# Supplementary material for: Association of key species of vaginal bacteria of recurrent bacterial vaginosis patients before and after oral metronidazole therapy with short- and long-term clinical outcomes
Source: PLoS One. 2022 Jul 28;17(7):e0272012. doi: 10.1371/journal.pone.0272012 (PMC9333308; doi:10.1371/journal.pone.0272012)
Supplement: S1 File — (XLSX) [file pone.0272012.s005.xlsx]

## Sheet: S1 Table
Table S1. Meta data table of patient cohort.
#NAME	Class	Patient	Visit	Subclass	SOC outcome # all V	HDM outcome # all V	sBV	pH_Cat	Nugent_Cat	Amsel_Cat	Race	Age	pH_Score	Nugent_Score	Amsel_Score
A01V2	Rec	A01	V2	Rec_V2	2	0	M	BV	BV	BV	U	41	5.7	10	4
A02V1	Ref	A02	V1	Ref_V1	1	2	sBV	BV	BV	BV	U	41	5.5	10	4
A02V2	Ref	A02	V2	Ref_V2	1	2	sBV	BV	BV	BV	U	41	5.5	8	4
A03V1	Rec	A03	V1	Rec_V1	2	1	sBV	BV	BV	BV	B	47	5.5	10	4
A03V2	Rec	A03	V2	Rec_V2	2	1	M	M	BV	H	B	47	5	7	1
A04V1	Rem	A04	V1	Rem_V1	3	0	sBV	BV	BV	BV	B	44	5.5	8	4
A04V2	Rem	A04	V2	Rem_V2	3	0	M	M	H	H	B	44	4.2	1	0
A05V1	Ref	A05	V1	Ref_V1	1	2	sBV	BV	BV	BV	U	38	5.5	9	4
A05V2	Ref	A05	V2	Ref_V2	1	2	sBV	BV	BV	BV	U	38	5.5	7	4
A06V1	Rec	A06	V1	Rec_V1	2	0	sBV	BV	BV	BV	U	36	5.5	9	4
A06V2	Rec	A06	V2	Rec_V2	2	0	M	M	H	H	U	36	4.2	3	0
A07V1	Ref	A07	V1	Ref_V1	1	3	sBV	BV	BV	BV	B	25	5.5	8	4
A07V2	Ref	A07	V2	Ref_V2	1	3	sBV	BV	BV	BV	B	25	5.5	8	4
A08V1	Rec	A08	V1	Rec_V1	2	2	sBV	BV	BV	BV	U	37	5.5	8	4
A08V2	Rec	A08	V2	Rec_V2	2	2	M	M	I	H	U	37	4.2	5	0
A09V1	Rec	A09	V1	Rec_V1	2	0	sBV	BV	BV	BV	U	37	6	10	4
A09V2	Rec	A09	V2	Rec_V2	2	0	M	M	I	H	U	37	4.2	4	0
A12V1	Ref	A12	V1	Ref_V1	1	0	sBV	BV	BV	BV	B	48	6	9	4
A12V2	Ref	A12	V2	Ref_V2	1	0	sBV	BV	BV	BV	B	48	5.5	10	3
A13V1	Rec	A13	V1	Rec_V1	2	2	sBV	BV	BV	BV	U	33	5.5	7	4
A13V2	Rec	A13	V2	Rec_V2	2	2	M	M	H	H	U	33	4.1	0	0
A14V1	Ref	A14	V1	Ref_V1	1	2	sBV	BV	BV	BV	U	42	6	10	4
A14V2	Ref	A14	V2	Ref_V2	1	2	sBV	M	BV	H	U	42	4.1	10	0
A15V1	Rem	A15	V1	Rem_V1	3	0	sBV	BV	BV	BV	U	27	5.5	9	4
A15V1	Rem	A15	V1	Rem_V1	3	0	sBV	BV	BV	BV	U	27	5.5	9	4
A15V2	Rem	A15	V2	Rem_V2	3	0	M	M	H	H	U	27	4.1	0	0
A15V2	Rem	A15	V2	Rem_V2	3	0	M	M	H	H	U	27	4.1	0	0
A16V1	Rec	A16	V1	Rec_V1	2	0	sBV	BV	BV	BV	B	38	5.5	10	4
A16V2	Rec	A16	V2	Rec_V2	2	0	M	M	H	H	B	38	4.2	0	0
A17V1	Ref	A17	V1	Ref_V1	1	2	sBV	BV	BV	BV	B	42	5.5	9	4
A17V2	Ref	A17	V2	Ref_V2	1	2	M	M	H	BV	B	42	4.8	0	3
A19V1	Rec	A19	V1	Rec_V1	2	2	sBV	BV	I	BV	B	31	5.5	6	4
A20V1	Ref	A20	V1	Ref_V1	1	3	sBV	BV	BV	BV	B	31	5.5	9	4
A20V2	Ref	A20	V2	Ref_V2	1	3	M	M	I	H	B	31	4	6	0
A21V2	Rec	A21	V2	Rec_V2	2	3	M	M	H	H	B	37	4.2	2	0
A22V1	Rec	A22	V1	Rec_V1	2	3	sBV	BV	BV	BV	B	35	5.5	10	4
A22V2	Rec	A22	V2	Rec_V2	2	3	M	M	H	H	B	35	4.2	1	0
A24V1	Rem	A24	V1	Rem_V1	3	0	sBV	BV	BV	BV	U	39	5.5	8	4
A24V2	Rem	A24	V2	Rem_V2	3	0	M	M	H	H	U	39	4.2	2	0
A25V1	Rec	A25	V1	Rec_V1	2	0	sBV	BV	BV	BV	B	48	5.5	10	4
A25V2	Rec	A25	V2	Rec_V2	2	0	M	M	I	H	B	48	4.3	6	0
A28V1	Rec	A28	V1	Rec_V1	2	3	sBV	BV	BV	BV	B	36	6	10	4
A28V2	Rec	A28	V2	Rec_V2	2	3	M	M	BV	H	B	36	4.2	7	0
A28V2	Rec	A28	V2	Rec_V2	2	3	M	M	BV	H	B	36	4.2	7	0
A29V1	Ref	A29	V1	Ref_V1	1	3	sBV	BV	BV	BV	B	25	6	8	4
A29V2	Ref	A29	V2	Ref_V2	1	3	M	M	BV	BV	B	25	5	7	3
A30V1	Rem	A30	V1	Rem_V1	3	0	sBV	M	BV	BV	U	40	0.5	8	3
A30V2	Rem	A30	V2	Rem_V2	3	0	M	M	H	H	U	40	4.2	0	0
A31V1	Ref	A31	V1	Ref_V1	1	1	sBV	BV	BV	BV	B	34	5.5	8	4
A31V2	Ref	A31	V2	Ref_V2	1	1	M	BV	H	BV	B	34	6	0	4
A32V1	Rem	A32	V1	Rem_V1	3	0	sBV	BV	BV	BV	B	24	5.5	8	4
A32V2	Rem	A32	V2	Rem_V2	3	0	M	M	H	H	B	24	4.2	3	0
A33V2	Rem	A33	V2	Rem_V2	3	0	M	M	H	H	B	26	4.2	2	0
A35V1	Ref	A35	V1	Ref_V1	1	1	sBV	BV	BV	BV	B	27	6	8	3
A38V1	Ref	A38	V1	Ref_V1	1	1	sBV	BV	BV	BV	B	32	6	10	3
A38V2	Ref	A38	V2	Ref_V2	1	1	M	BV	BV	BV	B	32	5.5	8	4
A40V1	Ref	A40	V1	Ref_V1	1	1	sBV	BV	I	BV	B	36	5.5	6	3
A40V2	Ref	A40	V2	Ref_V2	1	1	M	M	I	H	B	36	5	6	2
A41V1	Ref	A41	V1	Ref_V1	1	1	sBV	BV	BV	BV	B	22	5.5	9	4
A41V2	Ref	A41	V2	Ref_V2	1	1	sBV	BV	BV	BV	B	22	5.5	8	4
A43V1	Ref	A43	V1	Ref_V1	1	1	sBV	BV	BV	BV	B	38	5.5	8	4
A44V1	Rem	A44	V1	Rem_V1	3	0	sBV	BV	BV	BV	U	34	6	8	4
A44V2	Rem	A44	V2	Rem_V2	3	0	M	M	H	H	U	34	4.1	2	0
A45V1	Rem	A45	V1	Rem_V1	3	0	sBV	BV	BV	BV	B	45	5.5	9	4
A45V2	Rem	A45	V2	Rem_V2	3	0	M	M	H	H	B	45	4.2	3	0
A47V1	Ref	A47	V1	Ref_V1	1	3	sBV	BV	BV	BV	B	36	5.5	10	4
A47V2	Ref	A47	V2	Ref_V2	1	3	sBV	BV	BV	BV	B	36	5.5	10	4
A48V1	Rem	A48	V1	Rem_V1	3	0	sBV	BV	BV	BV	B	30	5.5	10	4
A48V2	Rem	A48	V2	Rem_V2	3	0	M	M	H	H	B	30	4.2	0	0
A50V1	Ref	A50	V1	Ref_V1	1	1	sBV	BV	BV	BV	B	43	6	7	4
A50V2	Ref	A50	V2	Ref_V2	1	1	M	BV	BV	BV	B	43	5.5	10	4
A51V1	Ref	A51	V1	Ref_V1	1	1	sBV	BV	BV	BV	B	26	5.5	8	4
A51V2	Ref	A51	V2	Ref_V2	1	1	sBV	BV	BV	BV	B	26	6	10	4
A56V1	Ref	A56	V1	Ref_V1	1	1	sBV	BV	I	BV	B	26	6	6	4
A57V1	Rem	A57	V1	Rem_V1	3	0	sBV	BV	BV	BV	B	44	5.5	8	4
A57V2	Rem	A57	V2	Rem_V2	3	0	M	M	H	H	B	44	4.2	2	0
												Mean V1	5.5	8.60526	3.89474
												Stdev V1	0.862116	1.19773	0.311012
												Mean V2	4.67105	4.60526	1.36842
												Stdev V2	0.661656	3.65054	1.80721

## Sheet: S2Table
Table S1	Table S2. Sequences and taxonomies of 5011 representative OTUs and related sequences from the RDP and NCBI databases.
Otu	Taxonomy	Aligned sequence
Otu0582	>Firmicutes;Clostridia;Oscillospirales;Ruminococcaceae;Faecalibacterium;Faecalibacterium_prausnitzii*;Otu0582	AACG-T-A-G--G-G-TGCA-A-G-CG-T-T-GT-CC-GGAAT-TACTGGGTGT-AAA-GGG-AGC-------GC-AG-GCGGG--A-AGAC-A--AGTTG-G-A-A-GTG-AAAA-CCAT-GGG-CTCAAC-CCAT-GAAT-TG-CTTTCAAAACTGTTT-T-TCT-TG-AGTAGT--GC-AGAGG-C-AGAT---GGAATTCCCGGTGTAGCGGTGGAATGCGTAGATATC-GG-GAG-GAACACCAGTGGCGAAGGCGGTCTACTG------------------------------GGC-AC-CAACTGACGCTGAG-GCTCG-A-A-AGC-A-TGG-GT-A-GC-ATACAGG
Otu3805	>Firmicutes;Clostridia;Oscillospirales;Ruminococcaceae;Subdoligranulum;Subdoligranulum_variabile;Otu3805	AACG-T-A-G--G-G-TGCA-A-G-CG-T-T-GT-CC-GGAAT-TACTGGGTGT-AAA-GGG-AGC-------GC-AG-GCGGA--C-CGGC-A--AGTTG-G-A-A-GTG-AAAA-CTAT-GGG-CTCAAC-CCAT-AAAT-TG-CTTACAAAACTGCTG-G-CCT-TG-AGTAGT--GC-AGAGG-T-AGGT---GGAATTCCCGGTGTAGCGGTGGAATTCGTAGATATA-TG-GAA-GAACACCAGTGGCGAAGGCGGCTCTCTG------------------------------GTC-TG-CAACTGACGCTGAG-GCTCG-A-A-AGC-A-TGG-GT-A-GC-GAACAGG
Otu1124	>Acidobacteria;Thermoanaerobaculia;Thermoanaerobaculales;Thermoanaerobaculaceae;Sub;Sub_group10;Otu1124	TACA-G-A-G--G-G-GGCG-A-G-CG-T-T-AT-TC-GGAAT-TATTGGGCGT-AAA-GGG-CGC-------GT-AG-GCGGC--C-CTGT-A--AGTCT-T-G-G-GTG-AAAT-CCCT-CAG-CTCAAC-TGAG-GAAC-TG-CCTCGGATACTGCAG-G-GCT-TG-AGGCCG--GG-AGAGG-G-TAGT---GGAATTCCCAGTGTAGCGGTGAAATGCGTAGATATT-GG-GAG-GAACACCGGTGGCGAAGGCGGCTACCTG------------------------------GAC-CG-GTTCTGACGCTGAT-GCGCG-A-A-AGC-G-TGG-GG-A-GC-AAACAGG
Otu0133	>Firmicutes;Clostridia;Clostridiales_2;Clostridiales_2;Clostridiales;Clostridiales_2;Otu0133	TACG-T-A-G--G-G-GGAC-G-A-CG-T-T-AT-CC-GGAAT-GATTGGGCGT-AAA-GGG-TAC-------GT-AG-GCGGC--T-TTTT-A--AGTCA-G-G-T-GTG-AAAG-GCAT-GGG-CTCAAC-CCAT-GTAA--G-CACTTGAAACTGGGA-A-GCT-TG-AGGGAA--GG-AGAGG-A-AAGT---GGAATTCCTAGTGTAGCGGTGAAATGCGTAGATATT-AG-GAG-GAATACCGGTGGCGAAGGCGACTTTCTG------------------------------GAC-TT-TTTCTGACGCTGAG-GTACG-A-A-AGC-G-TGG-GG-A-GC-AAACAGG
Otu0156	>Firmicutes;Clostridia;Clostridiales_3;Clostridiales_3;Clostridiales;Clostridiales_3;Otu0156	TACG-T-A-G--G-G-GGCA-A-G-CG-T-T-GT-CC-GGAAT-GATTGGGCGT-AAA-GGG-CTC-------GT-AG-GTGGC--A-TGTC-A--AGTCT-G-A-A-GTG-GAAG-TCCT-ACT-TTCAAG-GTGG-GAAT-TG-CTTTGGAAACTGGCA-A-GCT-TG-AGTATA--GG-AGAGG-T-TAGT---GGAATTCCTAGTGTAGCGGTGAAATGCGTAGAGATT-AG-GAG-GAACATCAGTGGCGAAGGCGACTAACTG------------------------------GAC-TA-AAACTGACACTGAG-GAGCG-A-A-AGC-G-TGG-GG-A-GC-GAACAGG
Otu3613	>Proteobacteria;Deltaproteobacteria;Desulfobacterales;Desulfosarcinaceae;Sva0081sediment;Sva0081sediment_group;Otu3613	TACG-G-G-G--G-G-TGCA-A-G-CG-T-T-AT-TC-GGAAT-CATTGGGCGT-AAA-GGG-CGC-------GT-AG-GCGGT--C-TTTT-A--AGTCA-G-A-T-GTG-AAAG-CCCT-CGG-CTTAAC-CGAG-GAAG-TG-CATTTGATACTAAAA-G-ACT-TG-AGTATG--GG-AGAGG-G-AAGC---GGAATTCCTGGTGTAGCGGTGAAATGCGTAGATATC-AG-GAG-GAACACCGGTGGCGAAGGCGGCTTCCTG------------------------------GAC-CA-ATACTGACGCTGAG-GCGCG-A-A-GGC-G-TGG-GG-A-GC-AAACAGG
Otu3530	>Verrucomicrobia;Verrucomicrobiae;Chthoniobacterales;Chthoniobacteraceae;Chthoniobacter;Chthoniobacter_sp;Otu3530	TACA-G-A-G--G-T-CTCA-A-G-CG-T-T-GT-TC-GGATT-CATTGGGCGT-AAA-GGG-TGC-------GT-AG-GCGGC--G-GGGC-A--AGTCT-G-A-T-GTG-AAAT-CCCG-GGG-CTCAAC-CCCG-GAAC-TG-CACTGGATACTGCTC-T-GCT-AG-AGATCT--GG-AGAGG-A-AACT---GGAATTTACGGTGTAGCAGTGAAATGCGTAGAGATC-GT-AAG-GAAGGCCAGTGGCGAAGGCGAGTTTCTG------------------------------GAC-AG-ATTCTGACGCTGAG-GCACG-A-A-GGC-C-AGG-GG-A-GC-AAACGGG
Otu1295	>Proteobacteria;Gammaproteobacteria;Xanthomonadales;Rhodanobacteraceae;Tahibacter;Tahibacter_aquaticus;Otu1295	TACG-A-A-G--G-G-TGCA-A-G-CG-T-T-AC-TC-GGAAT-CACTGGGCGT-AAA-GCG-TGC-------GT-AG-GCGGT--T-CGTT-A--AGTCT-G-C-T-GTG-AAAG-CCCT-GGG-CTCAAC-CTGG-GAAC-TG-CAGTGGATACTGGCG-G-ACT-AG-AGTGTG--AT-AGAGG-A-TGGT---GGAATTCCCGGTGTAGCGGTGAAATGCGTAGAGATC-GG-GAG-GAACACCAGTGGCGAAGGCGGCCATCTG------------------------------GAT-CA-ACACTGACGCTGAG-GCACG-A-A-AGC-A-TGG-GT-A-GC-GAACAGG
Otu0514	>Acidobacteria;Actinobacteria;Micrococcales;Micrococcaceae;Citricoccus;Citricoccus_sp;Otu0514	TACG-T-A-G--G-G-CGCG-A-G-CG-T-T-AT-CC-GGAAT-TATTGGGCGT-AAA-GAG-CTC-------GT-AG-GCGGT--T-TGTC-G--CGTCT-G-C-C-GTG-AAAG-TCCG-GGG-CTTAAC-CCCG-GATC-TG-CGGTGGGTACGGGCA-G-ACT-AG-AGTGCA--GT-AGGGG-A-GACC---GGAATTCCTGGTGTAGCGGTGAAATGCGCAGATATC-AG-GAG-GAACACCGATGGCGAAGGCAGGTCTCTG------------------------------GGC-TG-TTACTGGCGCTGAG-GAGCG-A-A-AGC-A-TGG-GG-A-GC-GAACAGG
Otu3908	>Firmicutes;Clostridia;Peptostreptococcales-Tissierellales;FamilyXI;Tepidimicrobium;Tepidimicrobium_sp;Otu3908	TACG-T-A-G--G-G-GGCG-A-G-CG-T-T-GT-CC-GGAAT-GACTGGGCGT-AAA-GGG-TAC-------GT-AG-GCGGC--T-AGGT-A--AGTCA-G-A-T-GTG-AAAG-GCAT-GGG-CTCAAC-CCAT-GTTA--G-CATATGAAACTGCTT-A-GCT-TG-AGTTAA--GG-AGAGG-A-AAGT---GGAATTCCTGGTGTAGCGGTGAAATGCGTAGATATC-AG-GAG-GAATACCAGTGGCGAAGGCGACTTTCTG------------------------------GAC-TT-AGACTGACGCTGAG-GTACG-A-A-AGC-G-TGG-GG-A-GC-AAACAGG
Otu0362	>Bacteroidetes;Bacteroidia;Flavobacteriales;Weeksellaceae;Cloacibacterium;Cloacibacterium_sp;Otu0362	TACG-G-A-G--G-G-TGCA-A-G-CG-T-T-AT-CC-GGATT-TATTGGGTTT-AAA-GAG-TCC-------GT-AG-GCGGA--C-TTAT-A--AGTCA-G-T-G-GTG-AAAG-CCTG-TCG-CTTAAC-GATA-GAAC-TG-CCATTGATACTGTAA-G-TCT-TG-AGTATA--TT-TGAGG-T-AGCT---GGAATAAGTAGTGTAGCGGTGAAATGCATAGATATT-AC-TTA-GAACACCAATTGCGAAGGCAGGTTACCA------------------------------AGA-TA-TAACTGACGCTGAG-GGACG-A-A-AGC-G-TGG-GG-A-GC-GAACAGG
Otu0111	>Firmicutes;Clostridia;Clostridiales_1;Clostridiales_1;Clostridiales;Clostridiales_1;Otu0111	TACG-T-A-G--G-G-GGCG-A-A-CG-T-T-AT-CC-GGAAT-GATTGGGCGT-AAA-GGG-TAC-------GT-AG-GCGGC--A-CTTT-A--AGTCA-G-G-T-GTG-AAAG-GCAT-GAG-CTCAAC-CCAT-GTAA--G-CACTTGAAACTGGAG-T-GCT-TG-AGGGAA--GG-AGAGG-A-AAGT---GGAATTCCTAGTGTAGCGGTGAAATGCGTAGATATT-AG-GAG-GAATACCGGTGGCAAAGGCGACTTTCTG------------------------------GAC-TT-TTTCTGACGCTGAG-GTACG-A-A-AGC-G-TGG-GG-A-GC-AAACAGA
Otu0164	>Proteobacteria;Betaproteobacteria;Burkholderiales;Sutterellaceae;Sutterella;Sutterella_sanguinus;Otu0164	TACG-T-A-G--G-G-TGCA-A-G-CG-T-T-GA-TC-GGAAT-TACTGGGCGT-AAA-GCG-TGC-------GC-AG-GCGGT--T-CTGT-A--AGATG-G-G-T-GTG-AAAG-CCGG-GGG-CTCAAC-CTGG-GAAT-TG-CATTCATGACTGCAG-G-ACT-AG-AGTTCA--CC-AGAGG-G-GGGT---GGAATTCCAAGTGTAGCAGTGAAATGCGTAGATATT-TG-GAA-GAACACCGATGGCGAAGGCAGCCCCCTG------------------------------GGG-TG-CGACTGACGCTCAT-GCACG-A-A-AGC-G-TGG-GG-A-GC-AAACAGG
Otu1398	>Bacteroidetes;Bacteroidia;Flavobacteriales;Weeksellaceae;Chryseobacterium;Chryseobacterium_ taihuense*;Otu1398	TACG-G-A-G--G-G-TGCA-A-G-CG-T-T-AT-CC-GGATT-TATTGGGTTT-AAG-GGG-TCC-------GT-AG-GCGGA--T-CTGT-A--AGTCA-G-T-G-GTG-AAAT-CTCA-CAG-CTTAAC-TGTG-AAAC-TG-CCATTGATACTGCAG-G-TCT-TG-AGTAAG--GT-AGAAG-T-AGCT---GGAATAAGTAGTGTAGCGGTGAAATGCATAGATATT-AC-TTA-GAACACCAATTGCGAAGGCAGGTTACTA------------------------------TGT-CT-TAACTGACGCTGAT-GGACG-A-A-AGC-G-TGG-GG-A-GC-GAACAGG
Otu1263	>Proteobacteria;Gammaproteobacteria;Burkholderiales;Sutterellaceae;Sutterella;Sutterella_sp;Otu1263	TACG-T-A-G--G-G-TGCA-A-G-CG-T-T-AA-TC-GGAAT-TACTGGGCGT-AAA-GCG-TGC-------GC-AG-GCGGT--T-GGGT-A--AGACA-G-A-T-GTG-AAAT-CCCC-GGG-CTTAAC-CTGG-GAAC-TG-CATTTGTGACTGTCC-G-ACT-GG-AGTACG--TC-AGAGG-G-GGGT---GGAATTCCGCGTGTAGCAGTGAAATGCGTAGATATG-CG-GAA-GAACACCGATGGCGAAGGCAGCCCCCTG------------------------------GGA-CG-CAACTGACGCTCAT-GCACG-A-A-AGC-G-TGG-GG-A-GC-AAACAGG
Otu0829	> Actinobacteria;Actinomycetia;Micrococcales;Microbacteriaceae;Microbacterium;Microbacterium_koreense;Otu0829	TACG-T-A-G--G-G-TGCA-A-G-CG-T-T-GT-CC-GGAAT-TATTGGGCGT-AAA-GAG-CCC-------GT-AG-GCGGT--T-TGTC-G--CGTCT-G-C-T-GTG-AAAA-CGCG-AGG-CTCAAC-CTCG-CGCC-TG-CAGTGGGTACGGGCA-G-ACT-AG-AGTGCG--GT-AGGGG-A-GATT---GGAATTCCTGGTGTAGCGGTGGAATGCGCAGATATC-AG-GAG-GAACACCGATGGCGAAGGCAGATCTCTG------------------------------GGC-CG-TAACTGACGCTGAG-GAGCG-A-A-AGC-G-TGG-GG-A-GC-GAACAGG
Otu0166	>Proteobacteria;Betaproteobacteria;Burkholderiales;Sutterellaceae;Sutterella;Sutterella_stercoricanis*;Otu0166	TACG-T-A-G--G-G-TGCA-A-G-CG-T-T-AA-TC-GGAAT-TACTGGGCGT-AAA-GCG-TGC-------GC-AG-GCGGT--T-CTGT-A--AGACA-G-A-T-GTG-AAAT-CCCC-GGG-CTCAAC-CTGG-GAAT-GG-CATTCGTGACTGCAG-G-ACT-AG-AGTTCA--TC-AGAGG-G-GGGT---GGAATTCCAAGTGTAGCAGTGAAATGCGTAGATATT-TG-GAA-GAACACCAATGGCGAAGGCAGCCCCCT-------------------------------GGA-TG-CGACTGACGCTCAT-GCACG-A-A-AGC-G-TGG-GG-A-GC-AAACAGG
Otu3690	>Bacteroidetes;Bacteroidia;Cytophagales;Microscillaceae;Chryseolinea;Chryseolinea_serpens;Otu3690	TACG-T-A-G--G-T-GGCA-A-G-CG-T-T-GT-CC-GGATT-TATTGGGTTT-AAA-GGG-TGC-------GT-AG-GCGGC--T-TTGT-A--AGTCA-G-T-G-GTG-AAAT-ATGG-CAG-CTCAAC-TGTC-AGAT-TG-CCATTGATACTGCGA-G-GCT-TG-AGTACA--GA-TGAGG-T-AGGC---GGAATTGACGGTGTAGCGGTGAAATGCTTAGATATC-GT-CAA-GAACACCTATAGCGAAGGCAGCTTACTA------------------------------GGC-TG-TAACTGACGCTGAG-GCACG-A-A-AGT-G-TGG-GG-A-TC-AAACAGG
Otu0184	>Proteobacteria;Betaproteobacteria;Burkholderiales;Sutterellaceae;Sutterella;Sutterella_wadsworthensis;Otu0184	TACG-T-A-G--G-G-TGCA-A-G-CG-T-T-AA-TC-GGAAT-TACTGGGCGT-AAA-GCG-TGC-------GC-AG-GCGGT--T-CTGT-A--AGATA-G-A-T-GTG-AAAT-CCCC-GGG-CTCAAC-CTGG-GAAT-TG-CATATATGACTGCAG-G-ACT-TG-AGTTTG--TC-AGAGG-A-GGGT---GGAATTCCACGTGTAGCAGTGAAATGCGTAGATATG-TG-GAA-GAACACCGATGGCGAAGGCAGCCCTCTG------------------------------GGA-CA-TGACTGACGCTCAT-GCACG-A-A-AGC-G-TGG-GG-A-GC-AAACAGG
Otu0305	>Firmicutes;Bacilli;Bacillales;Planococcaceae;Crocinobacterium;Crocinobacterium_jeju;Otu0305	TACG-T-A-G--T-T-GGCA-A-G-CG-T-T-GT-CC-GGAAT-CATTGGGCGT-AAA-GCG-CGC-------GC-AG-GCGGT--C-CCTT-A--AGTCT-G-A-T-GTG-AAAG-CCCA-CGG-CTCAAC-CGTG-GAGG-GT-CATTGGAAACTGGGG-G-ACT-TG-AGTGCA--GA-AGAGG-A-AAGC---GGAATTCCAAGTGTAGCGGTGGAATGCGTAGAGATT-TG-GAG-GAACACCAGTGGCGAAGGCGGCTTTCTG------------------------------GTC-TG-TAACTGACGCTGAG-GCGCG-A-A-AGC-G-TGG-GG-A-GC-AAACAGG
Otu1875	>Firmicutes;Clostridia;Oscillospirales;Ruminococcaceae;IncertaeSedis;IncertaeSedis_sp;Otu1875	TACG-T-A-G--G-G-AGCG-A-G-CG-T-T-GT-CC-GGATT-TACTGGGTGT-AAA-GGG-TGC-------GT-AG-GCGGC--A-GAGC-A--AGTCA-G-G-C-GTG-AAAG-CCAT-GGG-CTTAAC-CCAT-GAAC-TG-CGCTTGAAACTGTTT-T-GCT-TG-AGTGAA--GT-AGAGG-C-AGGC---GGAATTCCCGGTGTAGCGGTGAAATGCGTAGAGATC-GG-GAG-GAACACCAGTGGCGAAGGCGGCCTGCTG------------------------------GGC-TT-TAACTGACGCTGAG-GCACG-A-A-AGC-A-TGG-GT-A-GC-AAACAGG
Otu3782	>Proteobacteria;Alphaproteobacteria;Rhizobiales;Hyphomicrobiaceae;Hyphomicrobium;Hyphomicrobium_sp;Otu3782	TACG-G-A-G--G-G-GACT-A-G-CG-T-T-GT-TC-GGAAT-TACTGGGCGT-AAA-GCG-CAC-------GT-AG-GCGGA--T-TTGT-A--AGTCA-G-G-G-GTG-AAAT-CCCG-GGG-CTCAAC-CTCG-GAAC-TG-CCTTTGATACTGCAA-A-TCT-CG-AGTCCG--GA-AGAGG-T-GAGT---GGAATTCCTAGTGTAGAGGTGAAATTCGTAGATATT-AG-GAA-GAACACCAGTGGCGAAGGCGGCTCACTG------------------------------GTC-CG-GTACTGACGCTGAG-GTGCG-A-A-AGC-G-TGG-GG-A-GC-AAACAGG
Otu3615	>Bacteroidetes;Bacteroidia;Bacteroidales;Porphyromonadaceae;Porphyromonas;Porphyromonas_gingivalis;Otu3615	TACG-G-A-G--G-A-TGCG-A-G-CG-T-T-AT-CC-GGATT-TATTGGGTTT-AAA-GGG-TGC-------GT-AG-GTTGT--T-CGGT-A--AGTCA-G-C-G-GTG-AAAC-CTGA-ACG-CTCAAC-GTTC-AGCC-TG-CCGTTGAAACTGCCG-G-GCT-TG-AGTTCA--GC-GGCGG-C-AGGC---GGAATTCGTGGTGTAGCGGTGAAATGCATAGATATC-AC-GAG-GAACTCCGATTGCGAAGGCAGCTTGCCA------------------------------TAC-TG-CGACTGACACTGAA-GCACG-A-A-GGC-G-TGG-GT-A-TC-AAACAGG
Otu1874	>Proteobacteria;Gammaproteobacteria;Burkholderiales;Oxalobacteraceae;Janthinobacterium;Janthinobacterium_svalbardensis_lividum*;Otu1874	TACG-T-A-G--G-G-TGCA-A-G-CG-T-T-AA-TC-GGAAT-TACTGGGCGT-AAA-GCG-TGC-------GC-AG-GCGGT--T-TTGT-A--AGTCT-G-A-T-GTG-AAAT-CCCC-GGG-CTCAAC-CTGG-GAAT-TG-CATTGGAGACTGCAA-G-GCT-AG-AATCTG--GC-AGAGG-G-GGGT---AGAATTCCACGTGTAGCAGTGAAATGCGTAGATATG-TG-GAG-GAACACCGATGGCGAAGGCAGCCCCCTG------------------------------GGT-CA-AGATTGACGCTCAT-GCACG-A-A-AGC-G-TGG-GG-A-GC-AAACAGG
Otu0278	>Actinobacteria;Actinobacteria;Micrococcales;Intrasporangiaceae_1;Intrasporangiaceae;Intrasporangiaceae_1;Otu0278	TACG-T-A-G--G-G-TGCG-A-G-CG-T-T-GT-CC-GGAAT-TATTGGGCGT-AAA-GAG-CTT-------GT-AG-GCGGT--T-TGTC-G--CGTCT-G-C-C-GTG-AAAA-TCCG-GGG-CTCAAC-CCCG-GACT-TG-CGGTGGGTACGGGCA-G-ACT-AG-AGTGTG--GT-AGGGG-A-GACT---GGAATTCCTGGTGTAGCGGTGAAATGCGCAGATATC-AG-GAG-GAACACCGATGGCGAAGGCAGGTCTCTG------------------------------GGC-CA-CTACTGACGCTGAG-AAGCG-A-A-AGC-G-TGG-GG-A-GC-GAACAGG
Otu0937	>Bacteroidetes;Bacteroidia;Bacteroidales;Porphyromonadaceae;Porphyromonas;Porphyromonas_bennonis;Otu0937	TACG-G-A-G--G-A-TACG-A-G-CA-T-T-AT-CC-GGATT-TATTGGGTTT-AAA-GGG-TGC-------GC-AG-GTGGT--C-TTGC-A--AGTCA-G-T-G-GTG-AAAA-GCTG-AGG-CTCAAC-CTCA-GCCT-TG-CCGTTGAAACTGTAA-G-ACT-TG-AGAGTA--CA-TGATG-T-GGGC---GGAATGCGTAGTGTAGCGGTGAAATGCATAGATATT-AT-GCA-GAACTCCGATTGCGAAGGCAGCTCACAA------------------------------AGG-TA-TATCTGACACTGAG-GCACG-A-A-AGC-G-TGG-GG-A-GC-GAACAGG
Otu1766	>Bacteroidetes;Bacteroidia;Bacteroidales;Porphyromonadaceae;Porphyromonas;Porphyromonas_uenonis;Otu1766	TACG-G-A-G--G-A-TGCG-A-G-CG-T-T-AT-CC-GGAAT-TATTGGGTTT-AAA-GGG-TAC-------GT-AG-GTTGC--A-AGGG-A--AGTCA-G-G-G-GTG-AAAG-GCTG-TAG-CTCAAC-TATG-GTCT-TG-CCTTTGAAACTCTCT-A-ACT-AG-AGTGTA--CT-GGAGG-T-ACGT---GGAACGTGTGGTGTAGCGGTGAAGTACATAGATATC-AC-ACA-GAACTCCGATTGCGCAGGCAGCGTACTA------------------------------CAT-TA-CAACTGACACTGAA-GCACG-A-A-AGC-G-TGG-GT-A-TC-AAACAGG
Otu0542	>Proteobacteria;Alphaproteobacteria;Rhizobiales;Hyphomicrobiaceae;Hyphomicrobium;Hyphomicrobium_facile;Otu0542	TACG-A-A-G--G-G-GACT-A-G-CG-T-T-GT-TC-GGAAT-CACTGGGCGT-AAA-GCG-CAC-------GT-AG-GCGGA--T-TTGT-A--AGTCA-G-G-G-GTG-AAAT-CCCG-GGG-CTCAAC-CTCG-GAAC-TG-CCTTTGATACTGCGG-A-TCT-TG-AGTCCG--AT-AGAGG-T-GGGT---GGAATTCCTAGTGTAGAGGTGAAATTCGTAGATATT-AG-GAA-GAACACCGGTGGCGAAGGCGGCCCACTG------------------------------GAT-CG-GTACTGACGCTGAG-GTGCG-A-A-AGC-G-TGG-GG-A-GC-AAACAGG
Otu0963	>Bacteroidetes;Bacteroidia;Bacteroidales;Porphyromonadaceae;Porphyromonas;Porphyromonas_endodontalis;Otu0963	TACG-G-A-G--G-A-TACG-A-G-CG-T-T-AT-CC-GGAAT-TATTGGGTTT-AAA-GGG-TGC-------GT-AG-GTGGC--G-TATT-A--AGTCA-G-T-G-GTG-AAAA-GCTG-CAG-CTCAAC-TGTA-GTCT-TG-CCGTTGAAACTGATA-T-GCT-AG-AGAGGA--GA-CGAGG-T-ATGC---GGAATGTGTGGTGTAGCGGTGAAATGCATAGATATC-AC-ACA-GAACGCCTATTGCGAAGGCAGCGTACAG------------------------------G-C-TC-CGTCTGACACTGAA-GCACG-A-A-AGC-G-TGG-GG-A-TC-AAACAGG
Otu2011	>Bacteroidetes;Bacteroidia;Cytophagales;Hymenobacteraceae;Hymenobacter;Hymenobacter_yonginensis;Otu2011	TACG-G-A-G--G-G-TGCA-A-G-CG-T-T-GT-CC-GGATT-TATTGGGTTT-AAA-GGG-TGC-------GT-AG-GTGGC--C-CGCT-A--AGTCC-G-G-G-GTG-AAAG-CCCA-CAG-CTCAAC-TGTG-GAAC-TG-CCCTGGATACTGGCG-G-GCT-TG-AGTCCA--GA-CGAGG-T-TGGC---GGAATGGAAGATGTAGCGGTGAAATGCATAGATATC-TT-CCA-GAACCCCGATTGCGTAGGCAGCTGACTA------------------------------GGC-TG-GTACTGACACTGAG-GCACG-A-A-AGC-G-TGG-GG-A-GC-GAACAGG
Otu0115	>Bacteroidetes;Bacteroidia;Bacteroidales;Porphyromonadaceae;Porphyromonas;Porphyromonas_circumdentaria*;Otu0115	TACG-G-G-G--G-A-TACG-A-G-CG-T-T-AT-CC-GGAAT-TATTGGGTTT-AAA-GGG-TGC-------GT-AG-GTGGC--T-ATCT-A--AGTCA-G-G-G-GTG-AAGA-GCAT-GAG-CTCAAC-TCGT-GTCT-TG-CCTTTGAAACTGGAC-A-GCT-AG-AGAAGA--GA-CGAGG-T-ATGT---GGAATGTGTGGTGTAGCGGTGAAATGCATAGATATC-AC-ACA-GAACTCCGATTGCGCAGGCAGCGTACCA------------------------------GAC-TT-ATTCTGACACTGAA-GCACG-A-A-AGC-G-TGG-GT-A-TC-AAACAGG
Otu1886	>Firmicutes;Bacilli;Bacillales;Planococcaceae;Planococcus;Planococcus_maritimus;Otu1886	TACG-T-A-G--G-T-GGCA-A-G-CG-T-T-GT-CC-GGAAT-TATTGGGCGT-AAA-GCG-CGC-------GC-AG-GCGGT--C-CTTT-A--AGTCT-G-A-T-GTG-AAAG-CCCA-CGG-CTCAAC-CGTG-GAGG-GT-CATTGGAAACTGGGG-G-ACT-TG-AGTGCA--GA-AGAGG-A-AAGT---GGAATTCCACGTGTAGCGGTGAAATGCGTAGAGATG-TG-GAG-GAACACCAGTGGCGAAGGCGACTTTCTG------------------------------GTC-CG-TAACTGACGCTGAG-GCGCG-A-A-AGC-G-TGG-GG-A-GC-AAACAGG
Otu0795	>PVC_group;Planctomycetes;Pirellulales_1;Pirellulales_1;Pirellulales;Pirellulales_1;Otu0795	GACG-A-A-C--C-G-TACG-A-A-CG-T-T-AT-TC-GGAAT-TACTGGGCTT-AAA-GGG-TGC-------GT-AG-GCGGC--G-CAGT-A--AGTTG-G-G-T-GTG-AAAT-CCCT-CGG-CTTAAC-CGAG-GAAG-TG-CGCCCAAAACTACTG-T-GCT-CG-AGGGAG--GT-AGAGG-T-GAGC---GGAACTTAGGGTGGAGCGGTGAAATGCGTTGATATC-CT-AAG-GAACGCCGGTGGCGAAAGCGGCTCACTG------------------------------GAC-CT-CTTCTGACGCTGAG-GCACG-A-A-AGC-T-AGG-GT-A-GC-AAACGGG
Otu0261	>Proteobacteria;Deltaproteobacteria;Myxococcales;Sorangiineae;Polyangiaceae;Polyangiaceae_1;Otu0261	GACG-G-A-G--G-G-TGCA-A-A-CG-T-T-GT-TC-GGAAT-TACTGGGCGT-AAA-GCG-TGT-------GT-AG-GCTGC--C-GTGC-A--AGTCG-G-A-T-GTG-AAAG-CCCC-GGG-CTCAAC-CCAG-GAAG-TG-CACCCGATACTGCAT-G-GCT-TG-AGTACC--GG-AGAGG-T-TGGT---GGAATTCTCGGTGTAGAGGTGAAATTCGTAGATATC-GA-GAG-GAACACCGGTGGCGAAGGCGGCCAACTG------------------------------GAC-GA-GTACTGACGCTGAG-ACACG-A-A-AGC-G-TGG-GT-A-GC-AAACAGG
Otu1329	>Proteobacteria;Alphaproteobacteria;Caulobacterales;Caulobacteraceae;PMMR1;PMMR1_sp;Otu1329	TACG-A-A-G--G-G-GGCT-A-G-CG-T-T-GC-TC-GGATT-TACTGGGCGT-AAA-GGG-CGC-------GT-AG-GCGGA--T-CAGC-A--AGTTG-G-G-G-GTG-AAAG-CCCG-GGG-CTCAAC-CTCG-GAAC-TG-CCCTCAAAACTGTTG-A-TCT-TG-AGTTTG--GG-AGAGG-T-GTGT---GGAACTCCGAGTGTAGAGGTGAAATTCGTAGATATT-CG-GAA-GAACACCAGTGGCGAAGGCGACACACTG------------------------------GCC-CA-ATACTGACGCTGAA-GCGCG-A-A-AGC-G-TGG-GG-A-GC-AAACAGG
Otu1166	>Firmicutes;Bacilli;Staphylococcales;Staphylococcaceae;Jeotgalicoccus;Jeotgalicoccus_huakuii;Otu1166	TACG-T-A-G--G-T-GGCA-A-G-CG-T-T-AT-CC-GGAAT-TATTGGGCGT-AAA-GCG-CGC-------GT-AG-GCGGT--A-GAAT-A--AGTCT-G-A-T-GTG-AAAG-CCCC-CGG-CTCAAC-CGGG-GAGG-GT-CATTGGAAACTGTTT-T-ACT-TG-AGTGCA--GA-AGAGG-A-GAGT---GGAATTCCATGTGTAGCGGTGAAATGCGCAGAGATA-TG-GAG-GAACACCAGTGGCGAAGGCGGCTCTCTG------------------------------GTC-TG-TAACTGACGCTGAG-GTGCG-A-A-AGC-G-TGG-GG-A-TC-AAACAGG
Otu1269	>Acidobacteria;Actinobacteria;Frankiales;Frankiaceae;Jatrophihabitans;Jatrophihabitans_ soli;Otu1269	TACG-T-A-G--G-G-TGCA-A-G-CG-T-T-GT-CC-GGTATgTATTGGGCGT-AAA-GAG-CTC-------GT-AG-GCGGC--T-CGTC-G--CGTCG-G-C-T-GTG-AAAA-CCTG-GGG-CTCAAC-CCCG-GGCC-TG-CAGCCGATACGGGCG-A-GCT-AG-AATTCG--GT-AGGGG-A-GACT---GGAATTCCTGGTGTAGCGGTGAAATGCGCAGATATC-AG-GAG-GAACACCGGTGGCGAAGGCGGGTCTCTG------------------------------GGC-CG-ATATTGACGCTGAG-GAGCG-A-A-AGC-G-TGG-GG-A-GC-GAACAGG
Otu3407	>Firmicutes;Bacilli;Staphylococcales;Staphylococcaceae;Jeotgalicoccus;Jeotgalicoccus_ schoeneichii;Otu3407	TACG-T-A-G--G-T-GGCA-A-G-CG-T-T-AT-CC-GGAAT-TATTGGGCGT-AAA-GCG-CGC-------GT-AG-GCGGC--A-AGAT-T--AGTCT-G-A-T-GTG-AAAG-CCCC-CGG-CTCAAC-CGGG-GAGG-GT-CATTGGAAACTGTCT-T-GCT-TG-AGTGCA--GA-AGAGG-A-GAGT---GGAATTCCATGTGTAGCGGTGAAATGCGCAGAGATA-TG-GAG-GAACACCAGTGGCGAAGGCGGCTCTCTG------------------------------GTC-TG-CAACCGACGCTGAT-GTGCG-A-A-AGC-G-TGG-GT-A-GC-AAACAGG
Otu3900	>PVC_group;Planctomycetes;Pirellulales;Pirellulaceae;Pirellula;Pirellula_sp;Otu3900	GACG-A-G-C--T-C-TCCA-A-A-CG-T-T-AT-TC-GGTAT-TACTGGGCTT-AAA-GAG-TTC-------GT-AG-GCGGC--T-TTGT-A--GGTGG-G-G-T-GTG-AAAG-CCCT-CGG-CTTAAC-CGAG-GAAC-TG-CGCCCCAAACCACAA-G-GCT-TG-AGGGGT--AT-AGGGG-T-AAGC---GGAACAGATGGTGGAGCGGTGAAATGCATTGATATC-AT-CTG-GAACACCGGTGGCGAAGGCGGCTTACTG------------------------------GAT-AC-TTTCTGACGCTGAG-GAACG-A-A-AGC-T-AGG-GT-A-GC-GAACGGG
Otu0510	>Firmicutes;Bacilli;Staphylococcales;Staphylococcaceae;Jeotgalicoccus;Jeotgalicoccus_ schoeneichii;Otu0510	TACG-T-A-G--G-T-GGCA-A-G-CG-T-T-AT-CC-GGAAT-TATTGGGCGT-AAA-GCG-CGC-------GT-AG-GCGGC--A-AGAT-T--AGTCT-G-A-T-GTG-AAAG-CCCC-CGG-CTCAAC-CGGG-GAGG-GT-CATTGGAAACTGTCT-T-GCT-TG-AGTGCA--GA-AGAGG-A-GAGT---GGAATTCCATGTGTAGCGGTGAAATGCGCAGAGATA-TG-GAG-GAACACCAGTGGCGAAGGCGGCTCTCTG------------------------------GTC-TG-CAACTGACGCTGAT-GTGCG-A-A-AGC-G-TGG-GG-A-TC-AAACAGG
Otu0876	>Firmicutes;Bacilli;Lactobacillales;Streptococcaceae;Streptococcus;Streptococcus_infantis;Otu0876	TACG-T-A-G--G-T-GGCA-A-G-CG-T-T-GT-CC-GGATT-TATTGGGCGT-AAA-GCG-AGC-------GC-AG-GCGGA--T-AGAT-A--AGTCT-G-A-A-GTT-AAAG-GCTG-TGG-CTTAAC-CATA-GTAC--G-CTTTGGAAACTGTTT-A-ACT-TG-AGTGCA--AG-AGGGG-A-GGGT---GGAATTCCATGTGTAGCGGTGAAATGCGTAGATATA-TG-GAG-GAACACCGGTGGCGAAAGCGGCTCTCTG------------------------------GCT-TG-TAACTGACGCTGAG-GCTCG-A-A-AGC-G-TGG-GG-A-GC-AAACAGG
Otu3291	>Firmicutes;Bacilli;Lactobacillales;Streptococcaceae;Streptococcus;Streptococcus_intermedius;Otu3291	TACG-T-A-G--G-T-CCCG-A-G-CG-T-T-GTtCC-GGATT-TATTGGGCGT-AAA-GCG-AGC-------GC-AG-GCGGT--T-AGAT-A--AGTCT-G-A-A-GTT-AAAG-GCAG-TGG-CTCAAC-CATT-GTAG--G-CTTTGGAAACTGTTT-A-ACT-GG-AGCGCA--GA-AGGGG-A-GAGT---GGAATTCCATGTGTAGCGGTGAAATGCGTAGATATA-TG-GAG-GAACACCGGTGGCGAAAGCGGCTCTCTG------------------------------GTC-TG-TAACTGACGCTGAG-GCTCG-A-A-AGC-G-TGG-GG-A-GC-GAACAGG
Otu0203	>Proteobacteria;Betaproteobacteria;Burkholderiales;Comamonadaceae_1;Comamonadaceae;Comamonadaceae_1;Otu0203	TACG-T-A-G--G-G-TGCA-A-G-CG-T-T-AA-TC-GGAAT-TACTGGGCGT-AAA-GCG-CGC-------GC-AG-GCGGT--C-TTGT-A--AGACA-G-G-T-GTG-AAAT-CCCC-GGG-CTTAAC-CTGG-GAAC-TG-CACTTGTGACTGCAA-G-GCT-GG-AGTACG--GC-AGAGG-G-GGAT---GGAATTCCGCGTGTAGCAGTGAAATGCGTAGATATG-CG-GAG-GAACACCGATGGCGAAGGCAATCCCCTG------------------------------GGC-CT-GTACTGACGCTCAT-GCACG-A-A-AGC-G-TGG-GG-A-GC-AAACAGG
Otu1016	>Firmicutes;Bacilli;Lactobacillales;Streptococcaceae;Streptococcus;Streptococcus_vestibularis;Otu1016	TACG-T-A-G--G-T-CCCG-A-G-CG-T-T-GT-CC-GGATT-TATTGGGCGT-AAA-GCG-AGC-------GC-AG-GCGGT--T-TGAT-A--AGTCT-G-A-A-GTT-AACG-GCTG-TGG-CTCAAC-CATA-GTTC--G-CTTTGGAAACTGTGA-A-ACT-TG-AGTGCA--GA-AGGGG-A-GAGT---GGAATCCCATGTGTAGCGGTGAAATGCGTAGATATA-TG-GAA-GAACACCGGTGGCGAAGGCGGCTCTCTG------------------------------GAC-TG-TTACTGACGCTGAG-GCTCG-A-A-AGC-A-TGG-GT-A-GC-GAACAGG
Otu0435	>Actinobacteria;Coriobacteriia;Coriobacteriales;Coriobacteriaceae;Collinsella;Collinsella_aerofaciens;Otu0435	TACG-T-A-G--G-G-GGCG-A-G-CG-T-T-AT-CC-GGATT-CATTGGGCGT-AAA-GCG-CGC-------GT-AG-GCGGC--C-CGGC-A--GGCCG-G-G-G-GTC-GAAG-CGGG-GGG-CTCAAC-CCCC-CGAA--G-CCCCCGGAACCTCCGcG-GCT-TG-GGTCCG--GT-AGGGG-A-GGGT---GGAACACCCGGTGTGGCGGTGGAATGCGCAGATATC-GG-GTG-GAACACCGGTGGCGAAGGCGGCCCTCTG------------------------------GGC-CG-AGACCGACGCTGAG-GCGCG-A-A-AGC-T-GGG-GG-A-GC-GAACAGG
Otu3036	>Acidobacteria;Actinobacteria;Streptomycetales;Streptomycetaceae;Streptomyces;Streptomyces_thermoatroviridis;Otu3036	TACG-T-A-G--G-G-TGCG-A-G-CG-T-T-GT-CC-GGAAT-TATTGGGCGT-AAA-GAG-CTC-------GT-AG-GCGGC--G-TGTC-G--CGTCG-A-T-T-GTG-AAAG-CCCG-GGG-CTTAAC-TCCG-GGTC-TG-CAGTCGATACGGGCA-T-GCT-CG-AGTTCG--GC-AGGGG-A-GACT---GGAATTCCTGGTGTAGCGGTGAAATGCGCAGATATC-AG-GAG-GAACACCGGTGGCGAAGGCGGGTCTCTG------------------------------GGC-CG-ATACTGACGCTGAG-GAGCG-A-A-AGC-G-TGG-GG-A-GC-GAACAGG
Otu1984	>Acidobacteria;Coriobacteriia;Coriobacteriales;Coriobacteriaceae;Collinsella;Collinsella_ intestinalis;Otu1984	TACG-T-A-G--G-G-GGCG-A-G-CG-T-T-AT-CC-GGGTT-CATTGGGCGT-AAA-GCG-CGC-------GT-AG-GCGGC--C-CGGC-A--GGCAG-G-G-G-GTC-AAAT-GGCG-GGG-CTCAAC-CCCG-TCCC--G-CCCCCTGAACCGCGG-G-GCT-CG-GGTCCG--GT-AGGGG-A-GGGT---GGAACACCCGGTGTAGCGGTGGAATGCGCAGATATC-GG-GTG-GAACACCGGTGGCGAAGGCGGCCCTCTG------------------------------GGC-CG-AGACCGACGCTGAG-GCGCG-A-A-AGC-T-GGG-GG-A-GC-GAACAGG
Otu3989	>Firmicutes;Bacilli;Lactobacillales;Streptococcaceae;Streptococcus;Streptococcus_sobrinus;Otu3989	TACG-T-A-G--G-T-CCCG-A-G-CG-T-T-GT-CC-GGATT-TATTGGGCGT-AAA-GGG-AGC-------GC-AG-GCGGT--T-TAGT-A--AGTCT-G-A-A-GTT-AAAG-GCAT-TGG-CTCAAC-CAAT-GTAT--G-CTTTGGAAACTGTTA-G-ACT-TG-AGTGCA--GA-AGGGG-A-GAGT---GGAATTCCATGTGTAGCGGTGAAATGCGTAGATATA-TG-GAG-GAACACCGGTGGCGAAAGCGGCTCTCTG------------------------------GTC-TG-TCACTGACGCTGAG-GCTCG-A-A-AGC-G-TGG-GT-A-GC-GAACAGG
Otu0333	>Firmicutes;Clostridia;Clostridiales;Clostridiaceae1;Clostridium;Clostridium_perfringens*;Otu0333	TACG-T-A-G--G-T-GGCG-A-G-CG-T-T-AT-CC-GGATT-TACTGGGCGT-AAA-GGG-AGC-------GT-AG-GCGGA--T-GATT-A--AGTGG-G-A-T-GTG-AAAT-ACCC-GGG-CTCAAC-TTGG-GTGC-TG-CATTCCAAACTGGTT-A-TCT-AG-AGTGCA--GG-AGAGG-A-GAGT---GGAATTCCTAGTGTAGCGGTGAAATGCGTAGAGATT-AG-GAA-GAACACCAGTGGCGAAGGCGACTCTCTG------------------------------GAC-TG-TAACTGACGCTGAG-GCTCG-A-A-AGC-G-TGG-GG-A-GC-AAACAGG
Otu0049	>Firmicutes;Bacilli;Lactobacillales;Streptococcaceae;Streptococcus;Streptococcus_mitis;Otu0049	TACG-T-A-G--G-T-CCCG-A-G-CG-T-T-GT-CC-GGATT-TATTGGGCGT-AAA-GCG-AGC-------GC-AG-GCGGT--T-AGAT-A--AGTCT-G-A-A-GTT-AAAG-GCTG-TGG-CTTAAC-CATA-GTAC--G-CTTTGGAAACTGTTT-A-ACT-TG-AGTGCA--AG-AGGGG-A-GAGT---GGAGTTCCATGTGTAGCGGTGAAATGCGTAGATATA-TG-GAG-GAACACCGGTGGCGAAGGCGGCTCTCTG------------------------------GCT-TG-TAACCGACGCTGAG-GCTCG-A-A-GGC-G-TGG-GG-A-GC-AAACAGG
Otu0806	>Proteobacteria;Betaproteobacteria;Burkholderiales;Oxalobacteraceae;Collimonas;Collimonas_pratensis*;Otu0806	TACG-T-A-G--G-G-TGCA-A-G-CG-T-T-AA-TC-GGAAT-TACTGGGCGT-AAA-GCG-TGC-------GC-AG-GCGGT--T-ATGT-A--AGACA-G-G-T-GTG-AAAT-CCCC-GGG-CTTAAC-CTGG-GAAT-TG-CATTTGTGACTGCAT-G-GCT-AG-AGTGTG--TC-AGAGG-G-GGGT---AGAATTCCACGTGTAGCAGTGAAATGCGTAGAGATG-TG-GAG-GAATACCGATGGCGAAGGCAGCCCCCTG------------------------------GGA-TA-ACACTGACGCTCAT-GCACG-A-A-AGC-G-TGG-GG-A-GC-AAACAGG
Otu0470	>Firmicutes;Bacilli;Bacillales;Streptococcaceae;Streptococcus;Streptococcus_pasteuri*;Otu0470	TACG-T-A-G--G-T-CCCG-A-G-CG-T-T-GT-CC-GGATT-TATTGGGCGT-AAA-GCG-AGC-------GC-AG-GCGGT--T-TAAT-A--AGTCT-G-A-A-GTT-AAAG-GCAG-TGG-CTTAAC-CATT-GTTC--G-CTTTGGAAACTGTTA-A-ACT-TG-AGTGCA--GA-ATGGG-A-GAGT---GGAATTCCATGTGTAGCGGTGAAATGCGTAGATATA-TG-GAG-GAACACCGGTGGCGAAAGCGGCTCTCTG------------------------------GTC-TG-TAACTGACGCTGAG-GCTCG-A-A-AGC-G-TGG-GG-A-GC-AAACAGG
Otu1274	>Firmicutes;Clostridia;Clostridiales;Clostridiaceae;Clostridium;Clostridium_cellulovorans;Otu1274	TACG-T-A-G--G-T-GGCA-A-A-CG-T-T-GT-CC-GGATT-TACTGGGCGT-AAA-GGG-AGC-------GT-AG-GCGGA--T-TTTT-A--AGTGA-G-A-T-GTG-AAAT-ACCC-GGG-CTTAAC-TTGG-GTGC-TG-CATTTCAAACTGGAA-G-TCT-AG-AGTGCA--GG-AGAGG-A-GAAG---GGAATTCCTAGTGTAGCGGTGAAATGCGTAGAGATT-AG-GAA-GAACACCAGTGGCGAAGGCGCTTCTCTG------------------------------GAC-TG-TAACTGACGCTGAG-GCTCG-A-A-AGC-G-TGG-GG-A-GC-AAACAGG
Otu0962	>Firmicutes;Bacilli;Lactobacillales;Streptococcaceae;Streptococcus;Streptococcus_pseudoporcinus;Otu0962	TACG-T-A-G--G-T-GGCA-A-G-CG-T-T-GT-CC-GGATT-TATTGGGCGT-AAA-GCG-AGC-------GC-AG-GCGGT--T-TGAT-A--AGTCT-G-A-A-GTT-AAAG-GCTG-TGG-CTTAAC-CATA-GTAT--G-CTTTGGAAACTGTCA-A-ACT-TG-AGTGCA--GA-AGGGG-A-GAGT---GGAATTCCATGTGTAGCGGTGAAATGCGTAGATATA-TG-GAG-GAACACCGGTGGCGAAAGCGGCTCTCTG------------------------------GTC-TG-TAACTGACGCTGAG-GCTCG-A-A-AGC-G-TGG-GG-A-GC-AAACAGG
Otu0277	>Firmicutes;Clostridia;Clostridiales;Clostridiaceae1;Clostridium;Clostridium_colicanis;Otu0277	TACG-T-A-G--G-T-GGCA-A-G-CG-T-T-GT-CC-GGATT-TACTGGGCGT-AAA-GGG-AGC-------GT-AG-GCGGA--T-CTTT-A--AGTGG-G-A-T-GTG-AAAT-ACTC-GGG-CTCAAC-CTGG-GGGC-TG-CATTCCAAACTGGGG-A-TCT-AG-AGTACA--GG-AGGGG-A-GAGT---GGAATTCCTAGTGTAGCGGTGAAATGCGTAGAGATT-AG-GAA-GAACACCAGTGGCGAAGGCGACTCTCTG------------------------------GAC-TG-TAACTGACGCTGAG-GCTCG-A-A-AGC-G-TGG-GG-A-GC-AAACAGG
Otu1598	>Firmicutes;Bacilli;Lactobacillales;Streptococcaceae;Streptococcus;Streptococcus_massiliensis;Otu1598	TACG-T-A-G--G-T-CCCG-A-G-CG-T-T-AT-CC-GGATT-TATTGGGCGT-AAA-GCG-AGC-------GC-AG-GCGGT--T-AGAT-A--AGTCT-G-G-A-GTA-AAAG-GCTA-TGG-CTCAAC-CATA-GT-G-TG-CTCTGGAAACTGTTT-A-ACT-TG-AGTGCA--GA-AGGGG-A-GAGT---GGAATTCCATGTGTAGCGGTGAAATGCGTAGATATA-TG-GAG-GAACACCGGTGGCGAAAGCGGCTCTCTG------------------------------GTC-TG-TAACTGACGCTGAG-GCTCG-A-A-AGC-A-TGG-GT-A-GC-GAACAGG
Otu0633	>Firmicutes;Clostridia;Clostridiales;Clostridiales_IncertaeSedisXIII_1;Clostridiales;Clostridiales_IncertaeSedisXIII_1;Otu0633	TACG-T-A-G--G-G-GGCA-A-G-CG-T-T-GT-CC-GGAAT-TATTGGGCGT-AAA-GAG-TAC-------GT-AG-GCGGT--T-TATT-A--AGCGC-A-A-G-GTG-AAAG-GCAG-TGG-CTTAAC-CATT-GTAA--G-CCTTGCGAACTGGTA-G-ACT-TG-AGTGCA--GG-AGAGG-A-AAGC---GGAATTCCTAGTGTAGCGGTGAAATGCGTAGATATT-AG-GAG-GAACACCGGTGGCGAAGGCGGCTTTCTG------------------------------GAC-TG-TAACTGACGCTGAG-GTACG-A-A-AGC-G-TGG-GG-A-GC-AAACAGG
Otu3089	>Firmicutes;Bacilli;Lactobacillales;Streptococcaceae;Streptococcus;Streptococcus_mutans;Otu3089	TACG-T-A-G--G-T-CCCG-A-G-CG-T-T-GT-CC-GGATT-TATTGGGCGT-AAA-GGG-AGC-------GC-AG-GCGGT--C-AGGA-A--AGTCT-G-G-A-GTA-AAAG-GCTA-TGG-CTCAAC-CATA-GT-G-TG-CTCTGGAAACTGTCT-G-ACT-TG-AGTGCA--GA-AGGGG-A-GAGT---GGAATTCCATGTGTAGCGGTGAAATGCGTAGATATA-TG-GAG-GAACACCAGTGGCGAAAGCGGCTCTCTG------------------------------GTC-TG-TCACTGACGCTGAG-GCTCG-A-A-AGC-G-TGG-GT-A-GC-GAACAGG
Otu0490	>Firmicutes;Clostridia;Clostridiales;Clostridiales;Clostridiales;Clostridiales_sp;Otu0490	TACA-T-A-T--G-G-GGCG-A-G-CG-T-T-GT-CC-GAATT-TATTGGGTGT-AAA-GGG-TGC-------GT-AG-GCGGA--T-GGTC-A--AGTTG-G-T-T-GTG-AAAT-CCCA-CGG-CTTAAC-TGTG-GAAC-TG-CAACCAAAACTAACC-A-TCT-AG-AGTACT--GG-AGAGG-A-AAGC---GGAATTTCTAGTGTAGCGGTGAAATGCGTAGATATT-AG-AAG-GAACACCAATGGCGAAGGCAGCTTTCTG------------------------------GAC-AG-AGACTGACGCTGAG-GCACG-A-A-AGC-G-TGG-GT-A-GC-AAACAGG
Otu0197	>Firmicutes;Clostridia;Clostridiales_4;Clostridiales_4;Clostridiales;Clostridiales_4;Otu0197	TACG-T-A-T--G-G-GGCA-A-G-CG-T-T-AT-CC-AGAAT-TATTGGGCGT-AAA-GAG-TGC-------GT-AG-GTGGT--G-GCTT-A--AGCGC-A-G-G-GTT-TAAG-GCAA-TGG-CTTAAC-TATT-GTTC--G-CCTTGCGAACTGGGT-C-ACT-TG-AGTACA--GG-AGAGG-A-AAGC---GGAATTCCTAGTGTAGCGGTGAAATGCATAGATATT-AG-GAG-GAACACCGGTGGCGAAGGCGGCTTTCTG------------------------------GAC-TG-CAACTGACACTGAG-GCACG-A-A-AGC-G-TGG-GT-A-GC-AAACAGG
Otu0757	>Proteobacteria;Deltaproteobacteria;Myxococcales_Sorangiineae;Labilitrichaceae;Labilithrix;Labilithrix_luteola;Otu0757	GACA-G-A-G--G-G-TGCA-A-A-CG-T-T-GT-TC-GGAAT-TACTGGGCGT-AAA-GCG-TGT-------GT-AG-GCGGT--C-TTGT-A--AGTCG-G-A-T-GTG-AAAG-CCCC-GGG-CTCAAC-CCGG-GAAG-TG-CACTCGATACTGCGA-G-ACT-TG-AGTATC--GG-AGAGG-T-TGGT---GGAATTCTCGGTGTAGAGGTGAAATTCGTAGATATC-GA-GAG-GAACACCGGTGGCGAAAGCGGCCAACTG------------------------------GAC-GA-ATACTGACGCTGAG-ACACG-A-A-AGC-G-TGG-GG-A-GC-AAACAGG
Otu0791	>Actinobacteria;Actinobacteria;Micrococcales;Dermacoccaceae;Kytococcus;Kytococcus_sp;Otu0791	TACG-T-A-G--G-G-TGCG-A-G-CG-T-T-GT-CC-GGAAT-TATTGGGCGT-AAA-GAG-CTT-------GT-AG-GCGGT--T-TGTC-G--CGTCT-G-C-T-GTG-AAAA-TCCA-GGG-CTTAAC-CCTG-GACG-TG-CAGTGGGTACGGGCA-G-ACT-AG-AGTATG--GT-AGGGG-A-GACT---GGAATTCCTGGTGTAGCGGTGGAATGCGCAGATATC-AG-GAG-GAACACCGATGGCGAAGGCAGGTCTCTG------------------------------GGC-CA-TTACTGACGCTGAG-AAGCG-A-A-AGC-A-TGG-GG-A-GC-GAACAGA
Otu0312	>Actinobacteria;Actinobacteria;Micrococcales;Micrococcaceae;Kocuria;Kocuria_varians*;Otu0312	TACG-T-A-G--G-G-CGCA-A-G-CG-T-T-GT-CC-GGAAT-TATTGGGCGT-AAA-GAG-CTC-------GT-AG-GCGGT--T-TGTC-G--CGTCT-G-C-T-GTG-AAAG-CCCG-GGG-CTTAAC-CCCG-GGTG-TG-CAGTGGGTACGGGCA-G-ACT-TG-AGTGCA--GT-AGGGG-A-GACT---GGAATTCCTGGTGTAGCGGTGAAATGCGCAGATATC-AG-GAA-GAACACCGATGGCGAAGGCAGGTCTCTG------------------------------GGC-TG-TTACTGACGCTGAG-GAGCG-A-A-AGC-A-TGG-GG-A-GC-GAACAGG
Otu1037	>PVC_group;Planctomycetes;Pirellulales;Pirellulaceae;Pir4lineage;Pir4lineage_sp;Otu1037	GACG-A-A-C--C-G-TCCA-A-A-CG-T-T-AT-TC-GGAAT-TACTGGGCTT-AAA-GGG-TTC-------GT-AG-GCGGC--C-TTGT-A--AGTGA-G-A-T-GTG-AAAT-CCCT-CGG-CTCAAC-CGAG-GAAG-TG-CATTTCATACTGCAA-G-GCT-TG-AGGGAG--AC-AGAGG-T-AAGC---GGAACTGATGGTGGAGCGGTGAAATGCGTTGATATC-AT-CAG-GAACACCGGTGGCGAAAGCGGCTTACTG------------------------------GGT-CT-CTTCTGACGCTGAG-GAACG-A-A-AGC-T-AGG-GG-A-GC-GAACGGG
Otu3812	>Proteobacteria;Gammaproteobacteria;Burkholderiales;Neisseriaceae;Kingella;Kingella_oralis;Otu3812	TACG-T-A-G--G-G-TGCG-A-G-CG-T-T-AA-TC-GGAAT-TACTGGGCGT-AAA-GCG-AGC-------GC-AG-ACGGT--T-TATT-A--AGCAA-G-A-T-GTG-AAAT-CCCC-GAG-CTTAAC-TTGG-GAAC-TG-CGTTTTGAACTGGTA-A-GCT-AG-AGTATG--TC-AGAGG-G-GGGT---AGAATTCCACGTGTAGCAGTGAAATGCGTAGAGATG-TG-GAG-GAATACCGATGGCGAAGGCAGCCCCCTG------------------------------GGA-TA-ATACTGACGTTCAT-GCTCG-A-A-AGC-G-TGG-GG-A-GC-AAACAGG
Otu0265	>Proteobacteria;Alphaproteobacteria;Rhizobiales;Phyllobacteriaceae;Phyllobacterium;Phyllobacterium_myrsinacearum*;Otu0265	TACG-A-A-G--G-G-GGCT-A-G-CG-T-T-GT-TC-GGATT-TACTGGGCGT-AAA-GCG-CAC-------GT-AG-GCGGA--C-TATT-A--AGTCA-G-G-G-GTG-AAAT-CCCG-GGG-CTCAAC-CCCG-GAAC-TG-CCTTTGATACTGGTA-G-TCT-TG-AGTTCG--AG-AGAGG-T-GAGT---GGAATTCCGAGTGTAGAGGTGAAATTCGTAGATATT-CG-GAG-GAACACCAGTGGCGAAGGCGGCTCACTG------------------------------GCT-CG-ATACTGACGCTGAG-GTGCG-A-A-AGC-G-TGG-GG-A-GC-AAACAGG
Otu2028	>Proteobacteria;Alphaproteobacteria;Rhizobiales;Kaistiaceae;Kaistia;Kaistia_sp;Otu2028	TACG-A-A-G--G-G-GGCT-A-G-CG-T-T-GT-TC-GGAAT-TACTGGGCGT-AAA-GCG-TAC-------GT-AG-GCGGA--T-TGTT-A--AGTGA-G-G-G-GTG-AAAT-CCCG-AGG-CTCAAC-CTCG-GAAC-TG-CCTTTCATACTGGCA-A-TCT-TG-AGTCCG--GG-AGAGG-T-GAGT---GGAACTCCCAGTGTAGAGGTGAAATTCGTAGATATT-AG-GAA-GAACACCAGTGGCGAAGGCGGCTCACTG------------------------------GCC-CG-GAACTGACGCTGAG-GTACG-A-A-AGC-G-TGG-GG-A-GC-AAACAGG
Otu3595	>Proteobacteria;Alphaproteobacteria;Rhizobiales;RhizobialesIncertaeSedis;Phreatobacter;Phreatobacter_oligotrophus;Otu3595	TACG-A-A-G--G-G-GGCT-A-G-CG-T-T-GT-TC-GGAAT-CACTGGGCGT-AAA-GCG-CAC-------GT-AG-GCGGA--C-CATT-A--AGTCA-G-G-G-GTG-AAAG-CCTG-GAG-CTCAAC-TCCA-GAAC-TG-CCTTTGATACTGATG-G-TCT-CG-AGTTCG--GA-AGAGG-T-TGGT---GGAACTGCGAGTGTAGAGGTGAAATTCGTAGATATT-CG-CAA-GAACACCAGTGGCGAAGGCGGCCAACTG------------------------------GTC-CG-ATACTGACGCTGAG-GTGCG-A-A-AGC-G-TGG-GG-A-GC-AAACAGG
Otu0177	>Synergistetes;Synergistia;Synergistales;Synergistaceae;Jonquetella;Jonquetella_anthropi;Otu0177	TACG-T-A-G--G-G-AGCG-AgG-CG-T-T-AT-CC-GGAAT-TACTGGGCGT-AAA-GGG-CGC-------GT-AG-GCGGA--A-TGGC-A--AGTCA-G-C-AaGTG-AAAG-CGTG-GGG-CTCAAC-CCCA-TG-A-TG-CGGCTGAAACTGTCA-T-TCT-AG-AGGCAT--GG-AGAGG-C-AAAC---GGAATTCCCGGTGTAGCGGTGAGATGCGTAGATATC-GG-GAA-GAACACCAGTGGCGAAGGCGGTTTGCTG------------------------------GCC-AT-GAACTGACGCTCATaGCGCG-A-A-AGC-T-AGG-GT-A-GC-AAACTGT
Otu0926	>Proteobacteria;Alphaproteobacteria;Caulobacterales;Caulobacteraceae;Phenylobacterium;Phenylobacterium_sp;Otu0926	TACG-A-A-G--G-G-GGCT-A-G-CG-T-T-GC-TC-GGAAT-TACTGGGCGT-AAA-GGG-CGC-------GT-AG-GCGGA--T-ATCT-A--AGTCA-G-G-G-GTG-AAAG-CCCG-AGG-CTCAAC-CTCG-GAAT-AG-CCTTTGATACTGGAT-A-TCT-TG-AGTTCG--GG-AGAGG-T-GAGT---GGAATGCCGAGTGTAGAGGTGAAATTCGTAGATATT-CG-GCG-GAACACCAGTGGCGAAGGCGACTCACTG------------------------------GCC-CG-ATACTGACGCTGAG-GCGCG-A-A-AGC-G-TGG-GG-A-GC-AAACAGG
Otu2279	>Firmicutes;Clostridia;Lachnospirales;Lachnospiraceae;Johnsonella;Johnsonella_sp;Otu2279	TACG-G-A-A--G-G-TCCG-G-G-CG-T-T-AT-CC-GGATT-TACTGGGTGT-AAA-GGG-AGC-------GC-AG-ACGGT--T-TTGC-A--AGTCT-G-A-A-GTG-AAAG-CCCG-AGG-CTTAAC-CTCG-GAGT-TG-CTTTGGAAACTGTAT-A-ACT-AG-AGTATC--GG-AGAGG-T-AAGT---GGAATTCCTAGTGTAGCGGTGAAATGCGTAGATATT-AG-GAG-GAACACCGGTGGCGAAGGCGGCTTACTG------------------------------GAC-GA-AAACTGACGTTGAG-GCTCG-A-A-GGC-G-TGG-GG-A-GC-AAACAGG
Otu0526	>Proteobacteria;Alphaproteobacteria;Caulobacterales;Caulobacteraceae;Phenylobacterium;Phenylobacterium_immobile*;Otu0526	TACG-A-A-G--G-G-GGCT-A-G-CG-T-T-GC-TC-GGAAT-TACTGGGCGT-AAA-GGG-CGC-------GT-AG-GCGGA--C-AGTT-T--AGTCA-G-A-G-GTA-AAAG-CCCA-GGG-CTCAAC-CTTG-GAAC-TG-CCTTTGATACTGGCT-G-TCT-TG-AGTTCG--GG-AGAGG-T-GAGT---GGAATGCCGAGTGTAGAGGTGAAATTCGTAGATATT-CG-GCG-GAACACCAGTGGCGAAGGCGACTCACTG------------------------------GCC-CG-ATACTGACGCTGAG-GCGCG-A-A-AGC-G-TGG-GG-A-GC-AAACAGG
Otu4833	>Firmicutes;Bacilli;Lactobacillales;Streptococcaceae;Streptococcus;Streptococcus_agalactiae*;Otu4833	TACG-T-A-G--G-T-CCCG-A-G-CG-T-T-GT-CC-GGATT-TATTGGGCGT-AAA-GCG-AGC-------GC-AG-GCGGT--T-TTTT-A--AGTCT-G-G-A-GTT-AAAG-GCAG-TGG-CTTAAC-CATT-GTAT--G-CTTTGGAAACTGGAG-A-ACT-TG-AGTGCA--GA-AGGGG-A-GAGT---GGAATTCCATGTGTAGCGGTGAAATGCGTAGATATA-TG-GAG-GAACACCGGTGGCGAAAGCGGCTCTCTG------------------------------GTC-TG-TAACTGACGCTGAG-GCTCG-A-A-GGC-G-TGG-GG-A-GC-AAACAGG
Otu0940	>Firmicutes;Negativicutes;Acidaminococcales;Acidaminococcaceae;Phascolarctobacterium;Phascolarctobacterium_succinatutens;Otu0940	TACG-T-A-G--G-T-GGCG-A-G-CG-T-T-GT-CC-GGAAT-TATTGGGCGT-AAA-GAG-CAT-------GT-AG-GCGGT--T-TTTT-A--AGTCT-G-G-A-GTG-AAAA-TGCG-GGG-CTCAAC-CCCG-TA-T-GG-CTCTGGATACTGGAA-G-ACT-TG-AGTGCA--GG-AGAGG-A-AAGG---GGAATTCCCAGTGTAGCGGTGAAATGCGTAGATATT-GG-GAG-GAACACCAGTGGCGAAGGCGCCTTTCTG------------------------------GAC-TG-TGTCTGACGCTGAG-ATGCG-A-A-AGC-C-AGG-GT-A-GC-GAACGGG
Otu3936	>Firmicutes;Negativicutes;Acidaminococcales;Acidaminococcaceae;Phascolarctobacterium;Phascolarctobacterium_faecium;Otu3936	TACG-T-A-G--G-T-GGCG-A-G-CG-T-T-GT-CC-GGAAT-TATTGGGCGT-AAA-GAG-CAT-------GT-AG-GCGGC--T-TAAT-A--AGTCG-A-G-C-GTG-AAAA-TGCG-GGG-CTCAAC-CCCG-TA-T-GG-CGCTGGAAACTGTTA-G-GCT-TG-AGTGCA--GG-AGAGG-A-AAGG---GGAATTCCCAGTGTAGCGGTGAAATGCGTAGATATT-GG-GAG-GAACACCAGTGGCGAAGGCGCCTTTCTG------------------------------GAC-TG-TGTCTGACGCTGAG-ATGCG-A-A-AGC-C-AGG-GT-A-GC-GAACGGG
Otu3840	>Bdellovibrionota;Bdellovibrionia;Bacteriovoracales;Bacteriovoracaceae;Peredibacter;Peredibacter_starrii;Otu3840	TACG-A-A-G--G-G-TCCA-A-G-CG-T-T-GT-TC-GGAAT-CATTGGGCGT-AAA-GCG-CGC-------GC-AG-GCGGA--T-CAGC-A--AGTCA-G-A-T-GTG-AAAT-CTCG-AAG-CTCAGC-TTCG-AAAC-TG-CGTCTGAAACTGCTA-G-TCT-AG-AGTGTC--GG-AGGGG-G-TAGG---GGAATTTCACGTGTAGGGGTAAAATCCGTAGAGATG-TG-AAG-GAACACCGGAGGCGAAGGCGCCTACCTG------------------------------GAC-GA-CTACTGACGCTGAA-GCGCG-A-A-AGC-G-CGG-GG-A-GC-AAACAGG
Otu0231	>Firmicutes;Clostridia;Clostridiales;Peptostreptococcaceae;Peptostreptococcus;Peptostreptococcus_stomatis;Otu0231	TACG-T-A-G--G-G-GGCT-A-G-CG-T-T-AT-CC-GGATT-TACTGGGCGT-AAA-GGG-TGC-------GT-AG-GTGGT--C-CTTC-A--AGTCG-G-T-G-GTT-AAAG-GCTA-CGG-CTCAAC-CGTA-GT-A-AG-CCGCCGAAACTGGAG-A-ACT-TG-AGTGCA--GG-AGAGG-A-AAGT---GGAATTCCCAGTGTAGCGGTGAAATGCGTAGATATT-GG-GAG-GAACACCAGTAGCGAAGGCGGCTTTCTG------------------------------GAC-TG-CAACTGACACTGAG-GCACG-A-A-AGC-G-TGG-GT-A-GC-AAACAGG
Otu2270	>Firmicutes;Clostridia;Peptostreptococcales-Tissierellales;Peptostreptococcaceae;Peptostreptococcus;Peptostreptococcus_russellii;Otu2270	TACG-T-A-G--G-G-TGCT-A-G-CG-T-T-AT-CC-GGATT-TACTGGGCGT-AAA-GGG-TGC-------GT-AG-GTGGT--C-TTTC-A--AGTCG-G-T-G-GTT-AAAG-GCTA-CGG-CTCAAC-CGTA-TT-A-AG-CCGCCGAAACTGGAA-G-ACT-TG-AGTGCA--GG-AGAGG-A-AAGT---GGAATTCTCAGTGTAGCGGTGAAATGCGTAGATATT-GG-GAA-GAACACCAGTAGCGAAGGCGGCTTTCTG------------------------------GAC-TG-CAACTGACACTGAG-GCACG-A-A-AGC-G-TGG-GT-A-GC-AAACAGT
Otu1646	>Firmicutes;Clostridia;Lachnospirales;Lachnospiraceae;Lachnospira;Lachnospira_pectinoschiza;Otu1646	TACG-T-A-T--G-G-AGCA-A-G-CG-T-T-AT-CC-GGATT-TACTGGGTGT-AAA-GGG-AGT-------GT-AG-GTGGC--C-AGGC-A--AGTCA-G-A-A-GTG-AAAG-CCCG-GGG-CTCAAC-CCCG-GGAC-TG-CTTTTGAAACTGCAG-G-GCT-AG-AGTGCA--GG-AGGGG-C-AAGT---GGAATTCCTAGTGTAGCGGTGAAATGCGTAGATATT-AG-GAG-GAACACCAGTGGCGAAGGCGGCTTGCTG------------------------------GAC-TG-TAACTGACACTGAG-GCTCG-A-A-AGC-G-TGG-GG-A-GC-AAACAGG
Otu1224	>Firmicutes;Clostridia;Lachnospirales;Lachnospiraceae;Lachnoclostridium;Lachnoclostridium_sp;Otu1224	TACG-T-A-G--G-G-GGCA-A-G-CG-T-T-AC-CC-GGATT-TACTGGGTGT-AAA-GGG-AGC-------GT-AG-ACGGC--G-AAGC-A--AGTCT-G-A-A-GTG-AAAA-CCCA-GGG-CTCAAC-CCTG-GGAC-TG-CTTTGGAAACTGTTT-T-GCT-AG-AGTGTC--GG-AGAGG-T-AAGT---GGAATTCCTAGTGTAGCGGTGAAATGCGTAGATATT-AG-GAG-GAACACCAGTGGCGAAGGCGGCTTACTG------------------------------GAC-GA-TAACTGACGTTGAG-GCTCG-A-A-AGC-G-TGG-GG-A-GC-AAACAGG
Otu1148	>Firmicutes;Clostridia;Lachnospirales;Lachnospiraceae;Lachnoanaerobaculum;Lachnoanaerobaculum_sp;Otu1148	TACG-T-A-G--G-G-GGCA-A-G-CG-T-T-AT-CC-GGATT-TACTGGGTGT-AAA-GGG-AGC-------GC-AG-ACGGC--T-AAAC-A--AGTCT-G-A-A-GTG-AAAG-GCGT-GGG-CTCAAC-TCAT-GGAC-TG-CTTTGGAAACTGTGT-A-GCT-TG-AGTATC--GG-AGGGG-T-AAGC---GGAATTACTAGTGTAGCGGTGAAATGCGTAGATATT-AG-GAG-GAACACCGGAGGCGAAGGCGGCTTACTG------------------------------GAC-GA-TAACTGACGTTGAG-GCTCG-A-A-GGC-G-TGG-GG-A-GC-AAACAGG
Otu3689	>Bacteroidetes;Bacteroidia;Flavobacteriales;Flavobacteriaceae;Capnocytophaga;Capnocytophaga_gingivalis;Otu3689	TACG-G-A-G--G-A-TGCG-A-G-CG-T-T-AT-TC-GGAAT-CATTGGGTTT-AAA-GGG-TCT-------GT-AG-GCGGG--C-TATT-A--AGTCA-G-G-G-GTG-AAAG-GTTT-CAG-CTTAAC-TGAG-AAAT-TG-CCCTTGATACTGGTA-G-TCT-TG-AATATC--TG-TGAAG-T-TCTT---GGAATGTGTAGTGTAGCGGTGAAATGCTTAGATATT-AC-ACA-GAACACCGATTGCGAAGGCAGGGGACTA------------------------------ACA-GA-CAATTGACGCTGAG-AGACG-A-A-AGC-G-TGG-GG-A-GC-GAACAGG
Otu1346	>Bacteroidetes;Bacteroidia;Flavobacteriales;Flavobacteriaceae;Capnocytophaga;Capnocytophaga_leadbetteri;Otu1346	TACG-G-A-G--G-A-TGCG-A-G-CG-T-T-AT-CC-GGAAT-CATTGGGTTT-AAA-GGG-TCC-------GT-AG-GCGGG--C-TAAT-A--AGTCA-G-A-G-GTG-AAAG-CGCT-CAG-CTCAAC-TGAG-CAAC-TG-CCTTTGAAACTGTTA-G-TCT-TG-AATGGT--TG-TGAAG-T-AGTT---GGAATGTGTAGTGTAGCGGTGAAATGCTTAGATATT-AC-ACA-GAACACCGATAGCGAAGGCATATTACTA------------------------------ACA-AT-TAATTGACGCTGAT-GGACG-A-A-AGC-G-TGG-GG-A-GC-GAACAGG
Otu0681	>Firmicutes;Bacilli;Erysipelotrichales;Erysipelatoclostridiaceae;Catenibacterium;Catenibacterium_mitsuokai;Otu0681	TACG-T-A-G--G-T-GGCG-A-G-CG-T-T-AT-CC-GGAAT-CATTGGGCGT-AAA-GAG-GGA-------GC-AG-GCGGC--C-GCAA-G--GGTCT-G-T-G-GTG-AAAG-ACCG-AAG-CTAAAC-TTCG-GTAA--G-CCATGGAAACCGGGC-G-GCT-AG-AGTGCG--GA-AGAGG-A-TCGT---GGAATTCCATGTGTAGCGGTGAAATGCGTAGATATA-TG-GAG-GAACACCAGTGGCGAAGGCGACGGTCTG------------------------------GGC-CG-CAACTGACGCTCAT-TCCCG-A-A-AGC-G-TGG-GG-A-GC-AAATAGG
Otu3460	>Proteobacteria;Alphaproteobacteria;Caulobacterales;Caulobacteraceae;Caulobacter;Caulobacter_ vibrioides;Otu3460	TACG-A-A-G--G-G-GGCT-A-G-CG-T-T-GT-CC-GGAAT-TACTGGGCGT-AAG-GGG-AGC-------GT-AG-GCGGA--C-TGTT-T--AGTCA-G-A-G-GTG-AAAG-CCCA-GGG-CTCAAC-CTTG-GAAT-TG-CCTTTGATACTGGTA-G-TCT-TG-AGTACG--GA-AGAGG-T-ATGT---GGAACTCCGAGTGTAGAGGTGAAATTCGTAGATATT-CG-GAA-GAACACCAGTGGCGAAAGCGACATACTG------------------------------GTC-CG-TTACTGACGCTGAG-GCTCG-A-A-AGC-G-TGG-GG-A-GC-AAACAGG
Otu3602	>Proteobacteria;Gammaproteobacteria;Xanthomonadales;Xanthomonadaceae;Stenotrophomonas;Stenotrophomonas_maltophilia*;Otu3602	TACG-T-A-T--G-G-AGCG-A-G-CG-T-T-G--TC-GGAAT-TACTGGGCGT-AAA-GCG-TGC-------GT-AG-GTGGT--T-ATTT-A--AGTCC-G-T-T-GTT-AAAG-CCCT-GGG-CTCAAC-CTGG-GAAC-TG-CAGTGGATACTGGAT-G-ACT-AG-AATGTG--GT-AGAGG-G-TAGC---GGAATTCCTGGTGTAGCAGTGAAATGCGTAGAGATC-AG-GAG-GAACATCCATGGCGAAGGCAGCTACCTG------------------------------GAC-CA-ACATTGACACTGAG-GCACG-A-A-AGC-G-TGG-GG-A-GC-AAACAGA
Otu1654	>Proteobacteria;Gammaproteobacteria;Steroidobacterales;Steroidobacteraceae;Steroidobacter;Steroidobacter_sp;Otu1654	TACA-G-A-G--G-G-TGCG-A-G-CG-C-T-AA-TC-GGAAT-TACTGGGCGT-AAA-GCG-CGC-------GT-AG-GCGGC--T-TTTC-A--AGTCG-A-T-T-GTG-AAAT-CCCC-GGG-CTTAAC-CTGG-GAAC-TG-CAGTCGAGACTGTCT-A-GCT-AG-AGTATG--GG-AGAGG-G-AAGT---GGAATTTCAGGTGTAGCGGTGAAATGCGTAGATATC-TG-AAG-GAACATCAGTGGCGAAAGCGACTTCCTG------------------------------GAC-CA-ATACTGACGCTCAT-GTGCG-A-A-AGC-G-TGG-GG-A-GC-AAACAGG
Otu0774	>Firmicutes;Clostridia;Lachnospirales;Lachnospiraceae;Stomatobaculum;Stomatobaculum_sp;Otu0774	TACG-T-A-G--G---GGCA-A-G-CG-T-T-AT-CC-GGATT-TACTGGGTGT-AAA-GGG-AGC-------GC-AG-ACGGC--T-CTGT-A--AGTCT-G-A-A-GTG-AAAG-CCCG-CGG-CTTAAC-CGCG-GGAC-TG-CTTTGGAAACTGCAA-G-GCT-TG-AGTATC--GG-AGGAG-C-AGGC---GGAATTCCTAGTGTAGCGGTGAAATGCGTAGATATT-AG-GAA-GAACACCGGTGGCGAAGGCGGCCTGCTG------------------------------GAC-GA-AAACTGACGTTGAG-GCTCG-A-A-GGC-G-TGG-GG-A-GC-AAACAGG
Otu0051	>Fusobacteria;Fusobacteriia;Fusobacteriales;Leptotrichiaceae;Streptobacillus;Streptobacillus_moniliformis;Otu0051	TACG-T-A-T--G-T-CGCG-A-G-CG-T-T-AT-CC-GGAAT-TATTGGGCTT-AAA-GGG-CAT-------CT-AG-GCGGA--T-AATC-A--AGTTG-A-A-G-ATG-AAAA-GCTG-TGG-CTCAAC-CATA-GTCT-TG-CCTACAAAACTGACT-A-CCT-AG-AGTACT--GG-AAAGG-T-GGGT---GGAACTACACGAGTAGAGGTGAAATTCGTAGATATG-TG-TAG-GAATGCCGATGATGAAGATAACTCACTG------------------------------GAC-AG-AAACTGACGCTGAG-GTGCG-A-A-AGC-T-AGG-GG-A-GC-AAACAGG
Otu3551	>Dependentiae;Babeliae;Babeliales;Babeliaceae;CandidatusBabela;CandidatusBabela_sp;Otu3551	TACG-A-G-T--G-G-CGCT-A-G-CA-T-T-AT-TC-GGAAT-CATTGGGCGT-AAA-GGG-TGC-------GT-AG-GCGGT--G-TATT-A--AGTCA-G-C-T-GTT-AAAT-TCCT-TAG-CTTAAC-TAGG-GGTA-AG-CAGTAGATACTGGTA-T-GCT-AG-AAGATG--GA-AGAGA-G-AAGT---GGAACTCTTGGAGTAGCGGTAAAATGCGTAGATCTC-AA-GAG-GAACACCGATGGCGAAGGCAGCTTCTTG------------------------------GTC-CA-TTCTTGACGCTGAG-GCACG-A-A-AGC-A-TGG-GT-A-GT-GAACAGG
Otu1090	>Fusobacteria;Fusobacteriia;Fusobacteriales;Leptotrichiaceae;Streptobacillus;Streptobacillus_moniliformis*;Otu1090	TACG-G-A-A--G-G-TCCG-G-G-CG-T-T-AT-CC-GGAAT-TATTGGGCTT-AAA-GGG-CAT-------CT-AG-GCGGA--T-AATC-A--AGTTG-A-A-G-GTG-AAAA-GCTG-TGG-CTCAAC-CATA-GTCT-TG-CCTACAAAACTGACT-A-TCT-AG-AGTACT--GG-AAAGG-T-GGGT---GGAACTACACGAGTAGAGGTGAAATTCGTAGATATG-TG-TAG-GAATGCCGATGATGAAGATAACTCACTG------------------------------GAC-AG-AAACCGACGCTGAA-GTGCG-A-T-AGC-T-AGG-GG-A-GC-AAACAGG
Otu3564	>Proteobacteria;Gammaproteobacteria;GammaproteobacteriaIncertaeSedis;UnknownFamily;CandidatusBerkiella;CandidatusBerkiella_sp;Otu3564	TACA-G-A-G--G-G-TGCA-A-G-CG-T-T-AA-TC-GGAAT-TACTGGGCGT-AAA-GGG-CGC-------GT-AG-GTGGT--T-AATT-A--AGTCA-G-A-T-GTG-AAAT-CCCC-GGG-CTTAAC-CTGG-GAAT-TG-CATTTGAAACTGATT-A-GCT-AG-AGTACG--GG-AGAGG-G-AAGT---GGAATTTCCGGTGTAGCGGTGAAATGCGTAGATATC-GG-AAG-GAACACCAGTGGCGAAGGCGACTTCCTG------------------------------GCC-CG-TTACTGACACTGAG-GCGCG-A-A-AGC-G-TGG-GG-A-GC-GAACAGG
Otu1603	>Fusobacteria;Fusobacteriia;Fusobacteriales;Leptotrichiaceae;Streptobacillus;Streptobacillus_moniliformis*;Otu1603	TACG-T-A-T--G-T-CGCG-A-G-CG-T-T-AT-CC-GGAAT-TATTGGGCTT-AAA-GGG-CAT-------CT-AG-GCGGA--T-AATC-A--AGTTG-A-A-G-GTG-AAAA-GCTG-TGG-CTCAAC-CATA-GTCT-TG-CCTACAAAACTGACT-A-TCT-AG-AGTACT--GG-AAAGG-T-GGGT---GGAACTACACGAGTAGAGGTGAAATTCGTAGATATG-TG-CAG-GAATGCCGATGATGAAGATAGTTCACTG------------------------------GAC-GG-TAACTGACGCTGAA-GTGCG-A-A-AGC-C-GGG-GG-A-GC-GAACAGG
Otu2879	>Proteobacteria;Gammaproteobacteria;GammaproteobacteriaIncertaeSedis;UnknownFamily;CandidatusOvatusbacter;CandidatusOvatusbacter_sp;Otu2879	TACA-G-A-G--G-G-TGCG-A-G-CG-T-T-AA-TC-GGAAT-TACTGGGCGT-AAA-GGG-TGC-------GT-AG-GTGGT--T-AAAT-T--AGTTA-G-G-T-GTG-AAAT-TCCT-GAG-CTCAAC-TTGG-GGAC-TG-CGCCTAATACTGTTC-A-ACT-AG-AGTACT--GT-AGAGG-G-AAGT---GGAATTTCCGGTGTAGCGGTGAAATGCGTAGATATC-GG-AAG-GAACATCAGTGGCGAAGGCGACTTCCTG------------------------------GAC-AG-ATACTGACACTGAG-GCACG-A-A-AGC-G-TGG-GG-A-GC-AAACAGG
Otu3069	>Firmicutes;Bacilli;Lactobacillales;Streptococcaceae;Streptococcus;Streptococcus_agalactiae*;Otu3069	TACG-G-T-A--G-G-TCCG-A-G-CG-T-T-GT-CC-GGATT-TATTGGGCGT-AAA-GCG-AGC-------GC-AG-GCGGT--T-CTTT-A--AGTCT-G-A-A-GTT-AAAG-GCAG-TGG-CTTAAC-CATT-GTAC--G-CTTTGGAAACTGGAG-G-ACT-TG-AGTGCA--GA-AGGGG-A-GAGT---GGAATTCCATGTGTAGCGGTGAAATGCGTAGATATA-TG-GAG-GAACACCGGTGGCGAAAGCGGCTCTCTG------------------------------GTC-TG-TAACTGACGCTGAG-GCTCG-A-A-AGC-G-TGG-GG-A-GC-AAACAGG
Otu1328	>Proteobacteria;Alphaproteobacteria;Paracaedibacterales;Paracaedibacteraceae;CandidatusParacaedibacter;CandidatusParacaedibacter_symbiosus;Otu1328	TACG-A-A-G--G-G-AGCT-A-G-CG-T-T-GT-TC-GGAAT-TACTGGGCGT-AAA-GGG-CGC-------GT-AG-GCGGC--C-TTGT-A--AGTCA-G-A-T-GTG-AAAG-CCCC-GGG-CTTAAC-CTGG-GAAC-TG-CATTTGATACTGCAA-G-GCT-AG-AGATCG--AG-AGAGG-A-AAGT---GGAATTACGAGTGTAGAAGTGAAATTCGTAGATATT-CG-TAG-GAACACCGGTGGCGAAGGCGACTTTCTG------------------------------GCT-CG-ATACTGACGCTAAA-GCGCG-A-A-AGC-G-TGG-GG-A-GC-AAACAGG
Otu0117	>Firmicutes;Bacilli;Lactobacillales;Streptococcaceae;Streptococcus;Streptococcus_milleri;Otu0117	TACG-T-A-G--G-T-CCCG-A-G-CG-T-T-GT-CC-GGATT-TATTGGGCGT-AAA-GCG-AGC-------GC-AG-GCGGT--T-AGAA-A--AGTCT-G-A-A-GTG-AAAG-GCAG-TGG-CTCAAC-CATT-GTAG--G-CTTTGGAAACTGTTT-A-ACT-TG-AGTGCA--GA-AGGGG-A-GAGT---GGAATTCCATGTGTAGCGGTGAAATGCGTAGATATA-TG-GAG-GAACACTGGTGGCGAAAGCGGCTCTCTG------------------------------GTC-TG-TAACTGACGCTGAG-GCTCG-A-A-AGC-G-TGG-GG-A-GC-GAACAGG
Otu1401	>Verrucomicrobia;Chlamydiae;Chlamydiales;Parachlamydiaceae;CandidatusProtochlamydia;CandidatusProtochlamydia_sp;Otu1401	TACG-T-A-G--G-G-TGCA-A-G-CA-T-T-AA-TC-GGATT-TATTGGGCGT-AAA-GGG-CGC-------GT-AG-GCGGG--A-TGAT-A--AGTCA-G-A-T-GTG-AAAT-CCCG-GGG-CTCAAC-CCCG-GAAC-AG-CATTTGAAACTATGA-T-TCT-AG-AGGGTA--GG-CGGAG-A-AAAC---GGAATTCCACAAGTAGCGGTGAAATGCGTGGATATG-TG-GAA-GAACACCGGTGGCGAAGGCGGTTTTCTA------------------------------GCT-TA-TACCTGACGCTAAA-GCGCG-A-A-AGC-A-AGG-GG-A-TC-AAACGGG
Otu0138	>Firmicutes;Bacilli;Lactobacillales;Streptococcaceae;Streptococcus;Streptococcus_australis*;Otu0138	TACG-T-A-G--G-T-CCCG-A-G-CG-T-T-AT-CC-GGATT-TATTGGGCGT-AAA-GCG-AGC-------GC-AG-GCGGT--T-AGAT-A--AGTCT-G-A-A-GTT-AAAG-GCTG-CGG-CTTAAC-CATA-GTAC--G-CTTTGGAAACTGTTT-A-ACT-TG-AGTGCA--GA-GGGGG-A-GAGT---GGAATTCCATGTGTAGCGGTGAAATGCGTAGATATA-TG-GAG-GAACACCGGTGGTGAAAGCGGCTCTCTG------------------------------GTC-TG-TAACTGACGCTGAG-GCTCG-A-A-AGC-G-TGG-GG-A-GC-AAACAGG
Otu3854	>Acidobacteria;Acidobacteriae;Solibacterales;Solibacteraceae;Solibacter;Solibacter_usitalus;Otu3854	TACG-T-A-G--G-C-AGCG-A-G-CG-T-T-GT-TC-GGAGT-TACTGGGCGT-AAA-GGG-TGT-------GT-AG-GCGGT--T-CTTT-A--AGTTT-G-G-T-GTG-AAAT-CTCC-CGG-CTCAAC-CGGG-AGGG-TG-CGCCGAATACTGAGG-G-ACT-AG-AGTACG--GG-AGAGG-A-AAGT---GGAATTCCTGGTGTAGCGGTGAAATGCGTAGATATC-AG-GAG-GAACACCGGTGGTGTAGACGGCTTTCTG------------------------------GAC-CG-TAACTGACGCTGAA-ACACG-A-A-AGC-G-TGG-GT-A-GC-AAACAGG
Otu3115	>Proteobacteria;Gammaproteobacteria;Xanthomonadales;Xanthomonadaceae;Stenotrophomonas;Stenotrophomonas_maltophilia*;Otu3115	TACG-A-A-G--G-G-TGCA-A-G-CG-T-T-AC-TC-GGAAT-TACTGGGCGT-AAA-GCG-TGC-------GT-AG-GTGGT--T-GTTT-A--AGTCT-G-T-T-GTG-AAAG-CCCT-GGG-CTCAAC-CTGG-GAAT-TG-CAGTGGATACTGGGC-G-ACT-AG-AGTGTG--GT-AGAGG-G-TAGT---GGAATTCCCGGTGTAGCAGTGAAATGCGTAGAGATC-GG-GAG-GAACATCCATGGCGAAGGCAGCTACCTG------------------------------GAC-CA-ACACTGACGCTGAG-GCTCG-A-A-AGC-A-TGG-GT-A-GC-GAACAGG
Otu0028	>Firmicutes;Clostridia;Clostridiales;Peptoniphilaceae;Peptoniphilus;Peptoniphilus_lacrimalis;Otu0028	TACG-T-A-G--G-G-GGCT-A-G-CG-T-T-GT-CC-GGAAT-CACTGGGCGT-AAA-GGG-TTC-------GC-AG-GCGGC--A-ATGC-A--AGTCA-G-A-T-GTA-AAAG-GCGA-AGG-CTCAAC-CTTT-GTAA--G-CATCTGAAACTGTAT-A-GCT-TG-AGAAGT--GT-AGAGG-C-AAGT---GGAATTTTTAGTGTAGCGGTGAAATGCGTAGATATT-AA-AAA-GAATACTGGTGGCGAAGGCGACTTGCTG------------------------------GGC-AC-AATCTGACGCTGAG-GAACG-A-A-AGC-G-TGG-GG-A-GC-AGACAGG
Otu0096	>Proteobacteria;Gammaproteobacteria;Xanthomonadales;Xanthomonadaceae;Stenotrophomonas;Stenotrophomonas_maltophilia*;Otu0096	TACG-A-A-G--G-G-TGCA-A-G-CG-T-T-AC-TC-GGAAT-TACTGGGCGT-AAA-GCG-TGC-------GT-AG-GTGGT--T-ATTT-A--AGTCC-G-T-T-GTG-AAAG-CCCT-GGG-CTCAAC-CTGG-GAAC-TG-CAGTGGATACTGGAT-G-ACT-AG-AATGTG--GT-AGAGG-G-TAGC---GGAATTCCTGGTGTAGCAGTGAAATGCGTAGAGATC-AG-GAG-GAACTTCCATGGCGAAGGCAGCTACCTG------------------------------GAC-CA-ACATTGACACTGAG-GCACG-A-A-AGC-G-TGG-GG-A-GC-AAACAGG
Otu2096	>Firmicutes;Clostridia;Peptostreptococcales-Tissierellales;FamilyXI;Peptoniphilus;Peptoniphilus_koenoeneniae;Otu2096	TACG-T-A-G--G-G-GGCT-A-G-CG-T-T-GT-CC-GGAAT-CACTGGGCGT-AAA-GGG-TTC-------GC-AG-GCGGA--A-ATGC-A--AGTCA-G-T-T-GTG-AAAG-GCGG-AGG-CTCAAC-CTCT-GTAA--G-CAATTGAAACTGTAT-T-TCT-TG-AGATGT--GG-AGAGG-C-AAGT---GGAATTCCTAGTGTAGCGATGAAATGCGTAGATATT-AG-GAA-GAATACCGGTGGCGAAGGCGACTTGCTG------------------------------GAC-AC-AAACTGACGCTGAG-GAACG-A-A-AGC-G-TGG-GT-G-AC-AAACAGG
Otu0180	>Firmicutes;Clostridia;Clostridiales;Peptoniphilaceae;Peptoniphilus;Peptoniphilus_obesi;Otu0180	TACG-T-A-G--G-G-GGCG-A-G-CG-T-T-GT-CC-GGAAT-CACTGGGCGT-AAA-GGG-TTC-------GC-AG-GCGGA--T-AAAC-A--AGTCA-A-G-A-GTA-AAAG-GCAT-GGG-CTTAAC-CCAT-GTAA--G-CTATTGAAACTGTCT-A-TCT-TG-AGATGT--GG-AGAGG-T-AAGT---GGAATTACTAGTGTAGCGGTGAAATGCGTAGATATT-AG-TAG-GAATACCAGTAGCGAAGGCGACTTACTG------------------------------GAC-AC-AAACTGACGCTGAG-GAACG-A-A-AGC-G-TGG-GT-A-GC-AAACAGG
Otu0446	>Firmicutes;Clostridia;Clostridiales;Peptoniphilaceae;Peptoniphilus;Peptoniphilus_massiliensis;Otu0446	TACG-T-A-G--G-G-GGCG-A-G-CG-T-T-GT-CC-GGAAT-TACTGGGCGT-AAA-GGG-TTC-------GC-AG-GCGGC--A-TGGC-A--AGTCC-G-A-T-GTA-AAAG-GCGA-AGG-CTCAAC-GTTC-GTAA--G-CATCGGAAACTGTCA-A-GCT-TG-AGTGAA--GG-AGAGG-C-AAGT---GGAATTCCTAGTGTAGCGGTGGAATGCGTAGGTATT-AG-GTG-GAATACCGGTGGCGAAGGCGACTTGCTG------------------------------GAC-TT-CAACTGACGCTGAG-GAACG-A-A-AGC-G-TGG-GT-A-GC-AAACAGG
Otu0438	>Proteobacteria;Gammaproteobacteria;Enterobacterales;Pasteurellaceae;Haemophilus;Haemophilus_parahaemolyticus*;Otu0438	TACG-G-G-G--G-G-TGCG-A-G-CG-T-T-AA-TC-GGAAT-AACTGGGCGT-AAA-GGG-CAC-------GC-AG-GCGGT--G-ACTT-A--AGTGA-G-A-T-GTG-AAAG-CCCC-GAG-CTTAAC-TTGG-GAAT-TG-CATTTCATACTGGGT-C-GCT-AG-AGTACT--TT-AGGGA-G-GGGT---AGAATTCCACGTGTAGCGGTGAAATGCGTAGAGATG-TG-GAG-GAATACCGTAGGCGAAGGCAGCCCCTTG------------------------------GGA-AT-GTACTGACGCCCAT-GTGCG-A-A-GGC-G-TGG-GG-A-GC-AAACAGG
Otu1809	>Firmicutes;Clostridia;Peptostreptococcales-Tissierellales;FamilyXI;Peptoniphilus;Peptoniphilus_urinimassiliensis;Otu1809	TACG-T-A-G--G-G-GGCT-A-G-CG-T-T-GT-CC-GGAAT-CACTGGGCGT-AGA-GGG-TTC-------GC-AG-GCGGC--A-TGGC-A--AGTCC-G-A-T-GTA-AAAG-GCGA-AAG-CTCAAC-CTTC-GTAA--G-CATCGGAAGCTGTCA-A-GCT-TG-AGTGAA--GG-AGAGG-C-AAGT---GGAATTCCTAGTGTAGCGGTGGAATGCGTAGATATT-AG-GAG-GAATACCGGTGGCGAAGGCGACTTGCTG------------------------------GAC-TT-CAACTGACGCTGAG-GAACG-A-A-AGC-G-TGG-GT-A-GC-AAACAGG
Otu0192	>Proteobacteria;Gammaproteobacteria;Enterobacterales;Pasteurellaceae;Haemophilus;Haemophilus_influenzae*;Otu0192	TACG-G-A-G--G-G-TGCG-A-G-CG-T-T-AA-TC-GGAAT-AACTGGGCGT-AAA-GGG-CAC-------GC-AG-GCGGT--T-ATTT-A--AGTGA-G-G-T-GTG-AAAG-CCCC-GGG-CTTAAC-CTGG-GAAT-TG-CATTTCAGACTGGGT-A-ACT-AG-AGTACT--TT-AGGGA-G-GGGC---AGAATTCCACGTGTAGCGGTGAAATGCGTAGAGATG-TG-GAG-GAATACCGAAGGCGAAGGCAGCCCCTTG------------------------------GGA-AT-GTACTGACGCTCAT-GTGCG-A-A-AGC-G-TGG-GG-A-GC-AAACAGG
Otu2456	>Firmicutes;Clostridia;Peptostreptococcales-Tissierellales;FamilyXI;Peptoniphilus;Peptoniphilus_asaccharolytica*;Otu2456	TACG-T-A-G--G-G-GGCT-A-G-CG-T-T-GT-CC-GGAAT-CACTGGGCGT-AAA-GGG-TTC-------GC-AG-GCGGA--A-ATGC-A--AGTCA-G-A-T-GTA-AAAG-GCAG-TAG-GTTACC-TACT-GTAA--G-CATTTGAAACTGCAT-A-TCT-TG-AGAAGA--GT-AGGGG-T-AAGT---GGAATTTTTAGTGTAGCGGTGGAATGCGTAGATATT-AA-AAA-GAATACCGGTGGCGAAGGCGACTTACTG------------------------------GGC-TC-ATTCTGACGCTGAG-GAACG-A-A-AGC-G-TGG-GT-A-GC-AAACAGG
Otu0598	>Myxococcota;Polyangia;Haliangiales;Haliangiaceae;Haliangium;Haliangium_sp;Otu0598	TACG-A-A-G--G-G-TGCA-A-A-CG-T-T-GC-TC-GGAAT-TATTGGGCGT-AAA-GCG-CAC-------GT-AG-GCGGC--T-TAGC-A--AGTCG-G-A-T-GTG-AAAT-CCCT-CGG-CTCAAC-CAAG-GAAG-TG-CATCCGAAACTGCTG-A-GCT-TG-AGTACG--AA-AGAGG-A-TCGC---GGAATTCCCGGTGTAGAGGTGAAATTCGTAGATATC-GG-GAG-GAACACCAGTGGCGAAGGCGGCGATCTG------------------------------GGT-CG-ATACTGACGCTGAG-GTGCG-A-A-AGC-G-TGG-GG-A-GC-AAACAGG
Otu0068	>Proteobacteria;Gammaproteobacteria;Pasteurellales;Pasteurellaceae;Haemophilus;Haemophilus_parainfluenzae;Otu0068	TACG-G-A-G--G-G-TGCG-A-G-CG-T-T-AA-TC-GGAAT-AACTGGGCGT-AAA-GGG-CAC-------GC-AG-GCGGT--G-ACTT-A--AGTGA-G-G-T-GTG-AAAG-CCCC-GGG-CTTAAC-CTGG-GAAT-TG-CATTTCATACTGGGT-C-GCT-AG-AGTACT--TT-AGGGA-G-GGGT---AGAATTCCACGTGTAGCGGTGAAATGCGTAGAGATG-TG-GAG-GAATACCGAAGGCGAAGGCAGCCCCTTG------------------------------GGA-AT-GTACTGACGCTCAT-GTGCG-A-A-AGC-A-TGG-GT-A-GC-GAACAGG
Otu0050	>Firmicutes;Clostridia;Clostridiales;Peptostreptococcaceae;Peptostreptococcus;Peptostreptococcus_anaerobius;Otu0050	TACG-T-A-G--G-G-GGCT-A-G-CG-T-T-AT-CC-GGATT-TACTGGGCGT-AAA-GGG-TGC-------GT-AG-GTGGT--C-TTTC-A--AGTCG-G-T-G-GTT-AAAG-GCTA-CGG-CTCAAC-CGTA-GT-T-AG-CCTCCGAAACTGGAA-G-ACT-TG-AGTGCA--GG-AGAGG-A-AAGT---GGAATTCCCAGTGTAGCGGTGAAATGCGTAGATATT-GG-GAG-GAACACCAGTAGCGAAGGCGGCTTTCTG------------------------------GAC-TG-CAACTGACACTGAG-GCACG-A-A-AGC-G-TGG-GT-A-GC-AAACAGG
Otu0254	>Firmicutes;Clostridia;Clostridiales;Peptoniphilaceae;Helcococcus;Helcococcus_seattlensis;Otu0254	TACG-T-A-T--G-G-GGCA-A-G-CG-T-T-GT-CC-GGAAT-TATTGGGCGT-AAA-GGG-TGC-------GT-AG-GCGGT--T-TAAT-A--AGTCC-T-A-A-TTA-AAAG-GCTA-TGG-CTCAAC-CATA-GTA--TG-GTTAGGAAACTGTTA-A-ACT-TG-AGTAGA--TG-AGGGG-A-AAGT---GGAATTCCATGTGTAGCGGTGAAATGCGTAGATATA-TG-GAG-GAACACCAATGGCGAAGGCAACTTTCTG------------------------------GAA-TC-AAACTGACGCTGAG-GTACG-A-A-GGC-G-TGG-GG-A-GC-AAACAGG
Otu3519	>Bacteroidetes;Bacteroidia;Cytophagales;Fulvivirgaceae;Fulvivirgaceae;Fulvivirgaceae_1;Otu3519	TACG-T-A-G--G-T-GGCA-A-G-CG-T-T-GT-CC-GGATT-TATTGGGTTT-AAA-GGG-TGC-------GT-AG-GTGGC--C-CTGT-A--AGTCA-G-T-G-GTG-AAAT-ATCT-CAG-CTTAAC-TGAG-AGGG-TG-CCATTGATACTGCAG-G-GCT-TG-AGTACA--GA-TGAGG-T-AGGC---GGAATTGACGGTGTAGCGGTGAAATGCATAGATATC-GT-CAA-GAACACCGATAGCGAGGGCAGCTTACCA------------------------------AGC-TG-TAACTGACACTGAG-GCACG-A-A-AGT-G-TGG-GG-A-TC-AAACAGG
Otu3128	>Firmicutes;Clostridia;Peptostreptococcales-Tissierellales;FamilyXI;Helcococcus;Helcococcus_sp;Otu3128	TACG-T-A-T--G-G-AGCA-A-G-CG-T-T-GT-CC-GGAAT-TATTGGGCGT-AAA-GGG-TAC-------GT-AG-GCGGT--T-AAGT-G--GGTCT-G-T-A-TTA-AAAG-GCAT-TGG-CTCAAC-CAAT-GTTC--G-GTATGGAAACTGCAT-A-ACT-TG-AGTAGA--TG-AGGGG-T-AAGT---GGAATTCCTAGTGTAGCGGTGAAATGCTTAGATATT-AG-GAG-GAATACCAGTGGCGAAGGCGACTTACTA------------------------------GAA-TC-TAACTGACGCTGAG-GTACG-A-A-AGC-G-TGG-GG-A-GC-AAACAGG
Otu0472	>Firmicutes;Clostridia;Clostridiales;Peptoniphilaceae;Helcococcus;Helcococcus_seattlensis;Otu0472	TACG-T-A-T--G-G-GGCA-A-G-CG-T-T-GT-CC-GGAAT-TATTGGGCGT-AAA-GGG-TAC-------GT-AG-GCGGT--T-ATTT-A--AGCCC-T-A-A-TTA-AAAG-GCAA-TGG-CTCAAC-CATT-GTAA--G-GTTAGGAAACTAGAT-A-ACT-TG-AGTAGA--TG-AGGGG-A-AAGT---GGAATTCCATGTGTAGCGGTGAAATGCGTAGATATA-TG-GAG-GAACACCTGTGGCGAAGGCGACTTTCTG------------------------------GAA-TC-AAACTGACGCTGAG-GTACG-A-A-GGC-G-TGG-GG-A-GC-AAACAGG
Otu0323	>Proteobacteria;Betaproteobacteria;Burkholderiales;Oxalobacteraceae;Herbaspirillum;Herbaspirillum_rhizosphaerae;Otu0323	TACG-T-A-G--G-G-TGCA-A-G-CG-T-T-AA-TC-GGAAT-TACTGGGCGT-AAA-GCG-TGC-------GC-AG-GCGGT--T-GTGC-A--AGACA-G-A-T-GTG-AAAT-CCCC-GGG-CTCAAC-CTGG-GAAC-TG-CATTTGTGACTGCAC-G-GCT-AG-AGTGTG--TC-AGAGG-G-GGGT---AGAATTCCACGTGTAGCAGTGAAATGCGTAGATATG-TG-GAG-GAATACCGATGGCGAAGGCAGCCCCCTG------------------------------GGA-TA-ACACTGACGCTCAT-GCACG-A-A-AGC-G-TGG-GG-A-GC-AAACAGG
Otu0045	>Firmicutes;Clostridia;Clostridiales;Peptoniphilaceae;Peptoniphilus;Peptoniphilus_coxii;Otu0045	TACG-T-A-G--G-G-GGCG-A-G-CG-T-T-GT-CC-GGAAC-TACTGGGCGT-AAA-GGG-TTC-------GC-AG-GCGGC--A-TGAC-A--AGTCC-G-A-T-GTA-AACG-GCGA-AGG-CTCAAC-TTTC-GTAA--G-CATCGGAAACTGTCA-A-GCT-TG-AGTGAA--GG-AGAGG-C-AAGT---GGAATTCCTAGTGTAGCGGTGGAATGCGTAGATATT-AG-GAG-GAATACCAGTGGCGAAGGCGACTTGCTG------------------------------GAC-TT-CAACTGACGCTGAG-GAACG-A-A-AGC-G-TGG-GT-A-GC-AAACAGG
Otu0301	>Firmicutes;Clostridia;Clostridiales;Peptoniphilaceae;Helcococcus;Helcococcus_sueciensis;Otu0301	TACG-T-A-T--G-G-GGCA-A-G-CG-T-T-GT-CC-GGAAT-TATTGGGCGT-AAA-GGG-TAC-------GT-AG-GCGGT--T-ATTT-A--AGTCT-A-A-A-TTA-AAAG-GCAT-TGA-CTCAAC-CAAT-GTAA--G-GTTTAGATACTGGAT-A-ACT-TG-AGTAGA--TG-AGGGG-A-AAGT---GGAATTCCATGTGTAGCGGTGAAATGCGTAGATATA-TG-GAG-GAACACCAATGGCGAAGGCAACTTTCTG------------------------------GAA-TC-AAACTGACGCTGAG-GTACG-A-A-GGC-G-TGG-GG-A-GC-AAACAGG
Otu0751	>Firmicutes;Clostridia;Peptostreptococcales-Tissierellales;FamilyXI;Peptoniphilus;Peptoniphilus_asaccharolytica*;Otu0751	TACG-T-A-G--G-T-GGCA-A-G-CG-T-T-GT-CC-GGATT-TATTGGGCGT-AAA-GGG-TTC-------GC-AG-GCGGA--A-ATGC-A--AGTCA-G-G-T-GTA-AAAG-GCAG-TAG-CTTAAC-TACT-GTAA--G-CATTTGAAACTGCAT-A-TCT-TG-AGAAGA--GT-AGAGG-T-AAGT---GGAATTTTTAGTGTAGCGGTGAAATGCGTAGATATT-AA-AAA-GAATACCGGTGGCGAAGGCGACTTACTG------------------------------GGC-TC-ATTCTGACGCTGAG-GAACG-A-A-AGC-G-TGG-GT-A-GC-AAACAGG
Otu0101	>Firmicutes;Clostridia;Clostridiales;Peptoniphilaceae;Peptoniphilus;Peptoniphilus_duerdenii;Otu0101	TACG-T-A-G--G-G-GGCT-A-G-CG-T-T-GT-TC-GGAAT-CACTGGGCGT-AAA-GGG-TTC-------GC-AG-GCGGA--A-TAAC-A--AGTCA-G-A-T-GTG-AAAG-GCAT-GGG-CTCAAC-CCAT-GTAA--G-CATTTGAAACTGTAA-T-TCT-TG-AGAAGT--GG-AGAGG-T-AAGT---GGAATTCCTAGTGTAGCGGTGAAATGCGTAGATATT-AG-GAG-GAATACCTGTGGCGAAGGCGACTTACTG------------------------------GAC-ACaAATCTGACGCTGAG-GAACG-A-A-AGC-G-TGG-GT-A-GC-AAACAGG
Otu1533	>Bacteroidetes;Bacteroidia;Flavobacteriales;Weeksellaceae;Chryseobacterium;Chryseobacterium_palustre;Otu1533	TACG-G-A-G--G-G-TGCA-A-G-CG-T-T-AT-CC-GGATT-TATTGGGTTT-AAA-GGG-TCC-------GT-AG-GCGGA--C-CAAT-A--AGTCA-G-T-G-GTG-AAAT-CTCA-TAG-CTTAAC-TATG-AAAC-TG-CCATTGATACTGTTG-G-TCT-TG-AGTAAA--TT-AGAGG-T-AGCT---GGAATAAGTAGTGTAGCGGTGAAATGCATAGATATT-AC-TTA-GAACACCAATTGCGAAGGCAGGTTACCA------------------------------TGA-TT-TAACTGACGCTGAT-GGACG-A-A-AGC-G-TGG-GT-A-GC-GAACAGG
Otu0471	>Bacteroidetes;Bacteroidia;Flavobacteriales;Weeksellaceae;Chryseobacterium;Chryseobacterium_ taihuense*;Otu0471	TACG-G-A-G--G-G-TGCA-A-G-CG-T-T-AT-CC-GGATT-TATTGGGTTT-AAA-GGG-TCC-------GT-AG-GCGGA--T-GCGT-A--AGTCA-G-T-G-GTG-AAAT-CTCA-CAG-CTCAAC-TGTG-AAAC-TG-CCATTGATACTGCGT-G-TCT-TG-AGTGAG--GT-TGAAG-T-AGCT---GGAATAAGTAGTGTAGCGGTGAAATGCATAGATATT-AC-TTA-GAACACCAATTGCGAAGGCAGGTTACTA------------------------------AGT-CT-CAACTGACGCTGAT-GGACG-A-A-AGC-G-TGG-GG-A-GC-GAACAGG
Otu0889	>Bacteroidetes;Bacteroidia;Flavobacteriales;Weeksellaceae;Chryseobacterium;Chryseobacterium_hispanicum*;Otu0889	TACG-G-A-G--G-G-TGCA-A-G-CG-T-T-AT-CC-GGATT-TATTGGGTTT-AAA-GGG-TCC-------GT-AG-GCGGA--T-GTGT-A--AGTCA-G-T-G-GTG-AAAT-CTCG-CAG-CTTAAC-TGCG-AAAC-TG-CCATTGATACTGCAT-G-TCT-TG-AGTAAA--TT-TGAAG-T-GGCT---GGAATAAGTAGTGTAGCGGTGAAATGCATAGATATT-AC-TTA-GAACACCAATTGCGAAGGCAGGTCACTA------------------------------AGA-TT-TAACTGACGCTGAT-GGACG-A-A-AGC-G-TGG-GG-A-GC-GAACAGG
Otu0522	>Bacteroidetes;Cytophagia;Cytophagales;Cytophagaceae;Spirosoma;Spirosoma_1;Otu0522	TACG-G-A-G--G-G-TGCA-A-G-CG-T-T-GT-CC-GGATT-TATTGGGTTT-AAA-GGG-TGC-------GT-AG-GTGGG--G-TCTC-A--AGTCT-G-G-T-TTG-AAAG-TCGG-CGG-CTTAAC-CGTT-GGAT-GT-GGCTGGAAACTGGGA-T-TCT-TG-AATGCG--CT-GGCGG-T-AGCC---GGAACGGGTCATGTAGCGGTGAAATGCATAGATATG-AC-CCA-GAACACCGATTGCGAAGGCAGGCTACTA------------------------------CGG-CG-TGATTGACACTGAG-GCACG-A-G-AGC-A-TGG-GT-A-GC-GAACAGG
Otu0319	>Proteobacteria;Alphaproteobacteria;Caulobacterales;Caulobacteraceae_1;Caulobacteraceae;Caulobacteraceae_1;Otu0319	TACG-A-A-G--G-G-GGCT-A-G-CG-T-T-GC-TC-GGAAT-TACTGGGCGT-AAA-GGG-AGC-------GT-AG-GCGGA--T-AGTT-T--AGTCA-G-A-G-GTG-AAAG-CCCA-GGG-CTCAAC-CTTG-GAAT-TG-CCTTTGATACTGGCT-A-TCT-TG-AGCATG--GA-AGAGG-T-ATGT---GGAACTCCGAGTGTAGAGGCGAAATTCGTAGATATT-CG-GAA-GAACACCAGTGGCGAAGGCGACATACTG------------------------------GTC-CA-TTACTGACGCTGAG-GCTCG-A-A-AGC-G-TGG-GG-A-GC-AAACAGG
Otu0055	>Firmicutes;Bacilli;Bacillales;Staphylococcaceae;Staphylococcus;Staphylococcus_auricularis;Otu0055	TACG-T-A-G--G-T-GGCA-A-G-CG-T-T-AT-CC-GGAAT-TATTGGGCGT-AAA-GCG-CGC-------GT-AG-GCGGT--T-TTTT-A--AGCCT-G-A-T-GTG-AAAG-CCCA-CGG-CTCAAC-CGTG-GAGG-GT-CATTGGAAACTGAAA-A-ACT-TG-AGTGCA--GA-AGAGG-A-AAGT---GGAATTCCATGTGTAGCGGTGAAATGCGCAGAGATA-TG-GAG-GAACACCAGTGGCGAAGGCGACTTTCTG------------------------------GTC-TG-TAACTGACGCTGAT-GTGCG-A-A-AGC-G-TGG-GG-A-TC-AAACAGG
Otu3987	>Proteobacteria;Gammaproteobacteria;Pseudomonadales;Moraxellaceae;Cavicella;Cavicella_subterranea;Otu3987	TACA-G-A-G--G-G-GTGC-A-G-CG-T-T-AA-TT-GGAAT-TACTGGGCGT-AAA-GCG-CGC-------GT-AG-GCGGT--T-ATGC-A--AGTTG-G-A-G-GTG-AAAT-CCCC-GGG-CTCAAC-CTGG-GCAC-TG-CCTTCAAAACTGCAT-G-GCT-AG-AGTATG--GG-AGAGG-A-AGGT---AGAATTCCAGGTGTAGCGGTGAAATGCGTAGAGATC-TG-GAG-GAATACCGATGGCGAAGGCAGCCTTCTG------------------------------GCC-TA-ATACTGACGCTGAG-GTGCG-A-A-AGC-G-TGG-GG-A-GC-AAACAGG
Otu0987	>Firmicutes;Bacilli;Entomoplasmatales;Spiroplasmataceae;Spiroplasma;Spiroplasma_leptinotarsae*;Otu0987	TACA-T-A-G--G-T-GGCA-A-G-CG-T-T-AT-CC-GGATT-TATTGGGCGT-ACA-GGG-TGC-------GT-AG-GTGGT--T-CGAT-A--AGTTT-A-G-G-GTT-AAAT-CCCG-GGG-CTCAAC-CCCG-GTTC--G-CCTTGAAAACTGTCG-T-ACT-AG-AATACA--GA-AGAGG-T-AGAT---GGAATTCCATGTGTAGCGGTGAAATGCGTAGATATA-TG-GAG-GAACACCAGTGGCGTAGGCGGTCTACTG------------------------------GTC-TG-TTATTGACACTGAG-GCACG-A-A-AGC-G-TGG-GG-A-GC-AAATAGG
Otu0657	>Firmicutes;Clostridia;Clostridiales;Peptococcaceae1;Peptococcus;Peptococcus_1;Otu0657	AACA-T-A-G--G-G-GGCA-A-G-CG-T-T-GT-CC-GGAAT-CACTGGGCGT-AAA-GGG-CGC-------GC-AG-GCGGT--A-AATT-A--AGTCA-G-G-T-GTG-AAAG-TTCG-GGG-CTCAAC-CCCG-TGAT-TG-CACCTGATACTGATA-A-ACT-AG-AGTGTT--GG-AGAGG-T-AAGT---GGAATTCCTAGTGTAGCGGTGGAATGCGTAGATATT-AG-GAG-GAACACCAGTGGCGAAGGCGACTTACTG------------------------------GCC-AA-TAACTGACGCTGAG-GCGCG-A-A-AGC-G-TGG-GG-A-GC-AAACAGG
Otu1497	>Firmicutes;Bacilli;Entomoplasmatales;Spiroplasmataceae;Spiroplasma;Spiroplasma_sp;Otu1497	TACA-T-A-G--G-T-GGCA-A-G-CG-T-T-AT-CC-GGATT-TATTGGGCGT-ACA-GGG-TGC-------GT-AG-GCGGT--T-TGGT-A--AGTTT-A-G-G-GTT-AAAG-CCCG-GTG-CTCAAC-ACCG-GTCC--G-CCTTGAAAACTGCCA-T-ACT-AG-AATGCA--GG-AGAGG-T-AGAT---GGAATTTCATGTGTAGCGGTGGAATGCGTAGATATA-TG-AAG-GAACACCAGTGGCGTAGGCGATCTACTG------------------------------GCC-TG-TGATTGACGCTGAG-GCACG-A-A-AGC-G-TGG-GG-A-GC-AAATAGG
Otu0173	>Proteobacteria;Alphaproteobacteria;Caulobacterales;Caulobacteraceae;Caulobacter;Caulobacter_vibrioides;Otu0173	TACG-A-A-G--G-G-GGCT-A-G-CG-T-T-GC-TC-GGAAT-TACTGGGCGT-AAA-GGG-AGC-------GT-AG-GCGGA--C-TGTT-T--AGTCA-G-A-G-GTG-AAAG-CCCA-GGG-CTCAAC-CTTG-GAAT-TG-CCTTTGATACTGGCA-G-TCT-TG-AGTACG--GA-AGAGG-T-ATGT---GGAACTCCGAGTGTAGAGGTGAAATTCGTAGATATT-CG-GAA-GAACACCAGTGGCGAAGGCGACATACTG------------------------------GTC-CG-TTACTGACGCTGAG-GCTCG-A-A-AGC-G-TGG-GG-A-GC-AAACAGG
Otu0701	>Acidobacteria;Blastocatellia;Blastocatellales;Blastocatellaceae;Stenotrophobacter;Stenotrophobacter_sp;Otu0701	TACG-T-A-G--G-G-AGCA-A-G-CG-T-T-GT-TC-GGATT-TACTGGGCGT-AAA-GGG-CGC-------GT-AG-GCGGC--C-TGAC-A--GGTCA-C-T-T-GTG-AAAT-CTCC-GAG-CTTAAC-TCGG-AACG-GT-CAAGTGAAACCAACA-G-GCT-AG-AGTGCA--GA-AAGGG-C-AATC---GGAATTCTTGGTGTAGCGGTGAAATGCGTAGATATC-AA-GAG-GAACACCTGAGGCGAAGGCGGGTTGCTA------------------------------GGC-TG-ACACTGACGCTGAG-GCGCG-A-A-AGC-C-AGG-GG-A-GC-AAACGGG
Otu0421	>Bacteroidetes;Chitinophagia;Chitinophagales;Chitinophagaceae_3;Chitinophagaceae;Chitinophagaceae_3;Otu0421	TACG-G-A-G--G-G-TGCA-A-G-CG-T-T-AT-CC-GGATT-CACTGGGTTT-AAA-GGG-AGC-------GT-AG-GTGGG--C-AGGT-A--AGTCA-G-T-G-GTG-AAAT-CTCT-GGG-CTCAAC-CCGG-AAAC-TG-CCATTGATACTATTT-G-TCT-TG-AATATT--CT-GGAGG-T-AAGC---GGAATATGTCATGTAGCGGTGAAATGCTTAGATATG-AC-ATA-GAACACCAATTGCGAAGGCAGCTTGCTA------------------------------CGG-AA-TTATTGACACTGAG-GCTCG-A-A-AGC-G-TGG-GG-A-TC-AAACAGG
Otu3085	>Proteobacteria;Gammaproteobacteria;Xanthomonadales;Xanthomonadaceae;Stenotrophomonas;Stenotrophomonas_nitritireducens;Otu3085	TACG-A-A-G--G-G-TGCA-A-G-CG-T-T-AC-TC-GGAAT-TACTGGGCGT-AAA-GCG-TGC-------GT-AG-GTGGT--T-GTTT-G--AGTCT-G-T-C-GTG-AAAG-CCCT-GGG-CCCAAC-CTGG-GAAT-TG-CGATGGAAACTGGGC-G-ACT-AG-AGTGTG--GC-AGAGG-G-TAGT---GGAATTCCTGGTGTAGCAGTGAAATGCGTAGAGATC-AG-GAG-GAACATCCGTGGCGAAGGCGACTGCCTG------------------------------GGC-CA-ACACTGACACTGAG-GCACG-A-A-AGC-G-TGG-GG-A-GC-AAACAGG
Otu2332	>Firmicutes;Clostridia;Christensenellales;Christensenellaceae;ChristensenellaceaeR-7;ChristensenellaceaeR-7_group;Otu2332	TACG-T-A-G--G-G-GGCA-A-G-CG-T-T-GT-CC-GGAAT-GATTGGGCGT-AAA-GGG-CTC-------GT-AG-GTGGC--A-TGTC-A--AGTCT-G-A-A-GTG-AAAG-TCCT-ACT-TTCAAG-GTGG-GAAT-TG-CTTTGGAAACCGGCA-A-GCT-TG-AGTATA--GG-AGAGG-T-TAGC---GGAATTCCTAGTGTAGCGGCGAACTGCGTAGAGATT-AG-GAG-GAACATCAGTGGCGAAGGCGACTAACTG------------------------------GAC-TA-AAACTGACACTTAG-GAGCG-A-A-AGT-G-TGG-GT-A-GC-AAACAGG
Otu0622	>Firmicutes;Bacilli;Staphylococcales;Staphylococcaceae;Staphylococcus;Staphylococcus_pettenkoferi;Otu0622	TACG-T-A-G--G-GtGGCA-A-G-CG-T-T-AT-CC-GGAAT-TATTGGGCGT-AAA-GCG-CGC-------GT-AG-GCGGT--T-TCTT-A--AGTCT-G-A-T-GTG-AAAG-CCCA-CGG-CTCAAC-CGTG-GAGG-GT-CATTGGAAACTGGGA-A-ACT-TG-AGTGCA--GG-AGAGG-A-AAGT---GGAATTCCATGTGTAGCGGTGAAATGCGCAGAGATA-TG-GAG-GAACACCAGTGGCGAAGGCGACTTTCTG------------------------------GTC-TG-CAACTGACGCTGAT-GTGCG-A-A-AGC-G-TGG-GG-A-TC-AAACAGG
Otu3548	>Acidobacteria;Actinobacteria;Micrococcales;Cellulomonadaceae;Cellulomonas;Cellulomonas_ humilata;Otu3548	TACG-T-A-G--G-G-CGCA-A-G-CG-T-T-GT-CC-GGAAT-TATTGGGCGT-AAA-GAG-CTC-------GT-AG-GCGGT--T-TGTC-G--CGTCT-G-C-T-GTG-AAAA-CCTA-AGG-CTCAAC-CTTG-GGCT-TG-CAGTGGGTACGGGCA-G-ACT-AG-AGTGCG--GT-AGGGG-T-GACT---GGAATTCCTGGTGTAGCGGTGGAATGCGCAGATATC-AG-GAG-GAACACCGATGGCGAAGGCAGGTCACTG------------------------------GGC-CG-CAACTGACGCTGAG-GAGCG-A-A-AGC-A-TGG-GG-A-GC-GAACAGG
Otu1381	>Firmicutes;Bacilli;Staphylococcales;Staphylococcaceae;Staphylococcus;Staphylococcus_ auricularis;Otu1381	TACG-T-A-G--G-T-GGCA-A-G-CG-T-T-AT-CC-GGAAT-TATTGGGCGT-AAA-GCG-CGC-------GT-AG-GCGGT--T-TTTT-A--AGTCT-G-A-T-GTG-AAAG-CCCA-CGG-CTCAAC-CGTG-AAGG-GT-CATTGGAAACTGGAA-G-ACT-TG-AGTGCA--GA-AGAGG-A-AAGT---GGAATTCCATGTGTAGCGGTGAAATGCGCAGAGATA-TG-GAG-GAACACCAGTGGCGAAGGCGACTTTCTG------------------------------GTC-TG-TAACTGATGCTGAT-GTGCG-A-A-AGC-G-TGG-GG-A-TC-AAACAGG
Otu0387	>Bacteroidetes;Chitinophagia;Chitinophagales;Chitinophagaceae;Sediminibacterium;Sediminibacterium_magnilacihabitans;Otu0387	TACG-G-A-G--G-G-TGCA-A-G-CG-T-T-AT-CC-GGATT-CACTGGGTTT-AAA-GGG-TGC-------GT-AG-GCGGG--C-GTAT-A--AGTCA-G-T-G-GTG-AAAT-CCTG-GAG-CTTAAC-TCCA-GAAC-TG-CCATTGATACTATAT-G-TCT-TG-AATATG--GT-GGAGG-T-AAGC---GGAATATGTCATGTAGCGGTGAAATGCATAGATATG-AC-ATA-GAACACCTATTGCGAAGGCAGCTTACTA------------------------------CGC-CT-ATATTGACGCTGAG-GCACG-A-A-AGC-G-TGG-GG-A-TC-AAACAGG
Otu3949	>Firmicutes;Bacilli;Erysipelotrichales;Erysipelotrichaceae;Holdemanella;Holdemanella_biformis;Otu3949	TACG-T-A-G--G-T-GGCG-A-G-CG-T-T-AT-CC-GGAAT-GATTGGGCGT-AAA-GGG-TGC-------GT-AG-GTGGC--A-GAAC-A--AGTCT-G-G-A-GTA-AAAG-GTAT-GGG-CTCAAC-CCGT-ACTG--G-CTCTGGAAACTGTTC-A-GCT-AG-AGAACA--GA-AGAGG-A-CGGC---GGAACTCCATGTGTAGCGGTAAAATGCGTAGATATA-TG-GAA-GAACACCGGTGGCGAAGGCGGCCGTCTG------------------------------GTC-TG-TTGCTGACACTGAG-GCTCG-A-A-AGC-A-TGG-GT-A-GC-GAACAGG
Otu0193	>Firmicutes;Clostridia;Peptostreptococcales-Tissierellales;FamilyXI;Fenollaria­massiliensis*;Fenollaria­massiliensis*_sp;Otu0193	TACG-T-A-A--G-G-GGCG-A-G-CG-T-T-GT-CC-GGAAT-TATTGGGCGT-AAA-GAG-TGC-------GT-AG-GCGGC--A-AATT-A--AGTCA-G-A-T-GTG-AAAA-CTAA-GGG-CTCAAC-CCAT-AGAT-TG-CATCTGAAACTGATA-T-GCT-TG-AGTCAA--GG-AGAGG-A-AAGT---GGAATTCCTAGTGTAGCGGTGGAATGCGTAGATATT-AG-GAG-GAATACCGGCGGCGAAGGCGACTTTCTG------------------------------GAC-TT-GAACTGACGCTGAG-GCACG-A-A-AGC-G-TGG-GG-A-GC-AAACTGC
Otu0461	>Actinobacteria;Actinobacteria;Micromonosporales;Micromonosporaceae;Spirilliplanes;Spirilliplanes_yamanashiensis;Otu0461	GACG-T-A-G--G-G-CGCG-A-G-CG-T-T-GT-CC-GGATT-TATTGGGCGT-AAA-GAG-CTC-------GT-AG-GCGGC--T-TGTC-G--CGTCG-A-C-T-GTG-AAAA-CCCG-CGG-CTCAAC-TGCG-GGCT-TG-CAGCCGATACGGGCA-G-GCT-AG-AGTTCG--GT-AGGGG-A-GACT---GGAATTCCTGGTGTAGCGGTGAAATGCGCAGATATC-AG-GAG-GAACACCGGTGGCGAAGGCGGGTCTCTG------------------------------GGC-CG-ATACTGACGCTGAG-GAGCG-A-A-AGC-G-TGG-GG-A-GC-GAACAGG
Otu0557	>Firmicutes;Clostridia;Clostridiales;Peptoniphilaceae_4;Peptoniphilaceae;Peptoniphilaceae_4;Otu0557	TACG-T-A-G--G-G-GGCG-A-G-CG-T-T-GT-CC-GGAAT-TATTGGGCGT-AAA-GGG-TAC-------GT-AG-GCGGT--T-AGAT-A--AGTTT-G-G-T-GTG-AAAG-CCCG-AGG-CTCAAC-CACG-GGAA--G-CACTGAAAACTGTTT-A-ACT-TG-AATAGT--GG-AAGGG-A-TTGT---GGAATTCCTAGTGTAGCGGTGAAATGCGTAGAGATT-AG-GAA-GAATACCAATGGCGAAAGCAACAATCTG------------------------------GAC-AC-ATATTGACGCTGAG-GTACG-A-A-AGC-G-TGG-GG-A-GC-AAACAGG
Otu0292	>Proteobacteria;Alphaproteobacteria;Sphingomonadales;Sphingomonadaceae;Sphingopyxis;Sphingopyxis_ alaskensis;Otu0292	TACG-G-A-G--G-G-AGCT-A-G-CG-T-T-GT-TC-GGAAT-TACTGGGCGT-AAA-GCG-CGC-------GT-AT-GCGGT--T-TTTT-A--AGTCA-G-A-G-GTG-AAAG-CCCA-GTG-CTCAAC-ACTG-GAAC-TG-CCTTTGAAACTGGAA-A-ACT-TG-AATCTT--TG-AGAGG-T-CAGT---GGAATTCCGAGTGTAGAGGTGAAATTCGTAGATATT-CG-GAA-GAACACCAGTGGCGAAGGCGACTGACTG------------------------------GAC-GA-GTATTGACGCTGAG-GTGCG-A-A-AGC-G-TGG-GG-A-GC-AAACAGG
Otu0071	>Firmicutes;Clostridia;Clostridiales;Peptoniphilaceae_2;Peptoniphilaceae;Peptoniphilaceae_2;Otu0071	TACG-T-A-T--G-G-AGCG-A-G-TG-T-T-GT-CC-GGAAT-TATTGGGCGT-AAA-GGG-TGC-------GC-AG-GCGGC--T-TTAC-A--AGTTG-G-A-T-ATG-AAAT-ATTG-TGG-CTCAAC-CACA-AACG-TG-CATCCAAAACTGCAA-A-GCT-TG-AGTTAA--AG-AGAGG-T-AAGT---GGAATTCCTGGTGTAGCGGTGGAATGCGTAGATATC-AG-GAG-GAATACCGGTGGCGAAGGCGACTTACTG------------------------------GAC-TT-AAACTGACGCTCAG-GCACG-A-A-AGC-G-TGG-GG-A-GC-AAACAGG
Otu0886	>Proteobacteria;Alphaproteobacteria;Sphingomonadales;Sphingomonadaceae;Sphingopyxis;Sphingopyxis_macrogoltabida;Otu0886	TACG-G-A-G--G-G-AGCT-A-G-CG-T-T-GT-TC-GGGAT-TACTGGGCGT-AAA-GCG-CGC-------GT-AG-GCGGT--T-TTTT-A--AGTCA-G-A-G-GTG-AAAG-CCCG-GGG-CTCAAC-CCCG-GAAT-TG-CCTTTGAAACTGGAA-A-ACT-TG-AATCTT--GG-AGAGG-T-CAGT---GGAATTCCGAGTGTAGAGGTGAAATTCGTAGGTATT-CG-GAA-GAACACCAGTGGCGAAGGCGACTGACTG------------------------------GAC-AA-GTATTGACGCTGAG-GTGCG-A-A-AGC-G-TGG-GG-A-GC-AAACAGG
Otu3707	>Firmicutes;Clostridia;Peptococcales;Peptococcaceae;Peptococcus;Peptococcus_sp;Otu3707	AACA-T-A-G--G-G-GGCA-A-G-CG-T-T-GT-CC-GGAAT-CACTGGGCGT-AAA-GGG-CGC-------GT-AG-GTGGT--C-TGTT-A--AGTCA-G-A-T-GTG-AAAT-GTAA-GGG-CTCAAC-CCTT-AACG-TG-CATCTGATACTGGCA-G-ACT-TG-AGTGCG--GA-AGAGG-C-AAGT---GGAATTCCTAGTGTAGCGGTGAAATGCGTAGATATT-AG-GAG-GAACACCAGTGGCGAAGGCGACTTGCTG------------------------------GGC-CG-TAACTGACGCTGAG-GCGCG-A-A-AGC-G-TGG-GG-A-GC-AAACAGG
Otu0666	>Firmicutes;Bacilli;Lactobacillales;Lactobacillaceae;Lactobacillaceae;Lactobacillaceae_sp;Otu0666	TACG-T-A-G--G-T-GGCA-A-G-CG-T-T-AT-CC-GGATT-TATTGGGCGT-AAA-GCG-AGC-------GC-AG-GCGGT--T-ACTT-A--GGTCT-G-A-T-GTG-AAAG-CCTT-CGG-CTTAAC-CGAA-GAAG-TG-CATCGGAAACCGGGC-G-ACT-TG-AGTGCA--GA-AGAGG-A-CAGT---GGAACTCCATGTGTAGCGGTGGAATGCGTAGATATA-TG-GAA-GAACACCGGTGGCGAAGGCGGCTCTCTG------------------------------GTC-TG-TTACTGACACTGAG-GCTCG-A-A-AGC-A-TGG-GT-A-GC-GGACAGG
Otu3002	>Firmicutes;Clostridia;Peptostreptococcales-Tissierellales;FamilyXI;Peptoniphilus;Peptoniphilus_catoniae;Otu3002	TACG-T-A-G--G-G-GGCG-A-G-CG-T-T-GT-CC-GGAAT-CACTGGGCGT-AAA-GGG-TTC-------GC-AG-GCGGA--T-AAGC-A--AGTCA-A-A-A-GTA-AAAG-GCAT-AGG-CTCAAC-CTAT-GTAA--G-CAGTTGAAACTGTTT-A-TCG-TG-AGATGT--GG-AGAAG-T-AAGT---GGAATTACTAGTGTAGCGGTGAAATGCGTAGATATT-AG-TAG-GAATACCAGTAGCGAAGGCGACTTACCG------------------------------GCC-AC-ACACTGACGCTGAG-GAACG-A-A-AGC-G-TGG-GT-A-GC-AAACAGG
Otu3512	>Firmicutes;Clostridia;Lachnospirales;Lachnospiraceae;Howardella;Howardella_ureilytica;Otu3512	TACG-T-A-T--G-G-GGCA-A-G-CG-T-T-AT-CC-GGATT-TACTGGGTGT-AAA-GGG-AGT-------GT-AG-GCGGC--A-GTAC-A--AGTCA-G-G-A-GTG-AAAA-CTTG-GGG-CTCAAC-CCCA-AGAC-TG-CTTTTGAAACTGTAC-A-GCC-AG-AGTGTA--GG-AAGGG-C-AAGC---GGAATTCCTGGTGTAGCGGTGAAATGCGTAGATATC-AG-GAA-GAACACCGGTGGCGAAGGCGGCTTGCTG------------------------------GAC-TA-TAACTGACGCTGAG-ACTCG-A-A-AGC-G-TGG-GG-A-GC-GAACAGG
Otu0027	>Firmicutes;Clostridia;Clostridiales;Peptoniphilaceae;Peptoniphilus;Peptoniphilus_asaccharolyticus*;Otu0027	TACG-T-A-G--G-G-GGCT-A-G-CG-T-T-GT-CC-GGAAT-CACCGGGCGT-AAA-GGG-TTC-------GC-AG-GCGGA--A-ATGC-A--AGTCA-G-G-T-GTA-AAAG-GCAG-TAG-CTTAAC-TACT-GTAA--G-CATTTGAAACTGCAT-A-TCT-TG-AGAAGA--GT-AGAGG-T-AAGT---GGAATTGTTAGTGTAGCGGTGAAATGCGTAGATATT-AA-AAA-GAATACCGGTGGCGAAGGCGACTTACTG------------------------------GGC-TC-ATTCTGACGCTGAG-GAACG-A-A-AGC-G-TGG-GT-A-GC-AAACAGA
Otu0120	>Firmicutes;Clostridia;Lachnospirales;Lachnospiraceae;Howardella;Howardella_ureilytica;Otu0120	TACG-T-A-T--G-G-GGCA-A-G-CG-T-T-AT-CC-GGATT-TACTGGGTGT-AAA-GGG-AGC-------GT-AG-GCGGC--A-GTAC-A--AGTCG-G-G-A-GTG-AAAA-CTCG-GGG-CTCAAC-CCCG-AGAC-TG-CTCTCGAAACTGTAC-A-GCT-AG-AGTGCA--GG-AAGGG-C-AGGC---GGAATTCCTGGTGTAGCGGTGAAATGCGTAGATATC-AG-GAG-GAACACCGGTGGCGAAGGCGGCCTGCTG------------------------------GAC-TG-TAACTGACGCTGAG-GCTCG-A-A-AGC-G-TGG-GG-A-GC-AAACAGG
Otu0063	>Firmicutes;Clostridia;Clostridiales;Peptoniphilaceae;Peptoniphilus;Peptoniphilus_1;Otu0063	TACG-T-A-G--G-G-GGCA-A-G-CG-T-T-GT-CC-GGAAT-CACTGGGCGT-AAA-GGG-TTC-------GC-AG-GCGGA--A-ATGC-A--AGTCA-G-T-T-GTG-AAAG-GCAG-AGG-CTCGAC-CTCT-GTAA--G-CAATTGAAACTGTAT-T-TCT-TG-AGATGT--GG-AGAGG-C-AAGT---GGAATTCCTAGTGTAGCGGTGAAATGCGTAGATATT-AG-GAA-GAATACCGGTGGCGAAGGCGACTTGCTG------------------------------GAC-AC-AAACTGACGCTGAG-GAACG-A-A-AGC-G-TGG-GT-A-GC-AAACAGG
Otu2240	>Firmicutes;Bacilli;Erysipelotrichales;Erysipelotrichaceae;Holdemanella;Holdemanella_biformis;Otu2240	TACG-T-A-G--G-T-GGCG-A-G-CG-T-T-AT-CC-GGAAT-GATTGGGCGT-AAA-GGG-TGC-------GT-AG-GTGGC--A-GATC-A--AGTCT-G-G-A-GTA-AAAG-GTAT-GGG-CTCAAC-CCGT-ACTG--G-CTCTGGAAACTGATC-A-GCT-AG-AGAACA--GA-AGAGG-A-CGGC---GGAACTCCATGTGTAGCGGTAAAATGCGTAGATATA-TG-GAA-GAACACCGGTGGCGAAGGCGGCCGTCTG------------------------------GTC-TGgATTCTGACACTGAA-GCACG-A-A-AGC-G-TGG-GG-A-GC-AAATAGG
Otu0189	>Firmicutes;Clostridia;Clostridiales;Peptoniphilaceae_6;Peptoniphilaceae;Peptoniphilaceae_6;Otu0189	TACG-T-A-G--G-G-GGCG-A-G-CG-T-T-GT-CC-GGAAT-CACTGGGCGT-AAA-GGG-TTC-------GC-AG-GCGGT--T-TACC-A--AGTCC-G-A-T-GTG-AAAG-GCAT-GGG-CTCAAC-CCAT-GTAA--G-CATTGGAAACTGGTA-G-ACT-TG-AGTTAA--GG-AGAGG-T-AAGT---GGAATTCCTAGTGTAGCGGTGAAATGCGTAGATATT-AG-GAA-GAATACCGGTGGCGAAGGCGACTTACTG------------------------------GAC-TT-AAACTGACGCTGAG-GAACG-A-A-AGC-G-TGG-GG-A-GC-AAACAGG
Otu2932	>Bacteroidetes;Bacteroidia;Cytophagales;Hymenobacteraceae;Hymenobacter;Hymenobacter_sp;Otu2932	TACG-G-A-G--G-G-TGCG-A-G-CG-T-T-GT-CC-GGATT-TATTGGGTTT-AAA-GGG-TGC-------GT-AG-GCGGC--C-GATT-A--AGTCT-G-G-G-GTG-AAAG-CCCG-CTG-CTCAAC-AGCG-GAAC-TG-CCCTGGATACTGGTT-G-GCT-TG-AGGACA--GA-CGAGG-T-TGGC---GGAATGGACAGAGTAGCGGTGAAATGCATAGATACT-GT-CCA-GAACCCCGATTGCGAAGGCAGCTGACTA------------------------------GGC-TG-TTACTGACGCTGAG-GCACG-A-A-AAC-G-TGG-GG-A-GC-GAACAGG
Otu1070	>Proteobacteria;Gammaproteobacteria;Burkholderiales;Comamonadaceae;Hydrogenophaga;Hydrogenophaga_sp;Otu1070	TACG-T-A-G--G-G-TGCG-A-G-CG-T-T-AA-TC-GGAAT-TACTGGGCGT-AAA-GCG-TGC-------GC-AG-GCGGT--T-TTGT-A--AGACA-G-G-C-GTG-AAAT-CCCC-GGG-CTCAAC-CTGG-GAAT-TG-CGCTTGTGACTGCAA-G-GCT-GG-AGTGCG--GC-AGAGG-G-GGAT---GGAATTCCGCGTGTAGTAGTGAAATGCGTAGATATG-CG-GAG-GAACACCGATGGCGAAGGCAATCCCCTG------------------------------GGC-CT-GCACTGACGCTCAT-GCACG-A-A-AGC-G-TGG-GG-A-GC-AAACAGG
Otu0236	>Proteobacteria;Gammaproteobacteria;Nevskiales;Nevskiaceae;Hydrocarboniphaga;Hydrocarboniphaga_sp;Otu0236	TACA-G-A-G--G-G-TGCA-A-G-CG-T-T-AA-TC-GGATT-TACTGGGCGT-AAA-GGG-TGC-------GT-AG-GTGGT--T-GTAT-A--AGTCG-G-A-T-GTG-AAAG-CCCG-GGG-CTTAAC-CTCG-GAAC-TG-CATTCGATACTGTAT-G-ACT-AG-AGTTCG--GT-AGAGG-G-CGGC---GGAATTTCCGGTGTAGCGGTGAAATGCGTAGATATC-GG-AAG-GAACATCAATGGCGAAGGCAGCCGCCTG------------------------------GGC-CT-GAACTGACACTGAG-GCACG-A-A-AGC-G-TGG-GT-A-GC-AAACAGG
Otu0608	>Firmicutes;Clostridia;Clostridiales;Lachnospiraceae;Hungatella;Hungatella_hathewayi*;Otu0608	TACG-T-A-G--G-G-GGCA-A-G-CG-T-T-AT-CC-GGATT-TACTGGGTGT-AAA-GGG-AGC-------GT-AG-ACGGT--T-AAGC-A--AGTCT-G-A-A-GTG-AAAG-CCCG-GGG-CTCAAC-CCCG-GTAC-TG-CTTTGGAAACTGTTT-G-ACT-TG-AGTGCA--GG-AGAGG-T-AAGT---GGAATTCCTAGTGTAGCGGTGAAATGCGTAGATATT-AG-GAG-GAACACCAGTGGCGAAGGCGGCTTACTG------------------------------GAC-TG-TAACTGACGTTGAG-GCTCG-A-A-AGC-G-TGG-GG-A-GC-AAACAGG
Otu0083	>Firmicutes;Clostridia;Clostridiales;Peptococcaceae1;Peptococcus;Peptococcus_niger*;Otu0083	AACA-T-A-G--G-G-GGCA-A-G-CG-T-T-GT-CC-GGAGT-CACTGGGCGT-AAA-GGG-CGC-------GC-AG-GCGGT--C-TGTT-A--AGTCA-G-A-T-GTG-AAAG-GTTA-GGG-CTCAAC-CCTG-AACG-TG-CATCTGATACTGGCA-G-ACT-TG-AGTATG--GA-AGAGG-T-AAGT---GGAATTCCAAGTGTAGCGGTGAAATGCGTAGATATT-AG-GAG-GAACACCAGTGGCGAAGGCGACTTACTG------------------------------GGC-CA-TAACTGACGCTGAG-GCGCG-A-A-AGC-G-TGG-GG-A-GC-AAACAGT
Otu1705	>Firmicutes;Clostridia;Peptococcales;Peptococcaceae;Peptococcus;Peptococcus_niger*;Otu1705	AACA-T-A-G--G-G-GGCA-A-G-CG-T-T-GT-CC-GGAAT-CACTGGGCGC-AAA-GGG-CGC-------GC-AG-GCGGT--C-TGTT-A--AGTCA-G-A-T-GTG-AAAG-GTTA-GGG-CTCAAC-CCTG-AACG-TG-CATCTGATACTGGCA-G-ACT-TG-AGTATG--GG-A--GG-T-AAGT---GGAATTCCTAGTGTAGCGGTGAAATGCGTAGATATT-AG-GAG-GAACACCAGTGGCGAAGGCGACTTACTG------------------------------GGC-CA-TAACTGACGCTGAG-GCGCG-A-A-AGC-G-TGG-GG-A-GC-AAACAGG
Otu0493	>Bacteroidetes;Cytophagia;Cytophagales;Hymenobacteraceae;Hymenobacter;Hymenobacter_xinjiangensis*;Otu0493	TACG-G-A-G--G-G-TGCA-A-G-CG-T-T-GT-CC-GGATT-TATTGGGTTT-AAA-GGG-TGC-------GT-AG-GCGGC--C-CGTT-A--AGTCC-G-G-G-GTG-AAAG-CCCA-CTG-CTCAAC-AGTG-GAAC-TG-CACTGGATACTGGCG-G-GCT-TG-AGTCCA--GA-CGAGG-T-TGGC---GGAATGGATGCTGTAGCGGTGAAATGCATAGATAGC-AT-CCA-GAACCCCGATTGCGAAGGCAGCTGACTA------------------------------GGC-TG-GTACTGACGCTGAG-GCACG-A-A-AGC-G-TGG-GG-A-GC-GAACAGG
Otu1007	>Firmicutes;Bacilli;Lactobacillales;Lactobacillaceae;Lactobacillus;Lactobacillus_jensenii*;Otu1007	TACG-T-A-G--G-T-GGCA-A-G-CG-T-T-GT-CC-GGATT-TATTGGGCGT-AAA-GCG-AGC-------GC-AG-GCGGA--T-TGAT-A--AGTCC-G-A-T-GTG-AAAG-CCTT-CGG-CTCAAC-CGAA-GAAC-TG-CATCAGAAACTGTCA-A-TCT-TG-AGTGCA--GA-AGAGG-A-GAGC---GGAACTCCATGTGTAGCGGTGGAATGCGTAGATATG-TG-GAA-GAACACCAGTGGCGAAGGCGGCTCTCTG------------------------------GTC-TG-CAACTGACGCTGAG-GCTCG-A-A-AGC-A-TGG-GT-A-GT-GAACAGG
Otu0383	>Firmicutes;Bacilli;Lactobacillales;Lactobacillaceae;Lactobacillus;Lactobacillus_1;Otu0383	TACG-T-A-G--G-T-GGCA-A-G-CG-T-T-GT-CC-GGATT-TATTGGGCGT-AAA-GCG-AGT-------GC-AG-GCGGC--T-CGAT-A--AGTCT-G-A-T-GTG-AAAG-CCTT-CGG-CTCAAC-CGGA-GAAT-TG-CATCAGAAACTGTCG-A-GCT-TG-AGTACA--GA-AGAGG-A-GAGT---GGAACTCCATGCGTAGCGGTGAAATGCGTAGATATA-TG-GAA-GAACACCGGTGGCGAAGGCGGCTCTCTG------------------------------GTC-TG-TTACTGACGCTGAT-GCTCG-A-A-AGT-G-CGG-GT-G-TC-AAACAGG
Otu0266	>Bacteroidetes;Flavobacteriia;Flavobacteriales;Weeksellaceae_1;Weeksellaceae;Weeksellaceae_1;Otu0266	TACG-G-A-G--G-G-TGCA-A-G-CG-T-T-AT-CC-GGATT-TATTGGGTTT-AAA-GGG-TCC-------GT-AG-GTGGG--T-TAGT-A--AGTCA-G-T-G-GTG-AAAT-CCTG-CAG-CTTAAC-TGCA-GAAT-TG-CCATTGATACTGCTA-G-TCT-TG-AGTGTA--TT-TGAAG-T-AGCT---GGAATAAGTAGTGTAGCGGTGAAATGCATAGATATT-AC-TTA-GAACACCAATTGCGAAGGCAGGTTACTA------------------------------AGA-TA-CAACTGACGCTGAT-GGACG-A-A-AGC-G-TGG-GG-A-GC-GAACAGG
Otu2064	>Firmicutes;Clostridia;Peptostreptococcales-Tissierellales;FamilyXI;W5053;W5053;Otu2064	TACG-T-A-G--G-G-GGCG-A-G-CG-T-T-GT-CC-GGAAT-CATTGGGCGT-AAA-GGG-TTC-------GT-AG-GCGGA--C-TGAT-A--AGTCA-G-A-T-GTG-AAAA-GATG-TGG-CTTAAC-CATG-TT-A-TG-CATTTGAAACTGTCA-G-TCT-TG-AGTGAA--GG-AGAGG-T-AAGT---GGAATTCCTAGTGTAGCGGTGAAATGCGTAGATATT-AG-GAG-GAATACCAGTAGCGAAGGCGACTTACTG------------------------------GCC-TT-TAACTGACGCTGAG-GAACG-A-A-AGC-G-TGG-GT-A-GC-AAACAGG
Otu0344	>Bacteroidetes;Flavobacteriia;Flavobacteriales;Weeksellaceae;Chryseobacterium;Chryseobacterium_hispanicum*;Otu0344	TACG-G-A-G--G-G-TGCA-A-G-CG-T-T-AT-CC-GGATT-TATTGGGTTT-AAA-GGG-TCC-------GT-AG-GCGGG--C-TTGT-A--AGTCA-G-T-G-GTG-AAAT-CTCA-TAG-CTTAAC-TATG-AAAC-TG-CCGTTGATACTGCAG-G-TCT-TG-AGTAAA--TT-TGAAG-T-GGCT---GGAATAAGTAGTGTAGCGGTGAAATGCATAGATATT-AC-TTA-GAACACCAATTGCGAAGGCAGGTCACTA------------------------------AGA-TT-TAACTGACGCTGAT-GGACG-A-A-AGC-G-TGG-GG-A-GC-GAACAGG
Otu0537	>Firmicutes;Negativicutes;Veillonellales-Selenomonadales;Veillonellaceae;Veillonella;Veillonella_dispar;Otu0537	TACG-T-A-G--G-T-GGCA-A-G-CG-T-T-GT-CC-GGAAT-TATTGGGCGT-AAA-GCG-CGT-------GC-AG-GCGGA--T-CAGT-C--AGTCT-G-T-C-TTA-AAAG-TTCG-GGG-CTTAAC-CCCG-TGA--TG-GGATGGAAACTGCTG-A-TCT-AG-AGTATC--GG-AGAGG-A-AAGT---GGAATTCCTAGTGTAGCGGTGAAATGCGTGGATATT-AG-GAA-GAACACCAGTGGCGAAGGCGACTTTCTG------------------------------GAC-GA-GAACTGACGCTGAG-GCGCG-A-A-AGC-C-AGG-GG-A-GC-GAACGGG
Otu0047	>Firmicutes;Negativicutes;Veillonellales-Selenomonadales;Veillonellaceae;Veillonella;Veillonella_montpellierensis;Otu0047	TACG-T-A-G--G-T-GGCA-A-G-CG-T-T-GT-CC-GGAAT-TATTAGGCGT-AAA-GCG-CGC-------GC-AG-GCGGA--C-TAGC-C--AGTCA-G-T-C-TTA-AAAG-TTCG-GGG-CTTAAC-CACG-TGA--TG-GGATTGAAACTACTA-G-TCT-AG-AGTATC--GG-AGAGG-A-AAGT---GGAATTCCTAGTGTAGCGGTGAGATGCGTAGATATT-AG-GAA-GAACACCAGTGGCGAAGGCGACTTTCTG------------------------------GAC-GA-ACACTGACGCTGAG-GCGCG-A-A-AGC-C-AGG-GG-A-GC-GAACGGG
Otu0897	>Bacteroidetes;Bacteroidia;Chitinophagales;Chitinophagaceae;Sediminibacterium;Sediminibacterium_magnilacihabitans;Otu0897	TACG-G-A-G--G-G-TGCA-A-G-CG-T-T-AT-CC-GGATT-CACTGGGTTT-AAA-GGG-TGC-------GT-AG-GCGGG--T-AGGT-A--AGTCA-G-A-G-GTG-AAAT-CCTG-GAG-CTTAAC-TCCA-GAAC-TG-CCTTTGATACTATCT-A-TCT-TG-AATATG--GT-GGAGG-T-AAGC---GGAATATGTCATGTAGCGGTGAAATGCATAGATATG-AC-ATA-GAACACCTATTGCGAAGGCAGCTTACTA------------------------------CGC-CT-ATATTGACGCTGAG-GCACG-A-A-AGC-G-TGG-GG-A-TC-AAACAGG
Otu0652	>Verrucomicrobia;Verrucomicrobiae;Verrucomicrobiales;Verrucomicrobiaceae_1;Verrucomicrobiaceae;Verrucomicrobiaceae_1;Otu0652	TACA-G-A-G--G-T-CTCA-A-G-CG-T-T-GT-TC-GGAAT-CACTGGGCGT-AAA-GGG-TGC-------GT-AG-GCCGC--A-CGGT-A--AGTCA-G-A-T-GTG-AAAT-CTCA-GGG-CTCAAC-TCTG-AAAT-TG-CATCCGATACTGCCG-T-GCT-TG-AGGACT--GG-AGAGG-A-GTCT---GGAATTCATGGTGGAGCAGTGAAATGCGTAGATATC-AT-GAG-GAACGCTAGTGGCGTAGGCGAGACTCTG------------------------------GAC-AG-TTCCTGACGCTGAG-GCACG-A-A-GGC-C-AGG-GG-A-GC-AAACGGG
Otu2298	>Proteobacteria;Gammaproteobacteria;Burkholderiales;Comamonadaceae;Variovorax;Variovorax_gossypii;Otu2298	TACG-T-A-G--G-G-TGCG-A-G-CG-T-T-AA-TC-GGAAT-TACTGGGCGT-AGA-GCG-TGC-------GC-AG-GCGGT--G-ATGT-A--AGACA-G-T-T-GTG-GAAT-CCCC-GGG-CTCAAC-CTGG-GAAC-TG-CATCTGTGACTGCAT-C-GCT-GG-AGTACG--GC-AGAGG-G-GGAT---GGAATTCCGCGTGTAGCAGTGTGATGCGTAGATATG-CG-GAG-GAACACCGATGGCGAAGGCAATCCCCTG------------------------------GGC-CT-GTACTGACGCTCAT-GCACG-A-A-AGC-G-TGG-GG-A-GC-AAACAGG
Otu0092	>Firmicutes;Negativicutes;Veillonellales-Selenomonadales;Veillonellaceae;Veillonella;Veillonella_dispar;Otu0092	TACG-T-A-G--G-T-GGCA-A-G-CG-T-T-AT-CC-GGAAT-TATTGGGCGT-AAA-GCG-CGC-------GC-AG-GCGGA--T-TGGT-C--AGTCT-G-T-C-TTA-AAAG-TTCG-GGG-CTTAAC-CCCG-TGA--TG-GGATGGAAACTGCCA-A-TCT-AG-AGTATC--GG-AGAGG-A-AAGT---GGAATTCCTAGTGTAGCGGTGAAATGCGTAGATATT-AG-GAA-GAACACCAGTGGCGAAGGCGACTTTCTG------------------------------GAC-GA-AAACTGACGCTGAG-GCGCG-A-A-AGC-C-AGG-GG-A-GC-GAACGGG
Otu0391	>Firmicutes;Negativicutes;Veillonellales-Selenomonadales;Veillonellaceae;Veillonella;Veillonella_1;Otu0391	TACG-T-A-G--G-T-GGCA-A-G-CG-T-T-GT-CC-GGAAT-TATTGGGCGT-AAA-GCG-CGC-------GC-AG-GCGGC--C-TATC-C--AGTCT-G-T-C-TTA-AAAG-TTCG-GGG-CTCAAC-CCCG-TGA--TG-GGATGGAAACTAGTA-G-GCT-AG-AGTATC--GG-AGAGG-A-AAGC---GGAATTCCTAGTGTAGCGGTGAAATGCGTAGATATT-AG-GAA-GAACACCAGTGGCGAAGGCGGCTTTCTG------------------------------GAC-GA-AAACTGACGCTGAG-GCGCG-A-A-AGC-C-AGG-GG-A-GC-GAACGGG
Otu0059	>Actinobacteria;Actinobacteria;Actinomycetales;Actinomycetaceae;Pauljensenia;Pauljensenia_hongkongensis;Otu0059	TACG-T-A-G--G-G-CGCG-A-G-CG-T-T-GTtCC-GGAAT-TATTGGGCGT-AAA-GGG-CTT-------GT-AG-GTGGC--G-TGTC-G--CGTCT-G-C-T-GTG-AAAT-TCCA-GGG-CTTAAC-TTTG-GGAT-TG-CAGTGGGTACGGGCA-T-GCT-AG-AGTACA--GT-AGGGG-A-GATT---GGAATTCCTGGTGTAGCGGTGAAATGCGCAGATATC-AG-GAG-GAACACCGGTGGCGAAGGCGGGTCTCTG------------------------------GGC-TG-TTACTGACGCTGAG-GAGCG-A-A-AGC-G-TGG-GG-A-GC-GAACAGG
Otu0274	>Firmicutes;Bacilli;Lactobacillales;Streptococcaceae;Lactococcus;Lactococcus_garvieae;Otu0274	TACG-T-A-G--G-T-CCCA-A-G-CG-T-T-GT-CC-GGATT-TATTGGGCGT-AAA-GCG-AGC-------GC-AG-GTGGT--T-CCTT-A--AGTCT-G-A-T-GTA-AAAG-GCAG-TGG-CTCAAC-CATT-GT-G-TG-CATTGGAAACTGGGA-G-ACT-TG-AGTGCA--GG-AGAGG-A-GAGT---GGAATTCCATGTGTAGCGGTGAAATGCGTAGATATA-TG-GAG-GAACACCGGAGGCGAAAGCGGCTCTCTG------------------------------GCC-TG-TAACTGACACTGAG-GCTCG-A-A-AGC-G-TGG-GG-A-GC-AAACAGG
Otu0314	>Bacteroidetes;Sphingobacteriia;Sphingobacteriales;Sphingobacteriaceae;Pedobacter;Pedobacter_kribbensis;Otu0314	TACG-G-A-G--G-A-TCCA-A-G-CG-T-T-AT-CC-GGATT-TATTGGGTTT-AAA-GGG-TGC-------GT-AG-GCGGC--C-TGTT-A--AGTCA-G-A-G-GTG-AAAG-ACGG-TAG-CTCAAC-TATC-GCAG-TG-CCTTTGATACTGATG-G-GCT-TG-AATGAA--CT-AGAGG-T-AGGC---GGAATGAGACAAGTAGCGGTGAAATGCATAGATATG-TC-TCA-GAACACCGATTGCGAAGGCAGCTTACTA------------------------------TGG-TT-TTATTGACGCTGAG-GCACG-A-A-AGC-G-TGG-GG-A-TC-AAACAGG
Otu1333	>Firmicutes;Bacilli;Lactobacillales;Streptococcaceae;Lactococcus;Lactococcus_ lactis;Otu1333	TACG-T-A-G--G-T-CCCG-A-G-CG-T-T-GT-CC-GGATT-TATTGGGCGT-AGA-GCG-GGC-------GC-AG-GTGGT--T-TATT-A--AGTCT-G-G-T-GCA-AAAG-GCAG-TGG-CTCAAC-CATT-GTA--TG-CATTGGAAACTGGTA-G-ACT-TG-AGTGCA--GG-AGAGG-A-GAGT---GGAATTCCATGTGTAGCGGTGAAATGCGTAGATATA-TG-GAG-GAACACCGGTGGCGAAAGCGGCTCTCTG------------------------------GCC-TG-TAACTGACACTGAG-GCTCG-A-A-AGC-G-TGG-GG-A-GC-AAACAGG
Otu0256	>Proteobacteria;Betaproteobacteria;Burkholderiales;Alcaligenaceae;Pelistega;Pelistega_indica*;Otu0256	TACG-T-A-G--G-G-TGCA-A-G-CG-T-T-AA-TC-GGAAT-TACTGGGCGT-AAA-GCG-TGC-------GC-AG-GCGGT--T-CGGA-A--AGAAA-G-A-T-GTG-AAAT-CCCA-GGG-CTCAAC-CTTG-GAAC-GG-CATTTTTAACTCCCG-G-ACT-AG-AGTATG--TC-AGAGG-G-GGGT---AGAATTCCACGTGTAGCAGTGAAATGCGTAGAGATG-TG-GAG-GAATACCGATGGCGAAGGCAGCCCCCTG------------------------------GGA-TA-ATACTGACGCTCAT-GCACG-A-A-AGC-G-TGG-GG-A-GC-AAACAGG
Otu1415	>Acidobacteria;Actinobacteria;Corynebacteriales;Corynebacteriaceae;Lawsonella;Lawsonella_clevelandensis;Otu1415	TACG-G-A-A--G-G-TCCG-G-G-CG-T-T-GT-CC-GGAAT-TACTGGGCGT-AAA-GAG-CTC-------GT-AG-GCGGT--T-TGTC-A--CGTCG-T-C-T-GTG-AAAT-CCTA-GGG-CTTAAC-CCTG-GACG-TG-CAGGCGATACGGGCT-G-ACT-TG-AGTACT--AC-AGGGG-A-GACT---GGAATTTCTGGTGTAGCGGTGGAATGCACAGATATC-AG-GAA-GAACACCGATGGCGGAGGCAGGTCTCTG------------------------------GGT-AG-TAACTGACGCTGAG-GAGCG-A-A-AGC-A-TGG-GT-A-GC-GAACAGG
Otu0058	>Proteobacteria;Betaproteobacteria;Burkholderiales;Comamonadaceae;Pelomonas;Pelomonas_saccharophila;Otu0058	TACG-T-A-G--G-G-TGCA-A-G-CG-T-T-AA-TC-GGAAT-TACTGGGCGT-AAA-GCG-TGC-------GC-AG-GCGGT--T-ATGC-A--AGACA-G-A-G-GTG-AAAT-CCCC-GGG-CTCAAC-CTGG-GAAC-TG-CCTTTGTGACTGCAT-A-GCT-AG-AGTACG--GT-AGAGG-A-GGAT---GGAATTCCGCGTGAAGCAGTGAAATGCGTAGATATG-CG-GAG-GAACACCGATGGTGAAGGCAATCCCCTG------------------------------GAC-CT-GTACTGACGCTCAT-GCACG-A-A-AGC-G-TGG-GG-A-GC-AAACGGG
Otu1253	>Acidobacteria;Actinobacteria;Pseudonocardiales;Pseudonocardiaceae;Lentzea;Lentzea_violacea;Otu1253	TACG-T-A-G--G-G-TGCG-A-G-CG-T-T-GT-CC-GGAAT-TATTGGGCGT-AAA-GAG-CTC-------GT-AG-GCGGT--T-TGTC-G--CGTCG-G-C-C-GTG-AAAA-CTTG-GGG-CTTAAC-TCCA-AGCT-TG-CGGTCGATACGGGCA-G-ACT-TG-AGTTCG--GC-AGGGG-A-GACT---GGAATTCCTGGTGTAGCGGTGAAATGCGCAGATATC-AG-GAG-GAACACCGGTGGCGAAGGCGGGTCTCTG------------------------------GGC-CG-ATACTGACGCTGAG-GAGCG-A-A-AGC-G-TGG-GG-A-GC-GAACAGG
Otu4642	>Proteobacteria;Gammaproteobacteria;Burkholderiales;Comamonadaceae;Pelomonas;Pelomonas_saccharophila;Otu4642	TACG-T-A-G--G-G-TGCA-A-G-CG-T-T-GA-TC-GGAAT-TACTGGGCGT-AAA-GCG-TGC-------GC-AG-GCGGT--T-ATGC-A--AGACA-G-A-G-GTG-AAAT-CCCC-GGG-CTCAAC-CTGG-GAAC-TG-CCTTTGTGACTGCAT-G-GCT-AG-AGTACG--GT-AGAGG-G-GGAT---GGAATTCCGCGTGTAGCAGTGAAATGCGTAGATATG-CG-GAG-GAACACCGATGGCGAAGGCAATCCCCTG------------------------------GAC-CT-GTACTGACGCTCAT-GCACG-A-A-AGC-A-TGG-GT-A-GC-GAACAGG
Otu0846	>Firmicutes;Bacilli;Lactobacillales;Lactobacillaceae;Lactobacillus;Lactobacillus_kalixensis;Otu0846	TACG-T-A-G--G-T-GGCA-A-G-CG-T-T-GT-CC-GGATT-TATTGGGCGT-AAA-GCG-AGC-------GC-AG-GCGGA--G-AAAT-A--AGTCT-G-A-T-GTG-AAAG-CCCA-CGG-CTCAAC-CGTG-GAAC-TG-CATCGGAAACTGTTT-T-TCT-TG-AGTGCA--GA-AGAGG-A-GAGT---GGAACTCCATGTGTAGCGGTGGAATGCGTAGATATA-TG-GAA-GAACACCAGTGGCGAAGGCGGCTCTCTG------------------------------GTC-TG-CAACTGACGCTGAG-GCTCG-A-A-AGC-A-TGG-GT-A-GC-GAACAGG
Otu0340	>Proteobacteria;Gammaproteobacteria;Enterobacterales;Pectobacteriaceae;Dickeya;Dickeya_chrysanthemi;Otu0340	TACG-G-A-G--G-G-TGCA-A-G-CG-T-T-AA-TC-GGAAT-GACTGGGCGT-AAA-GCG-CAC-------GC-AG-GCGGT--T-TGTT-A--AGTTG-G-A-T-GTG-AAAT-CCCC-GGG-CTTAAC-CTGG-GAAC-TG-CATTCAAAACTGGCA-A-GCT-AG-AGTCTC--GT-AGAGG-G-GGGT---AGAATTCCAGGTGTAGCGGTGAAATGCGTAGAGATC-TG-GAG-GAATACCGGTGGCGAAGGCGGCCCCCTG------------------------------GAC-GA-AGACTGACGCTCAG-GTGCG-A-A-AGC-G-TGG-GG-A-GC-AAACAGG
Otu0060	>Firmicutes;Bacilli;Bacillales;Lactobacillaceae;Lactobacillus;Lactobacillus_reuteri*;Otu0060	TACG-T-A-G--G-T-GGCA-A-G-CG-T-T-AT-CC-GGATT-TATTGGGCGT-AAA-GCG-AGC-------GC-AG-GCGGT--T-GCTT-A--GGTCT-G-A-T-GTG-AAAG-CCTT-CGG-CTTAAC-CGAA-GAAG-CG-CATCGGAAACCGGGC-G-ACT-TG-AGTGCA--GA-AGAGG-A-CAGT---GGAACTCCATGTGTAGCGGTGGAATGCGTAGATATA-TG-GAA-GAACACCAGTGGCGAAGGCGGCTGTCTG------------------------------GTC-TG-CAACTGACGCTGAG-GCTCGgA-A-AGC-A-TGG-GT-A-GC-GAACAGG
Otu0395	>Firmicutes;Bacilli;Lactobacillales;Lactobacillaceae;Pediococcus;Pediococcus_pentosaceus;Otu0395	TACG-T-A-G--G-T-GGCA-A-G-CG-T-T-AT-CC-GGATT-TATTGGGCGT-AAA-GCG-AGC-------GC-AG-GCGGT--C-TTTT-A--AGTCT-A-A-T-GTG-AAAG-CCTT-CGG-CTCAAC-CGAA-GAAG-TG-CATTGGAAACTGGGA-G-ACT-TG-AGTGCA--GA-AGAGG-A-CAGT---GGAACTCCATGTGTAGCGGTGAAATGCGTAGATATA-TG-GAA-GAACACCAGTGGCGAAGACGGCTGTCTG------------------------------GTC-TG-CAACTGACGCTGAG-GCTCG-A-A-AGC-A-TGG-GT-A-GC-GAACAGG
Otu0384	>Firmicutes;Bacilli;Lactobacillales;Lactobacillaceae;Lactobacillus;Lactobacillus_rhamnosus;Otu0384	TACG-T-A-G--G-T-GGCA-A-G-CG-T-T-AT-CC-GGATT-TATTGGGCGT-AAA-GCG-AGC-------GC-AG-GCGGT--T-TTTT-A--AGTCT-G-A-T-GTG-AAAG-CCCT-CGG-CTTAAC-CGAG-GAAG-TG-CATCGGAAACTGGGA-A-ACT-TG-AGTGCA--GA-AGAGG-A-CAGT---GGAACTCCATGTGTAGCGGTGAAATGCGTAGATATA-TG-GAA-GAACACCAGTGGCGAAGGCGGCTGTCTG------------------------------GTC-TG-TAACTGACGCTGAG-GCTCG-A-A-AGC-A-TGG-GT-A-GC-GAACAGG
Otu0455	>Bacteroidetes;Sphingobacteriia;Sphingobacteriales;Sphingobacteriaceae;Pedobacter;Pedobacter_1;Otu0455	TACG-G-A-G--G-A-TCCA-A-G-CG-T-T-AT-CC-GGATT-TATTGGGTTT-AAA-GGG-TGC-------GT-AG-GCGGC--C-TGTT-A--AGTCA-G-G-G-GTG-AAAG-ACGG-TGG-CTCAAC-CATC-GCAG-TG-CCCTTGATACTGATG-G-GCT-TG-AATGGA--CT-AGAGG-T-AGGC---GGAATGTGACAAGTAGCGGTGAAATGCATAGATATG-TC-ACA-GAACACCGATTGCGAAGGCAGCTTACTA------------------------------TGG-TC-CTATTGACGCTGAG-GCACG-A-A-AGC-G-TGG-GG-A-TC-GAACAGG
Otu0528	>Firmicutes;Bacilli;Lactobacillales;Lactobacillaceae;Lactobacillus;Lactobacillus_2;Otu0528	TACG-T-A-G--G-T-GGCA-A-G-CG-T-T-GT-CC-GGATT-TATTGGGCGT-AAA-GCG-AGT-------GC-AG-GCGGC--T-CGAT-A--AGTCT-G-A-T-GTG-AAAG-CTTT-CGG-CTTAAC-CGGA-GAAG-GG-CATCGGAAACTGGAT-A-ACT-TG-AGTGCA--AG-AGAGG-A-CAGT---GGAACTCCATGTGTAGCGGTGGAATGCGTAGATATA-TG-GAA-GAACACCGGTGGCGAAGGCGGCTCTCTG------------------------------GTC-TG-TTACTGACGCTGAG-GCTCG-A-A-AGC-A-TGG-GT-A-GC-GAACAGG
Otu0699	>Bacteroidetes;Sphingobacteriia;Sphingobacteriales;Sphingobacteriaceae;Pedobacter;Pedobacter_boryungensis*;Otu0699	TACG-G-A-G--G-A-TCCA-A-G-CG-T-T-AT-CC-GGATT-TATTGGGTTT-AAA-GGG-TGC-------GT-AG-GCGGC--C-TATT-A--AGTCA-G-G-G-GTG-AAAG-ACGG-TAG-CTCAAC-TATC-GCAG-TG-CCCTTGATACTGATG-G-GCT-TG-AATTAA--CT-ATAGG-T-AGGC---GGAATGTGACAAGTAGCGGTGAAATGCATAGATATG-TC-ACA-GAACACCGATTGCGAAGGCAGCTTACTA------------------------------TGG-TT-TTATTGACGCTGAG-GCACG-A-A-AGC-G-TGG-GG-A-TC-AAACAGG
Otu2264	>Proteobacteria;Epsilonproteobacteria;Campylobacterales;Campylobacteraceae;Campylobacter;Campylobacter_faecalis;Otu2264	TACG-G-A-G--G-G-TGCA-A-G-CG-T-T-AC-TC-GGAAT-CACTGGGCGT-AAA-GGG-CGC-------GT-AG-GCGGA--T-AGAT-A--AGTCT-C-T-T-GTG-AAAT-CTAA-TGG-CTTAAC-CATT-AGAC-TG-CTTGGGAAGCTATCT-A-TCT-AG-AGTAGG--AG-AGAGG-C-AAAT---GGAATTCTTGGTGTAGGGGTTAAATCCGTAGAGATC-AA-GAA-GAATACCCATTGCGAAAGCGATCTGCTA------------------------------GAA-CT-TAACTGACGCTAAT-GCGCG-A-A-AGC-G-TGG-GG-A-GC-AAACAGG
Otu0113	>Fusobacteria;Fusobacteriia;Fusobacteriales;Leptotrichiaceae;Leptotrichia;Leptotrichia_GspC1;Otu0113	TACG-T-A-T--G-T-CGCA-A-G-CG-T-T-AT-CC-GGAAT-TATTGGGCAT-AAA-GGG-CAT-------CT-AG-GCGGC--C-AGAT-A--AGTCT-G-G-G-GTG-AAAA-CTTG-CGG-CTCAAC-CGCA-AGCC-TG-CCCTGGAAACTATAT-G-GCT-AG-AGTACT--GG-AGAGG-T-GGAC---GGAACTGCACGAGTAGAGGTGAAATTCGTAGATATG-TG-CAG-GAATGCCGATGATGAAGATAGTTCACTG------------------------------GAC-GG-TAACTGACGCTGAA-GTGCG-A-A-AGC-T-AGG-GG-A-GC-AAACAGG
Otu0213	>Proteobacteria;Epsilonproteobacteria;Campylobacterales;Campylobacteraceae;Campylobacter;Campylobacter_cuniculorum*;Otu0213	TACG-G-G-G--G-G-TGCA-A-G-CG-T-T-AC-TC-GGAAT-TACTGGGCGT-AAA-GGG-CGC-------GT-AG-GCGGA--T-TATC-A--AGTCT-T-T-T-GTG-AAAT-CTAA-TAG-CTTAAC-TATT-AAAC-TG-CTTAAGAAACTGATA-G-TCT-AG-AGTAGG--GG-AGAGG-C-AGAT---GGAACTAGTGGTGTAGGGGTAAAATCCGTAGATATC-AC-TAA-GAATACCTATTGCGAAGGCGATCTGCTA------------------------------GAA-CT-TAACTGACGCTAAT-GCGCG-A-A-AGC-G-TGG-GG-A-GC-AAACAGG
Otu0237	>Fusobacteria;Fusobacteriia;Fusobacteriales;Leptotrichiaceae;Leptotrichia;Leptotrichia_buccalis;Otu0237	TACG-T-A-T--G-T-CGCA-A-G-CG-T-T-AT-CC-GGAAT-TATTGGGCAT-AAA-GGG-CAT-------CT-AG-GCGGC--C-GGAC-A--AGTCT-G-G-G-GTG-AAAA-CTTG-CGG-CTCAAC-CGCA-AGCC-TG-CCCTGGAAACTGTTT-G-GCT-AG-AGTGCT--GG-AGAGG-T-GGAC---GGAACTGCACGAGTAGAGGTGAAATTCGTAGATATG-TG-CAG-GAATGCCGT-GATGAAGATAGTTCACTG------------------------------GAC-GG-CAACTGACGCTGAA-GTGCG-A-A-AGC-T-AGG-GG-A-GC-GAACAGT
Otu0679	>Proteobacteria;Epsilonproteobacteria;Campylobacterales;Campylobacteraceae;Campylobacter;Campylobacter_concisus;Otu0679	TACG-G-A-G--G-G-TGCA-A-G-CG-T-T-AC-TC-GGAAT-CACTGGGCGT-AAA-GGA-CGC-------GT-AG-GCGGA--T-TATC-A--AGTCT-C-T-T-GTG-AAAT-CCTA-TGG-CTTAAC-CATA-GAAC-TG-CTTGGGAAACTGATA-A-TCT-AG-AGTGAG--GG-AGAGG-C-AGAT---GGAATTGGTGGTGTAGGGGTAAAATCCGTAGAGATC-AC-CAG-GAATACCCATTGCGAAGGCGATCTGCTG------------------------------GAA-CT-CAACTGACGCTAAT-GCGTG-A-A-AGC-G-TGG-GG-A-GC-AAACAGG
Otu1602	>Proteobacteria;Gammaproteobacteria;Legionellales;Legionellaceae;Legionella;Legionella_lansigensis;Otu1602	TACG-G-A-G--G-G-TGCA-A-G-CG-T-T-AA-TC-GGAAT-TACTGGGCGT-AAA-GGG-TGC-------GT-AG-GTGGT--T-TGGT-A--AGTTA-G-C-T-GTG-AAAT-TCCT-GGG-CTCAAC-CTGG-GGGG-GT-CAGCTAAAACTGCGA-G-ACT-AG-AGTGTA--GG-AGAGG-G-TAGT---GGAATTTCCGGTGTAGCGGTGAAATGCGTAGAGATC-GG-AAG-GAACACCAGTGGCGAAGGCGGCTACCTG------------------------------GCC-TA-ACACTGACACTGAG-GCACG-A-A-AGC-G-TGG-GG-A-GC-AAACAGG
Otu3850	> Firmicutes;Bacilli;Bacillales Bacillaceae;Bacillus_thermozeamaize;Otu3850;Otu3850_sp;Otu3850	AACG-T-A-G--G-G-GGCG-A-G-CG-T-T-GT-CC-GGAAT-TACTGGGCGT-AAA-GCG-CGC-------GC-AG-GCGGT--C-CTTT-A--AGTCT-G-A-T-GTG-AAAT-TCCG-CGG-CTCAAC-CGCG-GGTG-TG-CATTGGAAACTGGGG-G-ACT-TG-AGTGCG--GA-AGAGG-G-GAGC---GGAATTCCCGGTGTAGCGGTGAAATGCGTAGAGATC-GG-GAG-GAACACCAGTGGCGAAGGCGGCTCCCTG------------------------------GTC-CG-CAACTGACGCTGAG-GCGCG-A-A-AGC-G-TGG-GG-A-GC-GAACAGG
Otu0100	>Proteobacteria;Betaproteobacteria;Burkholderiales;Comamonadaceae;Variovorax;Variovorax_paradoxus;Otu0100	TACG-T-A-G--G-G-TGCA-A-G-CG-T-T-AA-TC-GGAAT-TACTGGGCGT-AAA-GCG-TGC-------GC-GG-GCGGT--A-ATGT-A--AGACA-G-T-T-GTG-AAAT-CCCC-GGG-CTCAAC-CTGG-GAAC-TG-CATCTGTGACCGCAT-T-GCT-GG-AGTACG--GC-AGAGG-G-GGAT---GGAATTCCGCGTGTAGCAGTGAAATGCGTAGATATG-CG-GAG-GAACACCGATGGCGAAGGCAATCCCCTG------------------------------GGC-CT-GTACTGACGCTCAT-GCACG-A-A-AGC-G-TGG-GG-A-GC-AAACAGG
Otu3105	>Proteobacteria;Gammaproteobacteria;Burkholderiales;Comamonadaceae;Caenimonas;Caenimonas_sp;Otu3105	TACG-T-A-G--G-G-TGTA-A-G-CG-T-T-AA-TC-GGAAT-TACTGGGCAT-AAA-GCG-TGC-------GC-AG-GCGGT--T-ATGT-A--AGACA-G-G-T-GTG-AAAT-CCCA-GGG-CTTAAC-CTTG-GAAC-TG-CATTTGTGACTGCAT-A-GCT-AG-AGTACG--GT-AGAGG-G-GGAT---GGAATTCCGCGTGTAGCAGTGAAATGCGTAGATATG-CG-GAG-GAACACCGATGGCGAAGGCAATCCCCTG------------------------------GAC-CT-GTACTGACGCTCAT-GCACG-A-A-AGC-G-TGG-GG-A-GC-AAACAGA
Otu3704	>Proteobacteria;Gammaproteobacteria;Burkholderiales;Comamonadaceae;Variovorax;Variovorax_guangxiensis;Otu3704	TACG-T-A-G--G-T-GGCA-A-G-CG-T-T-GT-CC-GGATT-TATTGGGCGT-AAA-GCG-AGT-------GC-AG-GCGGT--G-ATGT-A--AGACA-G-T-T-GTG-AAAT-CCCC-GGG-CTCAAC-CTGG-GAAC-TG-CATCTGTGACTGCAT-C-GCT-GG-AGTACG--GC-AGAGG-G-GGAT---GGAATTCCGCGTGTAGCAGTGAAATGCGTAGATATG-CG-GAG-GAACACCGATGGCGAAGGCAATCCCCTG------------------------------GGC-CT-GTACTGACGCTCAT-GCACG-A-A-AGC-G-TGG-GG-A-GC-AAACAGG
Otu0137	>Actinobacteria;Actinobacteria;Actinomycetales;Actinomycetaceae;Varibaculum;Varibaculum_cambriense;Otu0137	TATG-T-A-G--G-G-CGCG-A-G-CG-T-T-GT-CC-GGAAT-TATTGGGCGT-AAA-GGG-CTT-------GT-AG-GTGGC--T-GGTT-G--CGTCT-G-T-C-GTG-AAAG-CTCA-TGG-CTTAAC-TGTG-GGTT-TG-CGGTGGGTACGGGCT-G-GCT-TG-AGTGCA--GT-AGGGG-A-GGCT---GGAATTCCTGGTGTAGCGGTGGAATGCGCAGATATC-AG-GAG-GAATACCGGTGGCGAAGGCGGGTCTCTG------------------------------GGC-TG-TTACTGACACTGAG-GAGCG-A-A-AGC-A-TGG-GG-A-GC-GAACAGG
Otu3663	>Acidobacteria;Actinobacteria;Actinomycetales;Actinomycetaceae;Varibaculum;Varibaculum_anthropi;Otu3663	TACG-T-A-G--G-G-CGCG-A-G-CG-T-T-GT-CC-GGAAT-TATTGGGCGT-AAA-GGG-CTT-------GT-AG-GTGGC--T-GGTT-G--CGTCT-G-T-C-GTG-AAAG-CTCA-TGG-CTTAAC-TGTG-GGTT-TG-CGGTGGGTACGGGCT-G-GCT-TG-AGTGCA--GT-AGGGG-A-GACT---GGAATTCTCGGTGTAACGGTGGAATGTGTAGATATC-GG-GAA-GAACACCAATGGCGAAGGCAGGTCTCTG------------------------------GGC-TG-TTACTGACGCTGAG-GCTCG-A-A-AGC-A-TGG-GT-A-GC-GAACAGG
Otu0706	>Proteobacteria;Deltaproteobacteria;Bdellovibrionales;Bdellovibrionaceae;Vampirovibrio;Vampirovibrio_1;Otu0706	GACG-T-A-G--G-A-TGCA-A-G-CG-T-T-GT-CC-GGATT-CATTGGGCGT-AAA-GAG-TTC-------GT-AG-GCGGT--T-TGTT-A--AGTCT-G-A-T-GTT-AAAG-ATCG-GGG-CCCAAC-CCTG-GGAG-TG-CATTGGATACTGGCA-G-ACT-GG-AGTGCG--GT-AGAGG-C-TAGT---GGAATTCCCAGTGTAGCGGTGAAATGCGTAGATATT-GG-GAA-GAACACCAGTGGCGTAGGCGACTAGCTG------------------------------GGC-CG-TAACTGACGCTGAG-GAACG-A-A-AGC-C-AGG-GG-A-GC-GAATGGG
Otu0029	>Firmicutes;Bacilli;Mycoplasmatales;Mycoplasmataceae;Ureaplasma;Ureaplasma_urealyticum*;Otu0029	TACA-T-A-G--G-A-TGCA-A-G-CG-T-T-AT-CC-GGATT-TACTGGGCGT-AAA-ACG-AGC-------GC-AG-GCGGG--T-TTGT-A--AGTTT-G-G-T-ATT-AAAT-CTAG-ATG-CTTAAC-GTCT-AGCT--G-TATCAAAAACTGTAA-A-CCT-AG-AGTGTA--GT-AGGGA-G-TTGG---GGAACTCCATGTGGAGCGGTAAAATGCGTAGATATA-TG-GAA-GAACACCGGTGGCGAAGGCGCCAACTTG------------------------------GAC-TA-TCACTGACGCTTAG-GCTCG-A-A-AGT-G-TGG-GG-A-GC-AAATAGG
Otu3713	>Firmicutes;Bacilli;Mycoplasmatales;Mycoplasmataceae;Ureaplasma;Ureaplasma_urealyticum*;Otu3713	TACA-T-A-G--G-A-TGCA-A-G-CG-T-T-AT-CC-GGATT-TACTGGGCGT-AAA-ACG-AGC-------GC-AG-GCGGG--T-TTGT-A--AGTTT-G-G-T-ATT-AAAT-CTAG-ATG-CTTAAC-GTCT-AGCT--G-TATCAAA-ACTGTAA-A-ACT-AG-AGTGTA--GT-AGGGAgG-TTGG---GGAACTCCATGTGGAGCGGTAAAATGCGTAGATATAtTG-GAA-GAACACCGGTGGCGAAGGCGCCAACTTG------------------------------GAC-TA-TCACTGACGCTTAG-GCTCG-A-A-AGT-G-TGG-GG-AgGC-AAATAGG
Otu0865	>Firmicutes;Bacilli;Mycoplasmatales;Mycoplasmataceae;Ureaplasma;Ureaplasma_urealyticum*;Otu0865	TACA-T-A-G--G-A-TGCA-A-G-CG-T-T-AT-CC-GGATT-TACTGGGCGT-AAA-ACG-AGC-------GC-AG-GCGGG--T-TTGT-A--AGTTT-G-G-T-ATT-AAAT-CTAG-ATG-CTTAAC-GTCT-AGCT--G-TATCAAAAACTGTAA-A-CCT-AG-AGTGTA--GT-AGGGA-G-TTGG---GGAACTCCATGTGGAGCGGTAAAATGCGTAGATATA-TG-GAA-GAACACCGGTGGCGAAGGCGCCAACTCG------------------------------GAC-TA-TCACTGACGCTTAG-GCTCG-A-A-AGT-GgTGG-GG-A-GC-AAATAGG
Otu0091	>Proteobacteria;Epsilonproteobacteria;Campylobacterales;Campylobacteraceae;Campylobacter;Campylobacter_ureolyticus;Otu0091	TACG-G-G-G--G-G-TGCA-A-G-CG-T-T-AC-TC-GGAAT-CACTGGGCGT-AAG-GGA-CGC-------GT-AG-GCGGA--T-TATC-A--AGTCT-T-T-A-GTG-AAAT-CTGG-TGG-CTTAAC-CACT-AAAC-TG-CTTAGGAAACTGATA-G-TCT-AG-AGTAGG--GG-AGAGG-T-AGAT---GGAATTCTTGGTGTAGTGGTAAAATCCGTAGAGATC-AA-GAA-GAATACCCATTGCGAAAGCGATCTGCTG------------------------------GAA-CC-TAACTGACGCTGAG-GCGTG-A-A-AGC-G-TGG-GT-A-GC-AAACAGG
Otu0247	>Proteobacteria;Betaproteobacteria;Burkholderiales;Oxalobacteraceae;Undibacterium;Undibacterium_oligocarboniphilum;Otu0247	TACG-T-A-G--G-G-TGCA-A-G-CG-T-T-AA-TC-GGAAT-TACTGGGCGT-AAA-GCG-TGC-------GC-AG-GCGGT--T-TTGT-A--AGTCT-G-A-T-GTG-AAAT-CCCC-GGG-CTCAAC-TTGG-GAAC-TG-CATTGGAGACTGCAA-G-GCT-AG-AGTGTG--TC-AGAGG-G-GGGT---AGAATTCCACGTGCAGCAGTGAAATGCGTAGAGATG-TG-GAG-GAATACCGATGGCGAAGGCAGCCCCCTG------------------------------GGA-TA-ACACTGACGCTCAT-GCACG-A-A-AGC-G-TGG-GG-A-GC-AAACAGG
Otu1608	>Proteobacteria;Epsilonproteobacteria;Campylobacterales;Campylobacteraceae;Campylobacter;Campylobacter_sputorum;Otu1608	TACG-G-A-G--G-G-TGCA-A-G-CG-T-T-AC-TC-GGAAT-CACTGGGCGT-AAA-GGA-CGC-------GT-AG-GTGGA--T-AGAT-A--AGTCT-C-T-T-GTG-AAAT-CTAG-TAG-CTTAAC-TACT-GAAC-TG-CTTGGGAAACCATTT-A-TCT-AG-AGTAAG--GG-AGAGG-C-AGAT---GGAATTCTTGGTGTAGGGGTAAAATCCGTAGATATC-AA-GAG-GAATACTTATTGCGAAGGCGATCTGCTA------------------------------GAA-CT-TAACTGACACTAAT-GCGTG-A-A-AGC-G-TGG-GG-A-GC-AAACAGG
Otu0616	>Firmicutes;Clostridia;Oscillospirales;Oscillospiraceae;UCG-005;UCG-005;Otu0616	TACG-T-A-G--G-T-TGCA-A-G-CG-T-T-GT-CC-GGATT-TACTGGGTGT-AAA-GGG-CGT-------GT-AG-GCGGA--G-ATGC-A--AGTTA-G-G-A-GTG-AAAT-CTAT-GGG-CTCAAC-CCAT-AAAC-TG-CTTCTAAAACTGTAT-C-CCT-TG-AGTATC--GG-AGAGG-C-AAGC---GGAATTCCTAGTGTAGCGGTGAAATGCGTAGATATT-AG-GAG-GAACACCAGTGGCGAAGGCGGCTTGCTG------------------------------GAC-GA-CAACTGACGCTGAG-GCGCG-A-A-AGC-G-TGG-GG-A-GC-AAACAGG
Otu0126	>Proteobacteria;Epsilonproteobacteria;Campylobacterales;Campylobacteraceae;Campylobacter;Campylobacter_sp;Otu0126	TACG-G-A-G--G-G-TGCA-A-G-CG-T-T-AC-TC-GGAAT-CACTGGGCGT-AAA-GGG-CGC-------GT-AG-GCGGA--T-AGAT-A--AGTCT-C-T-T-GTG-AAAT-CTAA-TGG-CTTAAC-CATT-AAAC-TG-CTTGGGAAACTATCT-A-TCT-AG-AGTAGG--GG-AGAGG-C-AGAT---GGAATTCTTGGTGTAGGGGTAAAATCCGTAGAGATC-AA-GAA-GAATACCCATTGCGAAAGCGATCTGCTA------------------------------GAA-CT-TAACTGACGCTAAT-GCGCG-A-A-AGC-G-TGG-GG-A-GC-AAACAGG
Otu0692	>Proteobacteria;Epsilonproteobacteria;Campylobacterales;Campylobacteraceae;Campylobacter;Campylobacter_showae;Otu0692	TACG-G-A-G--G-G-TGCA-A-G-CG-T-T-AC-TC-GGAAT-CACTGGGCGT-AAA-GGA-CGC-------GT-AG-GCGGA--T-TATC-A--AGTCT-C-T-T-GTG-AAAT-CTAA-CGG-CTTAAC-CGTT-AAAC-TG-CTTGGGAAACTGATA-G-TCT-AG-AGTAAG--GG-AGAGG-C-AGAT---GGAATTCTTGGTGTAGGGGTAAAATCCGTAGAGATC-AA-GAA-GAATACCCATTGCGAAAGCGATCTGCTG------------------------------GAA-CT-TAACTGACGCTAAT-GCGTG-A-A-AGC-G-TGG-GG-A-GC-AAACAGG
Otu0181	>Proteobacteria;Epsilonproteobacteria;Campylobacterales;Campylobacteraceae;Campylobacter;Campylobacter_hominis;Otu0181	TACG-G-A-G--G-G-TGCA-A-G-CG-T-T-AC-TC-GGAAT-CACTGGGCGT-AAA-GGA-TGC-------GT-AG-GTGGA--T-TATC-A--AGTCT-C-T-T-GTG-AAAT-CTAA-TAG-CCTAAC-TATT-AAAT-TG-CTTGGGAAACTGATA-G-TCT-AG-AGTAGG--GG-AGAGG-C-AGAT---GGAACTCTTGGTGTAGGAGTAAAATCCGTAGATATC-AA-GAA-GAATACCTATTGCGAAAGCGATCTGCTA------------------------------GAA-CC-TAACTGACACTGAT-GCACG-A-A-AGC-G-TGG-GG-A-GC-AAACAGG
Otu0861	>Firmicutes;Bacilli;Lactobacillales;Lactobacillaceae;Limosilactobacillus;Limosilactobacillus_sp;Otu0861	TACG-T-A-G--G-G-CGCA-A-G-CG-T-T-AT-CC-GGAAT-TATTGGGCGT-AAA-GCG-AGC-------GC-AG-GCGGT--T-GCTT-A--GGTCT-G-A-T-GTG-AAAG-CCTT-CGG-CTTAAC-CGAA-GAAG-GG-CATCGGAAACCGGGC-G-ACT-TG-AGTGCA--GA-AGAGG-A-CAGT---GGAACTCCATGTGTAGCGGTGGAATGCGTAGATATA-TG-GAA-GAACACCAGTGGCGAAGGCGGCTGTCTA------------------------------GTC-TG-CAACTGACGCTGAG-GCTCG-A-A-AGC-A-TGG-GT-A-GC-GAACAGG
Otu0238	>Proteobacteria;Betaproteobacteria;Burkholderiales;Burkholderiaceae;Limnobacter;Limnobacter_1;Otu0238	TACG-T-A-G--G-G-TGCA-A-G-CG-T-T-AA-TC-GGAAT-TACTGGGCGT-AAA-GCG-TGC-------GC-AG-GCGGT--T-GTGT-A--AGACA-G-G-T-GTG-AAAT-CCCC-GGG-CTTAAC-CTGG-GAAT-TG-CATTTGTGACTGCAC-G-ACT-AG-AGTGTG--TC-AGAGG-G-GGGT---GGAATTCCACGTGTAGCAGTGAAATGCGTAGATATG-TG-GAG-GAACACCAATGGCGAAGGCAGCCCCCTG------------------------------GGA-TA-ACACTGGCGCTCAT-GCACG-A-A-AGC-G-TGG-GG-A-GC-AAACAGG
Otu0078	>Firmicutes;Bacilli;Bacillales;Lactobacillaceae;Limosilactobacillus;Limosilactobacillus_coleohominis;Otu0078	TACG-T-A-G--G-T-GGCA-A-G-CG-T-T-AT-CC-GGATT-TATTGGGCGT-AAA-GCG-AGC-------GC-AG-GCGGT--T-TTCT-A--AGTCT-G-A-T-GTG-AAAG-CCTT-CGG-CTTAAC-CGGA-GAAG-GG-CATCGGAAACTGGAT-A-ACT-TG-AGTGCA--AG-AGAGG-A-CAGT---GGAACTCCATGTGTAGCGGTGGAATGAGTAGATATA-TG-GAA-GAACACCAGTGGCGAAGGCGGCTGTCTA------------------------------GCT-TG-CAACTGACGCTGAG-GCTCG-A-A-AGC-A-TGG-GT-A-GC-GAACAGG
Otu3860	>Firmicutes;Bacilli;Lactobacillales;Lactobacillaceae;Leuconostoc;Leuconostoc_sp;Otu3860	TACG-T-A-T--G-T-CCCG-A-G-CG-T-T-AT-CC-GGATT-TATTGGGCGT-AAA-GCG-AGC-------GC-AG-ACGGT--T-GATT-A--AGTCT-G-A-T-GTG-AAAG-CCCG-GAG-CTCAAC-TCCG-GAAT-GG-CATTGGAAACTGGTT-A-ACT-TG-AGTGCA--GT-AGAGG-T-AAGT---GGAACTCCATGTGTAGCGGTGAAATGCGTAGATATA-TG-GAG-GAACACCAGTGGCGAAGGCGACTCTCTG------------------------------GTC-TG-TAACTGACGCTGAG-GCTCG-A-A-AGC-G-TGG-GG-A-GC-AAACAGG
Otu0234	>Firmicutes;Bacilli;Lactobacillales;Lactobacillaceae;Ligilactobacillus;Ligilactobacillus_salivarius;Otu0234	TACG-T-A-G--G-T-GGCA-A-G-CG-T-T-GT-CC-GGATT-TATTGGGCGT-AAA-GGG-AAC-------GC-AG-GCGGT--C-TTTT-A--AGTCT-G-A-T-GTG-AAAG-CCTT-CGG-CTTAAC-CGGA-GTAG-TG-CATTGGAAACTGGAA-G-ACT-TG-AGTGCA--GA-AGAGG-A-GAGT---GGAACTCCATGTGTAGCGGTGAAATGCGTAGATATA-TG-GAA-GAACACCAGTGGCGGAAGCGGCTCTCTG------------------------------GTC-TG-TAACTGACGCTGAG-GTTCG-A-A-AGC-G-TGG-GT-A-GC-AAACAGG
Otu1260	>Fusobacteria;Fusobacteriia;Fusobacteriales;Leptotrichiaceae;Leptotrichia;Leptotrichia_hongkongensis;Otu1260	TACG-T-A-T--G-T-CGCA-A-G-CG-T-T-AT-CC-GGAAT-TATTGGGCAT-AAA-GGG-CAT-------CT-AG-GCGGC--C-CTGT-A--AGTCT-A-G-G-GTG-AAAA-CCTG-CGG-CTCAAC-CGCA-GGCC-TG-CCCCGGAAACTACAG-G-GCT-AG-AGTATC--GG-AGAGG-T-GGAC---GGAACTGCACGAGTAGAGGTGAAATTCGTAGATATG-TG-CAG-GAATGCCGATGATGAAGATAGTTCACTG------------------------------GAC-GG-TAACTGACGCTGAA-GTGCG-A-A-AGC-T-AGG-GG-A-GC-AAACAGG
Otu2083	>Fusobacteria;Fusobacteriia;Fusobacteriales;Leptotrichiaceae;Leptotrichia;Leptotrichia_sp;Otu2083	TACG-T-A-T--G-T-CGCG-A-G-CG-T-T-AT-CC-GGAAT-TATTGGGCAT-AAA-GGG-CAT-------CT-AG-GCGGA--T-ATAC-A--AGTCA-G-G-G-GTG-AAAA-CTTA-GGG-CTCAAC-TCAA-AGCT-TG-CCTTTGAAACTGTAT-A-TCT-AG-AGTGCT--GG-AGAGG-T-GGAC---GGAACTACACGAGTAGAGGTGAAATTCGTAGATATG-TG-TAG-GAATGCCGATGATGAGGATAGTCCACTG------------------------------GAC-AG-CAACTGACGCTGAA-GTGCG-A-A-AGC-T-AGG-GG-A-GC-AAACAGG
Otu0443	>Acidobacteria;Actinobacteria;Corynebacteriales;Corynebacteriaceae;Turicella;Turicella_otitidis;Otu0443	TACG-T-A-G--G-G-TGCG-A-G-CG-T-T-GT-CC-GGATT-TACTGGGCGT-AAA-GAG-CTC-------GT-AG-GTGGC--T-TGTC-G--CGTCG-T-C-T-GTG-AAAG-TCTG-GGG-CTTAAC-TCCG-GGTG-TG-CAGGCGATACGGGCT-G-GCT-TG-AGTTCT--GT-AGGGG-A-GACT---TGAATTCCTGGTGTAGCGGTGGAATGCGCAGATATC-AG-GAG-GAACACCGATGGCGAAGGCAGGTTACTG------------------------------GGC-AG-TTACTGACGCTGAG-GAGCG-A-A-AGC-A-TGG-GT-A-GC-GAACAGG
Otu0792	>Acidobacteria;Actinobacteria;Actinomycetales;Actinomycetaceae;Trueperella;Trueperella_bernardiae;Otu0792	TACG-T-A-G--G-G-CGCG-A-G-CG-T-T-GT-CC-GGAAT-TATTGGGCGT-AAA-GAG-CTC-------GT-AG-GCGGT--T-TGTT-G--CGCCT-G-C-T-GTG-AAAG-ACCG-GGG-CTTAAC-TTCG-GGGT-TG-CAGTGGGTACGGGCA-G-ACT-AG-AGTGTG--GT-AGGGG-T-AATT---GGAATTCCTGGTGTAGCGGTGGAATGCGCAGATATC-AG-GAG-GAACACCGATGGCGAAGGCAGGTTACTG------------------------------GGC-CA-CCACTGACGCTGAG-GAGCG-A-A-AGC-G-TGG-GT-A-GC-GAACAGG
Otu0754	>Firmicutes;Clostridia;Oscillospirales;Oscillospiraceae;UCG-002;UCG-002;Otu0754	TACG-T-A-G--G-T-GGCA-A-G-CG-T-T-GT-CC-GGATT-TACTGGGTGT-AAA-GGG-CGT-------GT-AG-CCGGG--A-AGGC-A--AGTCA-G-A-T-GTG-AAAT-CCAC-GGG-CTCAAC-TCGT-GAAC-TG-CATTTGAAACTGTTT-T-TCT-TG-AGTATC--GG-AGAGG-C-AATC---GGAATTCCTAGTGTAGCGGTGAAATGCGTAGATATT-AG-GAG-GAACACCAGTGGCGAAGGCGGATTGCTG------------------------------GAC-GA-CAACTGACGGTGAG-GCGCG-A-A-AGC-G-TGG-GG-A-GC-AAACAGG
Otu0809	>Firmicutes;Clostridia;Oscillospirales;Ruminococcaceae;Faecalibacterium;Faecalibacterium_prausnitzii*;Otu0809	AACG-T-A-G--G-G-TGCA-A-G-CG-T-T-GT-CC-GGAAT-TACTGGGTGT-AAA-GGG-AGC-------GC-AG-GCGGA--T-TGAC-A--AGTTG-G-G-A-GTG-AAAT-CTAT-GGG-CTCAAC-CCAT-AAAT-TG-CTTTCAAAACTGTCA-G-TTT-TG-AGTGGT--GT-AGAGG-T-AGGC---GGAATTCCCGGTGTAGCGGTGGAATGCGTAGATATC-GG-GAG-GAACACCAGTGGCGAAGGCGGCCTACTG------------------------------GGC-AC-TAACTGACGCTGAG-GCTCG-A-A-AGC-A-TGG-GT-A-GC-AAACAGG
Otu0755	>Firmicutes;Clostridia;Oscillospirales;Oscillospiraceae;UCG-003;UCG-003;Otu0755	TACG-T-A-G--G-T-GGCA-A-G-CG-T-T-GT-CC-GGATT-TACTGGGTGT-AAA-GGG-CGT-------GC-AG-CCGGG--T-GCGC-A--AGTCA-G-A-T-GTG-AAAT-CTCA-GGG-CTCAAC-CCTG-AAAC-TG-CATTTGAAACTGTGC-A-TCT-TG-AGTGCC--GG-AGAGG-T-AATC---GGAATTCCTTGTGTAGCGGTGAAATGCGTAGATATA-AG-GAA-GAACACCAGTGGCGAAGGCGGATTACTG------------------------------GAC-GG-TAACTGACGGTGAG-GCGCG-A-A-AGC-G-TGG-GG-A-GC-AAACAGG
Otu3749	>Spirochaetes;Spirochaetia;Spirochaetales;Spirochaetaceae;Treponema;Treponema_lecithinolyticum;Otu3749	CACG-T-A-A--G-G-TGCG-A-G-CG-T-T-GT-TC-GGAAT-TATTGGGCGT-AAA-GGG-CAT-------GT-AG-GCGGA--T-GAGC-A--AGCTT-G-G-T-GTG-AAAT-GCTA-CAG-CTTAAC-TGTG-GGAC-AG-CATTGAGAACTGCAC-A-TCT-TG-AATTAC--TG-AAGGG-T-AACT---AGAATTCCACGTGTAGGGGTGAAATCTGTAGATATG-TG-GAA-GAATACCAATGGCGAAGGCAAGTTACCG------------------------------GCA-GA-TAATTGACGCTGAG-GTGCG-A-A-AGT-G-CGG-GG-A-GC-GAACAGG
Otu2958	>Spirochaetes;Spirochaetia;Spirochaetales;Spirochaetaceae;Treponema;Treponema_sp;Otu2958	TACG-T-A-A--G-G-GGCG-A-G-CG-T-T-GT-TC-GGAAT-TATTGGGCGT-AAA-GGG-CAT-------GT-AG-GCGGT--T-GGGT-A--AGCCT-G-G-C-GTG-AAAT-CTAC-GAG-CTTAAC-TCGT-AAAC-TG-CGTTGGGTACTGCCC-A-TCT-TG-AATCAT--AG-AGGGG-A-AACT---GGAATTCCAAGTGTAGGGGTGGAATCTGTAGATATT-TG-GAA-GAACACCGGTGGCGAAGGCGGGTTTCTA------------------------------GCT-AA-TGATTGACGCTAAG-GTGCG-A-A-GGT-G-CGG-GG-A-GC-AAACAGG
Otu3066	>Spirochaetes;Spirochaetia;Spirochaetales;Spirochaetaceae;Treponema;Treponema_refringens;Otu3066	CACG-T-A-A--G-G-GGCG-A-G-CG-T-T-GT-TC-GGAAT-TATTGGGCGT-AAA-GGG-TAT-------GC-AG-GCGGT--T-AGAT-A--AGCCC-G-A-T-GTG-AAAT-GCTC-AAG-CTTAAC-TTGA-GAAC-TG-CATTAGGTACTGTTT-A-ACT-TG-AATCAC--GA-AGGGG-A-AACT---GGAATTCCGGGTGTAGGGGTGGAATCTGTAGATATC-CG-GAG-GAATACCGGTGGCGAAGGCGGGTTTCTG------------------------------GTC-GA-TGATTGACGCTGAG-ATACG-A-A-AGT-G-TGG-GG-A-GC-AAACAGG
Otu1939	>Firmicutes;Bacilli;Lactobacillales;Carnobacteriaceae;Trichococcus;Trichococcus_ ilyis*;Otu1939	TACG-T-A-G--G-T-GGCA-A-G-CG-T-T-GT-CC-GGATT-TATTGGGCGT-AAA-GCG-AGC-------GC-AG-GCGGT--T-CTTT-A--AGTCT-G-A-T-GTG-AAAG-CCCA-CGG-CTTAAC-CGTG-GAAG-GT-CATTGGAAACTGGGG-A-ACT-TG-AGTGCA--GA-AGAGG-A-GAGT---GGAATTCCATGTGTAGCGGTGGAATGCGTAGATATA-TG-GAG-GAACACCAGTGGCGAAGGCGACTCTCTG------------------------------GTC-TG-TAACTGGCGCTGAG-GCTCG-A-A-AGC-G-TGG-GG-A-GC-AAACAGG
Otu0150	>Firmicutes;Bacilli;Lactobacillales;Carnobacteriaceae;Trichococcus;Trichococcus_ilyis*;Otu0150	TACG-T-A-G--G-T-GGCA-A-G-CG-T-T-GT-CC-GGATT-TATTGGGCGT-AAA-GCG-AGC-------GC-AG-GCGGT--T-CCTT-A--AGTCT-G-A-T-GTG-AAAG-CCCA-CGG-CTTAAC-CGTG-GAAG-GT-CATTGGAAACTGGGG-A-ACT-TG-AGTGCA--GA-AGAGG-A-GAGT---GGAATTCCATGTGTAGCGGTGGAATGCGTAGATATA-TG-GAG-GAACACCAGTGGCGAAGGCGACTCTCTG------------------------------GTC-TG-TAACTGACGCTGAG-GCTCG-A-A-AGC-G-TGG-GG-A-GC-AAACAGG
Otu0065	>Firmicutes;Clostridia;Clostridiales;Lachnospiraceae;Lachnospiraceae;Lachnospiraceae_4;Otu0065	TACG-T-A-G--A-G-GGCA-A-G-CG-T-T-AT-CC-GGATT-TACTGGGTGT-AAA-GGG-AGC-------GC-AG-ACGGC--T-GTGC-A--AGTCT-G-A-A-GTG-AAAG-CCCG-CGG-CTCAAC-TGCG-GGAT-TG-CTTTGGAAACTATGC-G-GCT-TG-AGTATC--GG-AGAGG-T-AAGC---GGAATTCCAAGTGTAGCGGTGAAATGCGTAGATATT-TG-GAG-GAACACCGGTGGCGAAGGCGGCTTACTG------------------------------GAC-GA-AAACTAACGTTGAG-GCTCG-A-A-GGC-G-TGG-GG-A-GC-AAACAGG
Otu0239	>Firmicutes;Clostridia;Lachnospirales;Lachnospiraceae;Lachnospiraceae;Lachnospiraceae_3(BVAB1*);Otu0239	TACG-T-A-Gt-G-G-AGCA-A-G-CG-T-T-AT-CC-GGATT-TACTGGGTGT-AAA-GGG-AGT-------GT-AG-GCGGC--A-CTAT-A--AGTCT-G-A-T-GTG-AAAA-CCTA-AGG-CTTAAC-CATA-GGAT-TG-CATTGGAAACTGTAG-A-GCT-GG-AGTATC--GG-AGAGG-C-AAGC---GGAATTCCTGGTGTAGTGGTGAAATACGTAGATATC-AG-GAA-GAACATCGGTGGCGAAGGCGGCTTGCTG------------------------------GAC-GA-TAACTGACGCTAAG-GCTCG-A-A-AGC-G-TGG-GA-A-GT-GAACAGG
Otu0885	>Firmicutes;Clostridia;Lachnospirales;Lachnospiraceae;Lachnospira;Lachnospira_sp;Otu0885	TACG-T-A-T--G-G-AGCA-A-G-CG-T-T-AT-CC-GGATT-TACTGGGTGT-AAA-GGG-AGT-------GT-AG-GTGGT--A-TCAC-A--AGTCA-G-A-A-GTG-AAAG-CCCG-GGG-CTCAAC-CCAG-GGAC-TG-CTTTTGAAACTGTGG-A-ACT-GG-AGTGCA--GG-AGAGG-T-AAGT---GGAATTCCTAGTGTAGCGGTGAAATGCGTAGATATT-AG-GAG-GAACACCAGTGGCGAAGGCGGCTTACTG------------------------------GAC-TG-TAACTGACACTGAG-GCTCG-A-A-AGC-G-TGG-GG-A-GC-AAACAGG
Otu2754	>Firmicutes;Clostridia;Lachnospirales;Lachnospiraceae;LachnospiraceaeAC2044;LachnospiraceaeAC2044_group;Otu2754	TACG-T-A-G--G-G-GGCA-A-G-CG-T-T-AT-CC-GGATT-TACTGGGTGT-AAA-GGG-AGC-------GT-AG-ACGGC--A-TGGC-A--AGTCT-G-A-A-GTG-AAAT-GCGG-GGG-CTCAGC-CCCT-GAAC-TG-CTTTGGAAACTGTCA-G-GCT-GG-AGTGCA--GG-AGAGG-T-AAGT---GGAATTCCTAGTGTAGCGGTGAAATGCGTAGATATT-AG-GAG-GAACACCAGTGGCGAAGGCGGCTTACTG------------------------------GAC-TG-TAACTGACGTTGAG-GCTCG-A-A-AGC-G-TGG-GG-A-GC-AAACAGG
Otu3550	>Firmicutes;Clostridia;Lachnospirales;Lachnospiraceae;Lachnospiraceae;Lachnospiraceae_FE2018*;Otu3550	TACG-T-A-G--G-G-GGCA-A-G-CG-T-T-AT-CC-GGATT-TACTGGGTGT-AAA-GGG-AGC-------GT-AG-ACGGC--A-GTGC-A--AGTCT-G-A-A-GTG-AAAT-GCAT-G-G-CTCAAC-TCAT-GAAC-TG-CTTTGGAAACTGTAC-A-GCT-AG-AGTACC--GG-AGGGG-T-AAGC---GGAATTCCTGGTGTAGCGGTGAAATGCGTAGATATC-AG-GAG-GAACACCGGTGGCGAAGGCGGCTTACTG------------------------------GAC-GG-AAACTGACGTTAAG-GCTCG-A-A-AGC-G-TGG-GG-A-GC-AAACAGG
Otu1160	>Firmicutes;Clostridia;Lachnospirales;Lachnospiraceae;LachnospiraceaeND3007;LachnospiraceaeND3007_group;Otu1160	TACG-T-A-T--G-G-TGCA-A-G-CG-T-T-AT-CC-GGATT-TACTGGGTGT-AAA-GGG-AGC-------GT-AG-GTGGC--A-AGGC-A--AGCCA-G-A-A-GTG-AAAA-CCCG-GGG-CTCAAC-CGCG-GGAT-TG-CTTTTGGAACTGTCA-T-GCT-AG-AGTGCA--GG-AGGGG-T-GAGC---GGAATTCCTAGTGTAGCGGTGAAATGCGTAGATATT-AG-GAG-GAACACCGGAGGCGAAGGCGGCTCACTG------------------------------GAC-TG-TAACTGACACTGAG-GCTCG-A-A-AGC-G-TGG-GG-A-GC-AAACAGG
Otu0838	>Firmicutes;Clostridia;Lachnospirales;Lachnospiraceae;LachnospiraceaeNK4A136;LachnospiraceaeNK4A136_group;Otu0838	TACG-T-A-G--G-G-GGCA-A-G-CG-T-T-AT-CC-GGATT-TACTGGGTGT-AAA-GGG-AGC-------GT-AG-ACGGC--A-AGGC-A--AGTCT-G-A-A-GTG-AAAG-CCCG-GTG-CTTAAC-GCCG-GGAC-TG-CTTTGGAAACTGTTT-G-GCT-GG-AGTGCC--GG-AGAGG-T-AAGC---GGAATTCCTAGTGTAGCGGTGAAATGCGTAGATATT-AG-GAA-GAACACCAGTGGCGAAGGCGGCTTACTG------------------------------GAC-GG-TAACTGACGTTGAG-GCTCG-A-A-AGC-G-TGG-GG-A-GC-AAACAGG
Otu0925	>Firmicutes;Clostridia;Lachnospirales;Lachnospiraceae;LachnospiraceaeUCG-004;LachnospiraceaeUCG-004_sp;Otu0925	TACG-T-A-G--G-G-GGCA-A-G-CG-T-T-AT-CC-GGATT-TACTGGGTGT-AAA-GGG-AGC-------GT-AG-ACGGC--G-ACGC-A--AGTCT-G-A-A-GTG-AAAT-ACCC-GGG-CTCAAC-CTGG-GAAC-TG-CTTTGGAAACTGTGT-T-GCT-AG-AGTGCT--GG-AGAGG-T-AAGC---GGAATTCCTAGTGTAGCGGTGAAATGCGTAGATATT-AG-GAA-GAACACCAGTGGCGAAGGCGGCTTACTG------------------------------GAC-AG-TAACTGACGTTGAG-GCTCG-A-A-AGC-G-TGG-GG-A-GC-AAACAGG
Otu3954	>Firmicutes;Clostridia;Lachnospirales;Lachnospiraceae;Anaerotignum;Anaerotignum_lactatifermentans;Otu3954	TACG-T-A-G--G-G-GGCA-A-G-CG-T-T-AT-CC-GGAAT-TACTGGGTGT-AAA-GGG-AGC-------GT-AG-GCGGC--A-TGGT-A--AGTAA-G-A-T-GTG-AAAG-CCCG-AGG-CTTAAC-CTCGaGGAT-TG-CATTTTAAACTATCA-A-GCT-AG-AGTACA--GG-AGAGG-A-AAGC---GGAATTCCTAGTGTAGCGGTGAAATGCGTAGATATT-AG-GAG-GAACACCGGTGGCGAAGGCGGCTATCTG------------------------------GAC-AG-TAACTGACGCTGAG-GCGCG-A-A-AGC-G-TGG-GG-A-GC-AAACAGG
Otu0161	>Firmicutes;Clostridia;Eubacteriales;Lachnospiraceae;Moryella;Moryella_indoligenes;Otu0161	TACG-T-A-G--G-G-GGCA-A-G-CG-T-T-AT-CC-GGATT-TACTGGGTGT-AAA-GGG-AGC-------GC-AG-ACGGC--T-ATGC-A--AGTCT-G-A-A-GTG-AAAG-CCCG-GGG-CTCAAC-CCCG-GGAT-TG-CTTTGGAAACTGTGT-A-GCT-AG-AGTGTC--GG-AGAGG-T-AAGC---AGAATTCCCAGTGTAGCGGTGAAATGCGTAGATATT-GG-GAA-GAATACCGGTGGCGAAGGCGGCTTACTG------------------------------GAC-GA-TAACTGACGTTCAG-GCTCG-A-A-GGC-G-TGG-GG-A-GC-AAACACA
Otu3722	>Firmicutes;Negativicutes;Veillonellales-Selenomonadales;Sporomusaceae;Thermosinus;Thermosinus_carboxydivorans;Otu3722	TACG-T-A-G--G-T-GGCA-A-G-CG-T-T-GT-CC-GGAAT-TATTGGGCGT-AAA-GCG-CGC-------GT-AG-GCGGG--A-CGTC-A--AGTCC-A-T-C-TTA-AAAG-GCCT-GGG-CTCAAC-CCTG-GTA--TG-GGATGGAAACTGACG-T-TCT-TG-AGTGCA--GG-AGAGG-A-AAGT---GGAATTCCCGGTGTAGCGGTGAAATGCGTAGATATC-GG-GAG-GAACACCAGTGGCGAAGGCGGCTTTCTG------------------------------GAC-TG-TGTCTGACGCTGAG-GCGCG-A-A-AGC-C-AGG-GG-A-GC-GAACGGG
Otu0661	>Proteobacteria;Gammaproteobacteria;Xanthomonadales;Xanthomonadaceae;Thermomonas;Thermomonas_brevis;Otu0661	TACG-A-A-G--G-G-TGCA-A-G-CG-T-T-AC-TC-GGAAT-TACTGGGCGT-AAA-GCG-TGC-------GT-AG-GTGGT--T-TGTT-A--AGTCT-G-A-T-GTG-AAAG-CCCT-GGG-CTCAAC-CTGG-GAAT-GG-CATTGGATACTGGCA-G-GCT-AG-AGTGCG--GT-AGAGG-G-TAGT---GGAATTCCCGGTGTAGCAGTGAAATGCGTAGAGATC-GG-GAG-GAACATCTGTGGCGAAGGCGACTACCTG------------------------------GAC-CA-GCACTGACACTGAG-GCACG-A-A-AGC-G-TGG-GG-A-GC-AAACAGG
Otu0270	>Firmicutes;Clostridia;Clostridiales;Clostridiales_IncertaeSedisIII;Thermoanaerobacterium;Thermoanaerobacterium_thermosaccharolyticum*;Otu0270	TACG-T-A-G--G-G-GGCG-A-G-CG-T-T-GT-CC-GGAAT-TACTGGGCGT-AAA-GAG-CAC-------GT-AG-GCGGC--T-ATAA-A--AGTCA-G-A-T-GTG-AAAA-ACCT-GGG-CTCAAC-CGAG-GGTA-TG-CATCTGAAACTAAAT-A-GCT-TG-AGTCAA--GG-AGAGG-A-GAGC---GGAATTCCTGGTGTAGCGGTGAAATGCGTAGAGATC-AG-GAA-GAATACCAGTGGCGAAAGCGGCTCTCTG------------------------------GAC-TT-GAACTGACGCTGAG-GTGCG-A-A-AGC-G-TGG-GG-A-GC-AAACAGG
Otu0450	>Firmicutes;Bacilli;Bacillales;Bacillaceae1;Thermicanus;Thermicanus_aegyptius;Otu0450	TACG-T-A-G--G-G-GGCG-A-G-CG-T-T-GT-CC-GGAAT-GATTGGGCGT-AAA-GCG-CGC-------GC-AG-GCGGT--C-CTTT-A--AGTCT-G-A-T-GTA-AAAG-CCCG-CGG-CTTAAC-CGCG-GAAG-GT-CATTGGAAACTGGGG-G-ACT-TG-AGGCTA--GG-AGAGG-G-AAGT---GGAATTCCTGGTGTAGCGGTGAAATGCGTAGAGATC-AG-GAG-GAATACCGATGGCGAAAGCAACTTCCTG------------------------------GCC-TA-GAGCTGACGCTGAG-GCGCG-A-A-AGC-G-TGG-GG-A-GC-AAACAGG
Otu0351	>Firmicutes;Clostridia;Lachnospirales;Lachnospiraceae;Lachnospiraceae;Lachnospiraceae_3(BVAB1*);Otu0351	TACG-T-A-T--G-G-AGCA-A-G-CG-T-T-AT-CC-GGATT-TACTGGGTGT-AAA-GGG-AGT-------GT-AG-GCGGC--A-CTAT-A--AGTCT-G-A-T-GTG-AAAA-CCTA-AGG-CTTAAC-CATA-GGAT-TG-CATTGGAAACTGTAA-A-GCT-GG-AGTATC--GG-AGAGG-C-AAGC---GGAATTCCTGGTGTAGTGGTGAAATACGTAGATATC-AG-GAA-GAACATCGGTGGCGAAGGCGGCTTGCTG------------------------------GAC-GA-TAACTGACGCTTAG-GCGCG-A-A-AGC-G-TGG-GG-A-GC-AAACGGG
Otu0727	>Acidobacteria;Actinobacteria;Micrococcales;MicrococcalesIncertaeSedis;Timonella;Timonella_sp;Otu0727	TACG-T-A-Gg-G-G-CGCA-A-G-CG-T-T-GT-CC-GGAAT-TATTGGGCGT-AGA-GAG-CTC-------GT-AG-GCGGT--T-TGTC-G--CGCCT-G-C-C-GTG-AAAG-TCTA-AGG-CTTAAC-CTTA-GATC-TG-CGGTGGGTACGGGCA-G-GCT-AG-AGTGCG--GT-AGGGG-T-GACT---GGAATTCCTGGTGTAGCGGTGGAATGCGCAGATATC-AG-GAG-GAACACCGATGGCGAAGGCAGGTCACTG------------------------------GGC-CG-CAACTGACGCTGAG-GAGCG-A-A-AGC-A-TGG-GG-A-GC-GAACAGG
Otu2738	>Deinococcus-Thermus;Deinococci;Thermales;Thermaceae;Thermus;Thermus_scotoductus;Otu2738	TACG-G-A-G--G-G-CGCG-A-G-CG-T-T-AC-CC-GGATT-TACTGGGCGT-AAA-GGG-CGT-------GT-AG-GCGGC--C-TGGG-G--CGTCC-C-A-T-GTG-AAAG-GCCA-CGG-CTCAAC-CGTG-GAGG-AG-CGTGGGATACGCTCA-G-GCT-AG-AGGGTG--GG-AGAGG-G-TGGT---GGAATTCCCGGAGTAGCGGTGAAATGCGCAGATACC-GG-GAG-GAACGCCGATGGCGAAGGCAGCCACCTG------------------------------GTC-CA-CTTCTGACGCTGAG-GCGCG-A-A-AGC-G-TGG-GG-A-GC-AAACCGG
Otu3486	>Acidobacteria;Actinobacteria;Propionibacteriales;Propionibacteriaceae;Tessaracoccus;Tessaracoccus_oleiagri*;Otu3486	TACG-T-A-G--G-G-TGCG-A-G-CG-T-T-GT-CC-GGAAT-TATTGGGCGT-AAA-GAG-CTT-------GT-AG-GCGGT--T-TGTC-A--CGTCG-G-G-A-GTG-AAAA-CTCG-AGG-CTTAAC-CTCG-AGCC-TG-CTTTCGATACGGGCT-G-ACT-TG-AGGAAG--GT-AGGGG-A-GAAT---GGAATTCCTGGTGAAGCGGTGGAATGCGTAGATCTC-AG-GAG-GAACACCAGTGGCGAAGGCGGTTCTCTG------------------------------GAC-CT-TTCCTGACGCTGAG-AAGCG-A-A-AGC-G-TGG-GG-A-GC-AAACAGG
Otu0684	>Bacteroidetes;Chitinophagia;Chitinophagales;Chitinophagaceae;Terrimonas;Terrimonas_artica;Otu0684	TACG-G-A-G--G-G-TGCA-A-G-CG-T-T-AT-CC-GGATT-CACTGGGTTT-AAA-GGG-TGC-------GT-AG-GTGGG--T-TGGT-A--AGTCA-G-T-G-GTG-AAAT-CCCC-GAG-CTTAAC-TTGG-GAAC-TG-CCATTGATACTATCA-G-TCT-TG-AATATT--GT-GGAGG-T-TAGC---GGAATATGTCATGTAGCGGTGAAATGCTTAGATATG-AC-ATA-GAACACCAATTGCGAAGGCAGCTGGCTA------------------------------CGC-AT-ATATTGACACTGAG-GCACG-A-A-AGC-G-TGG-GG-A-TC-AAACAGG
Otu2362	>Proteobacteria;Gammaproteobacteria;Burkholderiales;Comamonadaceae;Tepidimonas;Tepidimonas_ignavas;Otu2362	TACG-T-A-G--G-G-TGCG-A-G-CG-T-T-AA-TC-GGAAT-TACTGGGCGT-AAA-GCG-TGC-------GC-AG-GCGGT--T-GTGC-A--AGACA-G-G-C-GTG-AAAT-CCCC-GGG-CTTAAC-CTGG-GAAT-GG-CGCCTGTGACTGCAC-G-GCC-GG-AGTGCG--GC-AGAGG-G-GGGT---GGAATTCCGCGTGTAGCAGTGAAATGCGTAGATATG-CG-GAG-GAACACCGATGGCGATGGCAATCCCCTG------------------------------GGC-CT-GCACTGACGCTCAT-GCACG-A-A-AGC-G-TGG-GG-A-GC-AAACAGG
Otu0903	>Proteobacteria;Gammaproteobacteria;Burkholderiales;Comamonadaceae;Tepidimonas;Tepidimonas_arfidensis;Otu0903	TACG-T-A-G--G-G-TGCG-A-G-CG-T-T-AA-TC-GGAAT-TACTGGGCGT-AAA-GCG-TGC-------GC-AG-GCGGT--C-TTGT-A--AGACA-G-A-G-GTG-AAAT-CCCT-GGG-CTCAAC-CTAG-GAAT-GG-CCTTTGTGACTGCAA-G-GCT-GG-AGTGCG--GC-AGAGG-G-GGAT---GGAATTCCGCGTGTAGCAGTGAAATGCGTAGATATG-CG-GAG-GAACACCGATGGCGAAGGCAGTCCCCTG------------------------------GGC-CT-GCACTGACGCTCAT-GCACG-A-A-AGC-G-TGG-GG-A-GC-AAACAGG
Otu0001	>Firmicutes;Bacilli;Lactobacillales;Lactobacillaceae;Lactobacillus;Lactobacillus_iners;Otu0001	TACG-T-A-G--G-T-GGCA-A-A-CG-T-T-GT-CC-GGATT-TATTGGGCGT-AAA-GCG-AGT-------GC-AG-GCGGT--T-CGAT-A--AGTCT-G-A-T-GTG-AAAG-CCTT-CGG-CTCAAC-CGGA-GAAT-TG-TATCAGAAACTGTCG-A-GCT-TG-AGTACA--GA-AGAGG-A-GAGT---GGAACTCCATGTGTAGCGGTGAAATGCGTAGATATA-TG-GAA-GAACACCGGTGGCGAAGGCGGCTCTCTG------------------------------GTC-TG-TTACTGACGCTGAG-GCTCG-A-A-AGC-A-TGG-GT-A-GCgGAACAGG
Otu2425	>Firmicutes;Bacilli;Lactobacillales;Lactobacillaceae;Lactobacillus;Lactobacillus_rhamnosus;Otu2425	TACG-T-A-G--G-T-GGCA-A-G-CG-T-T-AT-CC-GGATT-TATTGGGCGT-AAA-GCG-AGC-------GC-AG-GCGGT--T-TTTT-A--AGTCT-G-A-T-GTG-AAAG-CCCT-CGG-CTTAAC-CGAG-GAAG-TG-CATCGGAAACTGGGA-A-ACT-TG-AGTGCA--GA-AGAGG-A-CAGT---GGAACTCCATGTGTAGCGGTGGAATGCGTAGATATA-TG-GAA-GAACACCAGTGGCGAAGGCGGCTGTCTG------------------------------GTC-TG-TAACTGACGCTGAG-GCTCG-A-A-AGC-A-TGG-GT-A-GC-GAACAGG
Otu0002	>Firmicutes;Bacilli;Lactobacillales;Lactobacillaceae;Lactobacillus;Lactobacillus_crispatus*;Otu0002	TACG-T-A-G--G-T-AGCA-A-G-CG-T-T-GT-CC-GGATT-TATTGGGCGT-AAA-GCG-AGC-------GC-AG-GCGGA--A-GAAT-A--AGTCT-G-A-T-GTG-AAAG-CCCT-CGG-CTTAAC-CGAG-GAAC-TG-CATCGGAAACTGCTT-T-TCT-TG-AGTGCA--GA-AGAGG-A-GAGT---GGAACTCCATGTGTAGCGGTGGAATGCGTAGATATA-TG-GAA-GAACACCAGTGGCGAAGGCGGCTCTCTG------------------------------GTC-TG-CAACTGACGCTGAG-GCTCG-A-A-GGC-A-TGG-GT-A-GC-GAACAGG
Otu0082	>Firmicutes;Clostridia;Lachnospirales;Lachnospiraceae;Lachnospiraceae;Lachnospiraceae_sp;Otu0082	TACG-T-A-G--G-G-GGCA-A-G-CG-T-T-AT-CC-GGATT-TACTGGGTGT-AAA-GGG-AGC-------GC-AG-ACGGT--T-TTGC-A--AGTCT-G-A-A-GTG-AAAG-CCCG-AGG-CTTAAC-CTCG-GAGT-TG-CTTTGGAAACTGTAT-A-ACT-AG-AGTATC--GG-AGAGG-T-AAGT---GGAATTCCTAGTGTAGCGGTGAAATGCGTAGATATT-AG-GAG-GAACACCGGTGGCGAAGGCGGCTTACTG------------------------------GAC-GA-AAACTGACGTTGAG-GCTCG-A-A-GGC-G-TGG-GG-A-GC-AAACAGG
Otu0324	>Bacteroidetes;Chitinophagia;Chitinophagales;Chitinophagaceae;Lacibacter;Lacibacter_1;Otu0324	TACG-G-A-G--G-G-TGCA-A-G-CG-T-T-AT-CC-GGATT-CACTGGGTTT-AAA-GGG-TGC-------GT-AG-GTGGG--C-AAGT-A--AGTCA-G-T-G-GTG-AAAT-CTCT-GGG-CTTAAC-CCGG-AAAC-TG-GCATTGATACTATTT-G-TCT-TG-AATTCT--CT-GGAGG-T-AAGC---GGAATATGTCATGTAGCGGTGAAATGCTTAGATATG-AC-ATA-GAACACCCATTGCGGAGGCAGCTTACTA------------------------------CGG-AG-ACATTGACACTGAG-GCACG-A-A-AGC-G-TGG-GG-A-TC-AAACAGG
Otu0813	>Firmicutes;Bacilli;Lactobacillales;Lactobacillaceae;Lactobacillus;Lactobacillus_gallinarum;Otu0813	TACG-T-A-G--G-T-GGCA-A-G-CG-T-TgGT-CC-GGATT-TATTGGGCGT-AAA-GCG-AGC-------GC-AG-GCGGA--A-GAAT-A--AGTCT-G-A-T-GTG-AAAG-CCCT-CGG-CTTAAC-TGAG-GAAC-TG-CATCGGAAACTGTTT-T-TCT-TG-AGTGCA--GA-AGAGG-A-GAGT---GGAACTCCATGTGTAGCGGTGGAATGCGTAGATATA-TG-GAA-GAATACCAGTGGCGAAGGCGGCTCTCTG------------------------------GTC-TG-TTACTGACGCTGAG-GCTCG-A-A-AGC-A-TGG-GT-A-GC-AAACAGG
Otu0023	>Firmicutes;Bacilli;Lactobacillales;Lactobacillaceae;Lactobacillus;Lactobacillus_gasseri*;Otu0023	TACG-T-A-G--G-T-GGCA-A-G-CG-T-T-GT-CC-GGATT-TATTGGGCGT-AAA-GCG-AGT-------GC-AG-GCGGT--T-CAAT-A--AGTCT-G-A-T-GTG-AAAG-CCTT-CGG-CTCAAC-CGGA-GAAT-TG-CATCAGAAACTGTTG-A-ACT-TG-AGTGCA--GA-AGAGG-A-GAGT---TGAACTCCATGTGTAGCGGTGGAATGCGTAGATATA-TG-GAA-GAACACCAGTGGCGGAGGCGGCTCTCTG------------------------------GTC-TG-CAACTGACGCTGAG-GCTCG-A-A-AGC-A-TGG-GT-A-GCgGAACAGG
Otu0373	>Firmicutes;Bacilli;Lactobacillales;Lactobacillaceae;Lactobacillus;Lactobacillus_crispatus*1;Otu0373	TACG-G-A-A--G-G-TCCG-G-G-CG-T-T-AT-CC-GGATT-TATTGGGCGT-AAA-GCG-AGC-------GC-AG-GCGGA--A-GAAT-A--AGTCT-G-A-T-GTG-AAAG-CCCT-CGG-CTTAAC-CGAG-GAAC-TG-CATCGGAAACTGTTT-T-TCT-TG-AGTGCA--GA-AGAGG-A-GAGT---GGAACTCCATGTGTAGCGGTGGAATGCGTAGATATA-TG-GAA-GAACACCAGTGGCGAAGGCGGCTCTCTG------------------------------GTC-TG-CAACTGACGCTGGG-GCTCG-A-A-AGC-A-TGG-GT-A-GC-GAACAGG
Otu0259	>Firmicutes;Bacilli;Lactobacillales;Lactobacillaceae;Lactobacillus;Lactobacillus_ rhamnosus;Otu0259	TACG-T-A-G--G-G-CGCA-A-G-CG-T-T-AT-CC-GGATT-TATTGGGCGT-AAA-GCG-AGT-------GC-AG-GCGGC--T-CGAT-A--AGTCT-G-A-T-GTG-AAAG-CCCT-CGG-CTTAAC-CGAG-GAAC-TG-CATCGGAAACTGTTT-T-TCT-TG-AGTGCA--GA-AGAGG-A-GAGT---GGAACTCCATGTGTAGCGGTGAAATGCGTAGATATA-TG-GAA-GAACACCGGTGGCGAAGGCGGCTCTCTG------------------------------GTC-TG-TTACTGACGCTGAG-GCTCG-A-A-AGC-A-TGG-GT-A-GC-GAACAGG
Otu0235	> Proteobacteria;Alphaproteobacteria;Sphingomonadales;Sphingomonadaceae;Novosphingobium;Novosphingobium_hassiacum;Otu0235	TACG-G-A-G--G-G-AGCT-A-G-CG-T-T-GT-TC-GGAAT-TACTGGGCGT-AAA-GCG-CAC-------GT-AG-GCGGC--G-ATTC-A--AGTCA-G-A-G-GTG-AAAG-CCCG-GGG-CTCAAC-CCCG-GAAC-TG-CCTTTGAAACTAGAT-T-GCT-AG-AATCTT--GG-AGAGG-C-GAGT---GGAATTCCGAGTGTAGAGGTGAAATTCGTAGATATT-CG-GAA-GAACACCAGTGGCGAAGGCGACTCGCTG------------------------------GAC-AA-GTATTGACGCTGAG-GTGCG-A-A-AGC-G-TGG-GG-A-GC-AAACAGG
Otu0495	>Proteobacteria;Alphaproteobacteria;Alphaproteobacteria;Alphaproteobacteria;Alphaproteobacteria;Alphaproteobacteria_sp;Otu0495	GACG-G-G-G--A-G-GGCT-A-G-TG-T-T-AT-TC-GGAAT-AACTGGGCGT-TAA-GGG-CGC-------GT-AG-GCTGT--A-AATA-A--CGTTA-A-A-A-GTG-AAAT-CGTT-GG--GTACAT--CAG-CGCT-TG-CTTTTAATACCTATT-T-ACT-AG-AGTGCA--AG-AGAGG-A-TGAT---GTAATTTCGAATGGAGAGCTAAAATTCATAGAGATT-CG-AAG-GAACACCAGAGGCGAAGGCGATCATCTG------------------------------GCT-TG-CTACTGACGCTGAG-GCGCG-A-A-AGG-A-TGG-GG-A-GC-AAACAGG
Otu0357	>Proteobacteria;Alphaproteobacteria_1;Alphaproteobacteria_1;Alphaproteobacteria_1;Alphaproteobacteria;Alphaproteobacteria_1;Otu0357	GACG-G-A-G--G-G-GGCT-A-G-CG-T-T-GT-TC-GGAAT-GACTGGGCGT-AAA-GGG-CGC-------GT-AG-GCGGC--C-GATG-A--AGTCA-G-A-C-GTG-AAAG-CCTT-GGG-CTTAAC-CTGA-GAAC-TG-CGTTTGATACTGATT-G-GCT-AG-AGGACG--AG-AGAGG-A-AAGT---GGAATTCCGAGTGTAGAGGTGAAATTCGTAGATATT-CG-GAG-GAACACCAGAGGCGAAGGCGGCTTTCTG------------------------------GCT-CG-TACCTGACGCTGAG-GCGCG-A-A-AGC-G-TGG-GG-A-GC-AAACAGG
Otu0134	>Acidobacteria;Actinobacteria;Bifidobacteriales;Bifidobacteriaceae;Alloscardovia;Alloscardovia_omnicolens;Otu0134	TACG-T-A-G--G-G-TGCA-A-G-CG-T-T-GT-CC-GGAAT-TATTGGGCGT-AAA-GAG-CTC-------GT-AG-GCGGT--T-TGCC-G--CGTCT-G-G-T-GTG-AAAG-TCCA-TCG-CTTAAC-GGTG-GATT-GG-CGCTGGGTACGGGCA-G-GCT-AG-AGTGTA--GT-AGGGG-A-GATT---GGAATTCTCGGTGTAACGGTGGAATGTGTAGATATC-GG-GAA-GAACACCAATGGCGAAGGCAGGTCTCTG------------------------------GGC-TA-TTACTGACGCTGAG-GAGCG-A-A-AGC-G-TGG-GG-A-GC-GAACAGC
Otu2400	> Proteobacteria;Alphaproteobacteria;Rhizobiales;Rhizobiaceae;Rhizobium;Rhizobium_radiobacter;Otu2400	TACG-A-A-G--G-G-GGCT-A-G-CG-T-T-GT-TC-GGAAT-TACTGGGCGT-AAA-GCG-CAC-------GT-AG-GCGGA--T-ATTT-A--AGTCA-G-G-G-GTG-AAAT-TCCG-CAG-CTCAAC-TGCG-GAGC-TG-CCTTTGATACTGGGT-A-TCT-TG-AGTATG--GA-AGAGG-T-AAGT---GGAATCCCGAGTGTAGAGGTGAAATTCGTAGATATT-CG-GAG-GAACACCAGTGGCGAAGGCGGCTTACTG------------------------------GTC-CA-TTACTGACGCTGAG-GTGCG-A-A-AGC-G-TGG-GG-A-GC-AAACAGG
Otu0388	>Firmicutes;Clostridia;Clostridiales;Lachnospiraceae;Anaerobutyricum;Anaerobutyricum_soehngenii;Otu0388	TACG-T-A-T--G-G-AGCA-A-G-CG-T-T-AT-CC-GGATT-TACTGGGTGT-AAA-GGG-TGC-------GT-AG-GTGGC--A-GTGC-A--AGTCA-G-A-T-GTG-AAAG-GCCG-GGG-CTCAAC-CCCG-GAGC-TG-CATTTGAAACTGCAT-A-GCT-AG-AGTACA--GG-AGAGG-C-AGGC---GGAATTCCTAGTGTAGCGGTGAAATGCGTAGATATT-AG-GAG-GAACACCAGTGGCGAAGGCGGCCTGCTG------------------------------GAC-TG-TTACTGACACTGAG-GCACG-A-A-AGC-G-TGG-GG-A-GC-AAACAGG
Otu3863	>Proteobacteria;Gammaproteobacteria;Enterobacterales;Succinivibrionaceae;Anaerobiospirillum;Anaerobiospirillum_succiniciproducens;Otu3863	TACG-G-A-G--G-G-TGCA-A-G-CG-T-T-AA-TC-GGAAT-AACTGGGCGT-AAA-GGG-CAT-------GT-AG-GCGGA--A-AGGT-A--AGTAG-G-A-T-GTG-AAAT-ACCC-GGG-CTCAAC-CTGG-GTTG-GT-CATTCTAAACCGTCT-T-TCT-AG-AGTATT--GC-AGAGG-G-AGAT---GGAATTTCAGGTGTAGCGGTGGAATGCGTAGATATC-TG-AAA-GAACACCAGAGGCGAAGGCGGTCTCCTG------------------------------GGC-AA-ATACTGACGCTGAG-GTGCG-A-A-AGC-G-TGG-GG-A-GC-AAACAGG
Otu0232	>Proteobacteria;Alphaproteobacteria;Rhizobiales;Phyllobacteriaceae;Aminobacter;Aminobacter_aminovorans*;Otu0232	TACG-A-A-G--G-G-GGCT-A-G-CG-T-T-GT-TC-GGAAT-TACTGGGCGT-AAA-GCG-CAC-------GT-AG-GCGGA--T-TGTT-A--AGTTA-G-G-G-GTG-AAAT-CCCA-GGG-CTCAAC-CCTG-GAGC-TG-CCTTTAATGCTGGCA-A-TCT-AG-AGTCCG--AG-AGAGG-T-GAGT---GGAATTCCGAGTGTAGAGGTGAAATTCGTAGATATT-CG-GAG-GAACACCAGTGGGGAAGGCGGCTCACTG------------------------------GCT-CG-GTACTGACGCTGAG-GTGCG-A-A-AGC-G-TGG-GG-A-GC-AAACAGG
Otu0555	>Proteobacteria;Alphaproteobacteria;Rhodobacterales;Rhodobacteraceae;Amaricoccus;Amaricoccus_ macauensis;Otu0555	TACG-G-A-G--G-G-GGCT-A-G-CG-T-T-GT-TC-GGAAT-TACTGGGCGT-AAA-GCG-CAC-------GT-AG-GCGGA--C-CATC-A--AGTTG-G-G-G-GTG-AAAT-CCCG-GGG-CTCAAC-CCCG-GAAC-TG-CCTCCAAAACTGCTG-G-TCT-GG-AGGTCG--AG-AGAGG-C-GAGT---GGAATTCCGAGTGTAGAGGTGAAATTCGTAGATATT-CG-GAG-GAACACCAGTGGCGAAGGCGGCTCGCTG------------------------------GCT-CG-ATACTGACGCTGAG-GTGCG-A-A-AGC-G-TGG-GG-A-GC-AAACAGG
Otu3868	>Proteobacteria;Alphaproteobacteria;Sphingomonadales;Erythrobacteraceae;Croceibacterium;Croceibacterium_mercuriale;Otu3868	TACG-G-A-G--G-G-GGCT-A-G-CG-T-T-GT-TC-GGAAA-TACTGGGCGT-AAA-GCG-AAC-------GT-AG-GCGGC--T-TGGC-A--AGTCA-G-G-G-GTG-AAAT-CCCA-GTG-CTCAAC-ACTG-GAAC-TG-CCTTTGAAACTGCTA-G-GCT-TG-AATCCT--GG-AGAGG-T-CAGT---GGAATTCCGAGTGTAGAGGTGAAATTCGTAGATATT-CG-GAA-GAACACCAGTGGCGAAGGCGACTGACTG------------------------------GAC-AG-GTATTGACGCTGAG-GTTCG-A-A-AGC-G-TGG-GG-A-GC-AAACAGG
Otu2413	>Bacteroidetes;Bacteroidia;Bacteroidales;Rikenellaceae;Alistipes;Alistipes_onderdonkii;Otu2413	TACG-G-A-G--G-A-TTCA-A-G-CG-T-T-AT-CC-GGATT-TATTGGGTTT-AAA-GGG-TGC-------GT-AG-GCGGT--T-TGAT-A--AGTTA-G-A-G-GTG-AAAT-CCCG-GGG-CTTAAC-TCCG-GAAC-TG-CCTCTAATACTGTTA-G-ACT-AG-AGAGTA--GT-TGCGG-T-AGGC---GGAATGTATGGTGTAGCGGTGAAATGCTTAGAGATC-AT-ACA-GAACACCGATTGCGAAGGCAGCTTACCA------------------------------AAC-TA-TATCTGACGTTGAG-GCACG-A-A-AGC-G-TGG-GG-A-GC-AAACAGA
Otu3118	>Proteobacteria;Gammaproteobacteria;Pseudomonadales;Alcanivoracaceae1;Alcanivorax;Alcanivorax_sp;Otu3118	TACG-A-A-A--G-G-TGCG-A-G-CG-T-T-AA-TC-GGAAT-TACTGGGCGT-AAA-GCG-CGC-------GT-AG-GCGGT--T-TGTT-A--AGTCT-G-A-T-GTG-AAAG-CCCC-GGG-CTCAAC-CTGG-GAAT-TG-CATCGGATACTGGCA-A-GCT-AG-AATGCG--GT-AGAGG-G-GGGT---GGAATTCCAGGTGTAGCGGTGAAATGCGTAGATATC-TG-GAG-GAACACCAGTGGCGAAGGCGGCCCCCTG------------------------------GAC-TG-ACATTGACGCTGAG-GTGCG-A-A-AGC-G-TGG-GG-A-TC-AAACAGG
Otu3567	>Proteobacteria;Gammaproteobacteria;Salinisphaerales;Solimonadaceae;Alkanibacter;Alkanibacter_sp;Otu3567	TACA-G-A-G--G-G-TGCA-A-G-CG-T-T-AA-TC-GGATT-TACTGGGCGT-AAA-GCG-TGT-------GT-AG-GTGGT--T-GGGA-A--AGTCA-A-T-C-GTG-AAAT-CCCC-GGG-CTTAAC-TCGG-GAAC-TG-CTTTTGATACTGTCT-G-ACT-AG-AATTCG--GT-AGAGG-G-AGGC---GGAACTCCAGGTGTAGCGGTTAAGTGCGTAGATATC-TG-GAA-GAACACCAATGGCGAAGGCAACCTCCTG------------------------------GGC-CT-GAATTGACACTGAG-ACACG-A-A-AGC-G-TGG-GG-A-TC-AAACAGG
Otu2193	>Bacteroidetes;Bacteroidia;Bacteroidales;Rikenellaceae;Alistipes;Alistipes_putredinis;Otu2193	TACG-G-A-G--G-A-TTCA-A-G-CG-T-T-AT-CC-GGATT-TATTGGGTTT-AAA-GGG-TGC-------GT-AG-GCGGT--T-TGAT-A--AGTTA-G-A-G-GTG-AAAT-TTCG-GGG-CTCAAC-CCTG-AACG-TG-CCTCTAATACTGTTG-A-GCT-AG-AGAGTA--GT-TGCGG-T-AGGC---GGAATGTATGGTGTAGCGGTGAAATGCTTAGAGATC-AT-ACA-GAACACCGATTGCGAAGGCAGCTTACCA------------------------------AAC-TA-TATCTGACGTTGAG-GCACG-A-A-AGC-G-TGG-GG-A-GC-AAACAGG
Otu1200	> Proteobacteria;Alphaproteobacteria;Hyphomicrobiales;Rhizobiaceae;Rhizobium/Agrobacterium group;Rhizobium/Agrobacterium group_sp;Otu1200	TACG-A-A-G--G-G-GGCT-A-G-CG-T-T-GT-TC-GGAAT-TACTGGGCGT-AAA-GCG-CAC-------GT-AG-GCGGA--C-ATTT-A--AGTCA-G-G-G-GTG-AAAT-CCCG-GGG-CTCAAC-CTCG-GAAC-TG-CCTTTGATACTGGGT-G-TCT-TG-AGTGTG--GA-AGAGG-T-CAGT---GGAATTGCGAGTGTAGAGGTGAAATTCGTAGATATT-CG-CAG-GGACACCAGTGGCGAAGGCGGCTGACTG------------------------------GTC-CA-CAACTGACGCTGAG-GTGCG-A-A-AGC-G-TGG-GG-A-GC-AAACAGG
Otu1466	>Bacteroidetes;Bacteroidia;Bacteroidales;Prevotellaceae;PrevotellaceaeUCG-003;PrevotellaceaeUCG-003_sp;Otu1466	TACG-G-A-A--G-A-TGCG-A-G-CG-T-T-AT-CC-GGATT-TATTGGGTTT-AAA-GGG-AGC-------GT-AG-GCGGG--C-TGTT-A--AGTCA-G-C-G-GTC-AAAT-GTCA-GGG-CCCAAC-CTTG-GCAT--G-CCGTTGATACTGGCG-G-CCT-TG-AGTTCA--CA-CAAGG-A-AGGT---GGAATTCGTCGTGTAGCGGTGAAATGCTTAGATATG-AC-GAA-GAACTCCGATTGCGAAGGCAGCCTTCTG------------------------------GGG-TG-TTACTGACGCTGAG-GCTCG-A-A-AGT-G-CGG-GA-A-TC-AAACAGG
Otu0502	>Bacteroidetes;Bacteroidia;Bacteroidales;Prevotellaceae;Alloprevotella;Alloprevotella_tannerae;Otu0502	TACG-G-A-A--G-G-TCCG-G-G-CG-T-T-AT-CC-GGAAT-TATTGGGTTT-AAA-GGG-AGC-------GC-AG-GCGGG--A-GTGT-A--AGTCA-G-C-T-GTT-AAAT-ATCA-GGG-CCCAAC-TCTG-TTAT--G-CAGTTGAAACTATAT-T-TCT-TG-AGTACG--CA-CAGGG-A-TGGC---GGAATTCAGGGTGTAGCGGTGAAATGCTTAGATATC-CT-GAA-GAACTCCGATCGCGAAGGCAGCCATCCG------------------------------GAG-CG-TAACTGACGCTGAG-GCTCG-A-A-GGT-G-CGG-GT-A-TC-AAACAGG
Otu0005	>Bacteroidetes;Bacteroidia;Bacteroidales;Prevotellaceae;Prevotella;Prevotella_timonensis;Otu0005	TACG-G-A-A--G-G-TCCG-T-G-CG-T-T-AT-CC-GGATT-TATTGGGTTT-AAA-GAG-AGC-------GT-AA-GCTGT--C-TATT-A--AGCGT-G-T-T-GTG-AAAT-TTAC-CGG-CTCAAC-CGGT-GGCT-TG-CAGCGCGAACTGGTC-G-ACT-TG-AGTATG--CA-GGAAG-T-AGGC---GGAATTCATGGTGTAGCGGTGAAATGCTTAGATATC-AT-GAC-GAACTCCGATTGCGCAGGCAGCTTACTG------------------------------TAG-CA-TAACTGACGCTGAT-GCTCG-A-A-AGT-G-CGG-GT-A-TC-AAACAGC
Otu0148	>Bacteroidetes;Bacteroidia;Bacteroidales;Prevotellaceae;Prevotella;Prevotella_7;Otu0148	TACG-G-A-A--G-G-TCCG-G-G-TG-T-T-AT-CC-GGATT-TATTGGGTTT-AAA-GGG-AGC-------GC-AG-ACTGC--C-TGTC-A--AGCGT-G-C-A-GTG-AAAC-GCCG-CGG-CCCAAC-CGCG-GCCC-TG-CTGCGCGAACTGGCG-G-GCT-TG-AGTGGG--CT-GGAGG-C-ACGC---GGAATTCGTGGTGTAGCGGTGAAATGCTCAGAAATC-AC-GAG-GAACCCCGATTGCGAAGGCAGCGTGTCG------------------------------CGT-CC-CTACTGACATTGAG-GCTCG-A-A-GGT-G-CGG-GT-A-TC-GAACAGG
Otu0690	>Bacteroidetes;Bacteroidia;Bacteroidales;Prevotellaceae_1;Prevotellaceae;Prevotellaceae_1;Otu0690	TACG-G-A-A--G-G-TCCG-G-G-CG-T-T-AT-CC-GGATT-TATTGGGTTT-AAA-GGG-AGC-------GT-AG-GCCGC--C-TCAT-A--AGCGT-G-T-T-GTG-AAAA-CCGG-GCG-CTCACC-GTCC-GGCT-TG-CAGCGCGAACTGGGG-G-GCT-TG-AGTGCG--TG-CGACG-C-CGGC---GGAATTCGTCGTGTAGCGGTGAAATGCTTAGATATG-AC-GAG-GAACTCCGATTGCGAAGGCAGCTGGCGA------------------------------GTG-CG-CAACTGACGCTAAT-GCTCG-A-A-GGC-G-CGG-GT-A-TC-GAACAGG
Otu0183	>Firmicutes;Bacilli;Lactobacillales;Carnobacteriaceae;Alloiococcus;Alloiococcus_otitis;Otu0183	TACG-T-A-G--G-T-GACA-A-G-CG-T-T-GT-CC-GGATT-TATTGGGCGT-AAA-GCG-AGC-------GC-AG-GCGGT--C-CGGT-A--AGTCT-G-A-T-GTG-AAAG-CCCA-CGG-CTCAAC-CGTG-GAAC-GG-CATTGGAAACTGGCG-G-ACT-TG-AATGTA--GC-AGAGG-A-AAGT---GGAATTCCATGTGTAGCGGTGGAATGCGTAGATATA-TG-GAG-GAACACCAGTGGCGAAAGCGACTTTCTG------------------------------GGC-TA-TGATTGACGCTGAG-GCTCG-A-A-AGC-G-TGG-GG-A-GC-GAACAGG
Otu0245	>Bacteroidetes;Bacteroidia;Bacteroidales;Prevotellaceae;Prevotellaceae;Prevotellaceae_2;Otu0245	TACG-G-A-A--A-G-TCCG-G-G-CG-T-T-AT-CC-GGATT-TATTGGGTTT-AAA-GGG-AGC-------GT-AG-GCCGT--A-TATT-A--AGTGT-G-T-T-GTG-AAAT-GCAG-ATG-CTCAAC-ATTT-GACT-TG-CAGCGCACACTGGTA-T-ACT-TG-AGTGCG--CG-CAACG-T-AGGC---GGAATTCGTCGTGTAGCGGTGAAATGCTTAGATATG-AC-GAG-GAACTCCGATTGCGAAGGCAGCTTACGG------------------------------GAG-CG-TTACTGACACTGAT-GCTCG-A-A-GGT-G-CGG-GT-A-TC-AAACAGG
Otu1697	>Firmicutes;Negativicutes;Veillonellales-Selenomonadales;Veillonellaceae;Allisonella;Allisonella_histaminiformans;Otu1697	TACG-T-A-G--G-T-GGCA-A-G-CG-T-T-GT-CC-GGAAT-TATTGGGCGT-AAA-GCG-CGC-------GC-AG-GCGGC--C-GTGC-A--AGTCC-A-T-C-TTA-AAAG-CGTG-GGG-CTTAAC-CCCA-TGAG--G-GGATGGAAACTGCAG-G-GCT-GG-AGTGTC--GG-AGGGG-A-AAGT---GGAATTCCTAGTGTAGCGGTGAAATGCGTAGAGATT-AG-GAA-GAACACCGGTGGCGAAGGCGACTTTCTA------------------------------GAC-GA-CAACTGACGCTGAG-GCGCG-A-A-AGC-G-TGG-GG-A-GC-AAACAGG
Otu0146	>Bacteroidetes;Bacteroidia;Bacteroidales;Prevotellaceae_3;Prevotellaceae;Prevotellaceae_3;Otu0146	TACG-G-A-A--G-G-TCCG-G-G-CG-T-T-AT-CC-GGATT-TATTGGGTTT-AAA-GGG-AGC-------GT-AG-GCGGA--T-TGTT-A--AGTCA-G-C-G-GTT-AAAG-GGTG-TGG-CTCAAC-CATG-CA-T-TG-CCGTTGAAACTGGCG-A-TCT-TG-AGTACA--GA-CAGGG-A-TGCC---GGAATTCGTGGTGTAGCGGTGAAATGCTTAGATATC-AC-GAA-GAACTCCGATCGCGAAGGCAGGTGTCCG------------------------------GGC-TG-CAACTGACGCTGGG-GCTCG-A-A-AGT-G-TGG-GT-A-TC-AAACAGG
Otu0332	>Bacteroidetes;Bacteroidia;Bacteroidales;Prevotellaceae;Alloprevotella;Alloprevotella_sp;Otu0332	TACG-G-A-A--G-G-TTCG-G-G-CG-T-T-AT-CC-GGATT-TATTGGGTTT-AAA-GGG-AGC-------GC-AG-GCGGA--C-TTTT-A--AGTCA-G-C-T-GTG-AAAT-CTGG-CGG-CTCAAC-CGTC-AGAC-TG-CAGTTGATACTGGAA-G-TCT-TG-AGTGCA--CA-CAGGG-A-TGCT---GGAATTCATGGTGTAGCGGTGAAATGCTCAGATATC-AT-GAA-GAACTCCGATCGCGAAGGCAGGCATCCG------------------------------GGG-TG-CAACTGACGCTGAG-GCTCG-A-A-AGT-G-CGG-GT-A-TC-AAACAGG
Otu0594	>Acidobacteria;Actinobacteria;Propionibacteriales;Propionibacteriaceae;Propionimicrobium;Propionimicrobium_lymphophilum;Otu0594	TACG-T-A-G--G-G-TGCG-A-G-CG-T-T-GT-CC-GGAAT-TATTGGGCGT-AAA-GAG-CTT-------GT-AG-GCGGT--T-TGTC-G--CGTCG-A-A-A-GTG-TAAA-CTCA-GTG-CTTAAC-GCTG-AGCC-TG-CTTTCGATACGGGCT-G-ACT-AG-AGGAAG--GT-AGGGG-A-GAAT---GGAATTCCCGGTGGAGCGGTGGAATGCGCAGATATC-GG-GAG-GAACACCAGTGGCGAAGGCGGTTCTCTG------------------------------GAC-CT-TTCCTGACGCTGAG-AAGCG-A-A-AGC-G-TGG-GT-A-GC-AAACAGG
Otu2670	>Bacteroidetes;Bacteroidia;Bacteroidales;Prevotellaceae;Alloprevotella;Alloprevotella_rava;Otu2670	TACG-G-A-A--G-G-TCCA-G-G-CG-T-T-AT-CC-GGATT-TATTGGGTTT-AAA-GGG-AGC-------GT-AG-GCGGA--C-GATT-A--AGTCA-G-C-T-GTG-AAAG-TTTG-CGG-CTCAAC-CGTA-AAAT-TG-CAGTTGAAACTGGTT-G-TCT-TG-AGTGCA--CG-CAGGG-A-TGTT---GGAATTCATGGTGTAGCGGTGAAATGCTTAGATATC-AT-GAC-GAACTCCGATTGCGCAGGCAGCTTACTG------------------------------TAG-CA-TAACTGACGCTGAT-GCTCG-A-A-AGT-G-CGG-GT-A-TC-AAACAGG
Otu3883	>Acidobacteria;Actinobacteria;Propionibacteriales;Propionibacteriaceae;Propionibacterium;Propionibacterium_ lymphophilum;Otu3883	TACG-T-A-G--G-G-TGCG-A-G-CG-T-T-GT-CC-GGAAT-TATTGGGCGT-AAA-GAG-CTT-------GT-AG-GCGGT--T-TGTC-G--CGTCG-A-T-A-GTG-CAAA-CTCA-GTG-CTTAAC-GCTG-AGCC-TG-CTGTTGATACGGGCA-G-ACT-AG-AGGAAG--GT-AGGGG-A-GAAT---GGAATTCCCGGTGGAGCGGTGGAATGCGCAGATATC-GG-GAG-GAACACCGGTGGCGAAGGCGGTTCTCTG------------------------------GGC-CT-TTCCTGACGCTGAG-AAGCG-A-A-AGC-G-TGG-GG-A-GC-GAACAGG
Otu0423	>Firmicutes;Bacilli;Lactobacillales;Lactobacillaceae;Weissella;Weissella_cibaria*;Otu0423	TACG-T-A-T--G-T-TCCA-A-G-CG-T-T-AT-CC-GGATT-TATTGGGCGT-AAA-GCG-AGC-------GC-AG-ACGGT--T-ATTT-A--AGTCT-G-A-A-GTG-AAAG-CCCT-CAG-CTCAAC-TGAG-GAAT-TG-CTTTGGAAACTGGAT-G-ACT-TG-AGTGCA--GT-AGAGG-A-AAGT---GGAACTCCATGTGTAGCGGTGAAATGCGTAGATATA-TG-GGA-GAACACCAGTGGCGAAGGCGGCTTTCTG------------------------------GAC-TG-TAACTGACGTTGAG-GCTCG-A-A-AGT-G-TGG-GT-A-GC-AAACAGG
Otu0099	>Actinobacteria;Actinobacteria;Actinomycetales;Actinomycetaceae;Winkia;Winkia_neuii;Otu0099	TACG-T-A-G--G-G-CGCG-A-G-CG-T-C-GT-CC-GGAAT-TATTGGGCGT-AAA-GGG-CTC-------GT-AG-GCGGT--T-TGTC-G--CGTCT-A-G-C-GTT-TAAG-GCTC-GGG-CTTAAC-CCGG-GTTT--G-CGTTGGGTACGGGCA-G-GCT-TG-AGTGCG--GT-AGGGG-T-AACT---GGAATTCCTGGTGTAGCGGTGGAATGCGCAGATATC-AG-GAG-GAACACCGGTGGCGAAGGCGGGTTACTG------------------------------GGC-CG-TTACTGACGCTGAG-GAGCG-A-G-AGC-G-TGG-GG-A-GC-GAACAGG
Otu0592	>PVC_group;Planctomycetes;Phycisphaerae;Tepidisphaerales;Tepidisphaerales;Tepidisphaerales_WPS-1;Otu0592	GACA-G-A-G--G-T-GCCG-A-G-CG-T-T-AG-GC-GGAAT-CACTGGGCTT-AAA-GCG-TGT-------GT-AG-GCGGA--C-TTCT-A--AGTAC-C-T-T-GTG-AAAT-CCCA-CGG-CTCAAC-CGTG-GAAC-TG-CTTGGTATACTGGTT-G-TCT-TG-AGCCAC--CT-AGGGG-C-GAGC---GGAACAAGCGGTGGAGCGGTGAAATGCGTAGATATC-GC-TTG-GAACGCCAACGGTGAAAACAGCTCGCTG------------------------------GGG-GT-GTGCTGACGCTGAG-ACACG-A-A-AGC-C-AGG-GG-A-GC-GAACGGG
Otu0518	>Proteobacteria;Alphaproteobacteria;Rhizobiales;Xanthobacteraceae;Xanthobacter;Xanthobacter_sp;Otu0518	TACG-A-A-G--G-G-GGCT-A-G-CG-T-T-GC-TC-GGAAT-CACTGGGCGT-AAA-GCG-CAC-------GT-AG-GCGGA--T-CGTT-A--AGTCA-G-G-G-GTG-AAAT-CCTG-GAG-CTCAAC-TCCA-GAAC-TG-CCCTTGATACTGGCG-A-TCT-CG-AGTTCG--AG-AGAGG-T-TGGT---GGAACTCCGAGTGTAGAGGTGAAATTCGTAGATATT-CG-GAA-GAACACCAGTGGCGAAGGCGGCCAACTG------------------------------GCT-CG-ATACTGACGCTGAG-GTGCG-A-A-AGC-G-TGG-GG-A-GC-AAACAGG
Otu0941	>Gemmatimonadetes;Longimicrobia;Longimicrobiales;Longimicrobiaceae;YC-ZSS-LKJ147;YC-ZSS-LKJ147;Otu0941	TACA-G-A-G--G-G-TGCG-A-G-CG-T-T-GT-TC-GGAAT-TACTGGGCGT-AAA-GCG-CGC-------GC-AG-GCGGC--T-CTTT-A--AGTCTgT-C-G-GTC-AAAA-GCCG-GGG-CTCAAC-CCCG-TGCT-CG-CCGGAGATACTGGAG-A-GCT-GG-AGACAG--GT-AGAGG-C-AGGC---GGAATTCCGGGTGTAGCGGTGGAATGCGTAGAGATC-CG-GAA-GAACACCAGAGGCGAAGGCGGCCTGCTG------------------------------GGC-CT-TGTCTGACGCTGAG-GCGCG-A-A-AGC-G-TGG-GG-A-GC-GAACAGG
Otu0512	>Proteobacteria;Gammaproteobacteria;Burkholderiales;Rhodocyclaceae;Zoogloea;Zoogloea_resinphila;Otu0512	TACG-T-A-G--G-G-TGCG-A-G-CG-T-T-AA-TC-GGAAT-TACTGGGCGT-AAA-GCG-TGC-------GC-AG-GCGGT--G-ATGT-A--AGACA-G-A-T-GTG-AAAT-CCCC-GGG-CTCAAC-CTGG-GAAC-TG-CGTTTGTGACTGCAT-T-ACT-CG-AGCACG--GC-AGAGG-G-AGGT---GGAATTCCGCGTGTAGCAGTGAAATGCGTAGATATG-CG-GAG-GAACACCGATGGCGAAGGCAGCCTCCTG------------------------------GGC-CA-GTACTGACGCTCAT-GCACG-A-A-AGC-G-TGG-GG-A-GC-AAACAGG
Otu1321	>Bacteroidetes;Bacteroidia;Bacteroidales;Prevotellaceae;Prevotella;Prevotella_conceptionensis;Otu1321	TACG-G-A-A--G-G-TCCG-G-G-CG-T-T-AT-CC-GGATT-TATTGGGTTT-AAA-GGG-AGC-------GT-AG-GCCGC--C-CCTT-A--AGCGT-G-T-T-GTG-AAAT-GCGG-GTG-CTCAAC-ATCC-GACT-TG-CAGCGCGAACTGGGG-G-GCT-TG-AGTGCG--CC-GAAAG-T-AGGC---GGAATTCGTGGTGTAGCGGTGAAATGCTTAGATATC-AC-GAA-GAACTCCGATTGCGAAGGCAGCTTACTG------------------------------TAG-CG-CAACTGACGCTGAT-GCTCG-A-A-AGC-G-TGG-GT-A-TC-GAACAGG
Otu0820	>Bacteroidetes;Bacteroidia;Bacteroidales;Prevotellaceae;Prevotella;Prevotella_2;Otu0820	TACG-G-A-A--G-G-TCCG-G-G-CG-T-T-AT-CC-GGATT-TATTGGGTTT-AAA-GGG-AGC-------GT-AG-GCTGT--C-TATT-A--AGCGT-G-T-T-GTG-AAAT-GTAC-CGG-CTCAAC-CGGT-GAGT-TG-CAGCGCGAACTGTCA-G-GCT-TG-AGTGCA--CG-GTAAG-C-AGGC---GGAATTCATGGTGTAGCGGTGAAATGCTTAGATATC-AT-GAC-GAACTCCGATTGCGAAGGCAGCTTGCGG------------------------------GAG-CG-CAACTGACGCTAAA-GCTCG-A-A-GGT-G-CGG-GT-A-TC-GAACAGG
Otu0325	>Bacteroidetes;Bacteroidia;Bacteroidales;Prevotellaceae;Prevotella;Prevotella_oris;Otu0325	TACG-G-A-A--G-G-TTCG-G-G-CG-T-T-AT-CC-GGATT-TATTGGGTTT-AAA-GGG-AGC-------GT-AG-GCCGT--G-GATT-A--AGCGT-G-T-T-GTG-AAAT-GCAG-GTG-CTCAAC-GTCT-GCAC-TG-CAGCGCGAACTGGTC-C-ACT-TG-AGTGTG--CG-CAACG-C-AGGC---GGAATTCGTCGTGTAGCGGTGAAATGCTTAGATATG-AC-GAA-GAATTCCGATTGCGAAGGCAGCTTGCGG------------------------------GAG-CA-CAACTGACGCTGAA-GCTCG-A-A-AGT-G-CGG-GT-A-TC-GAACAGG
Otu1678	>Bacteroidetes;Bacteroidia;Bacteroidales;Prevotellaceae;Prevotella;Prevotella_oulorum;Otu1678	TACG-G-A-A--G-G-TTCG-G-G-CG-T-T-AT-CC-GGATT-TATTGGGTTT-AAA-GGG-AGC-------GT-AG-GCCGT--A-GATT-A--AGCGT-G-T-T-GTG-AAAT-GTAG-ATG-CTCAAC-ATCT-GACT-TG-CAGCGCGAACTGGTT-T-ACT-TG-AGTGTG--CA-CAACG-T-AGGC---GGAATTCGTCGTGTAGCGGTGAAATGCTTAGATATG-AC-GAA-GAACTCCGATTGCGAAGGCAGCTTACGG------------------------------GAG-CA-CAACTGACGCTGAA-GCTCG-A-A-GGT-G-CGG-GT-A-TC-AAACAGG
Otu0586	>Bacteroidetes;Bacteroidia;Bacteroidales;Prevotellaceae;Prevotella;Prevotella_nanceiensis;Otu0586	TACG-G-A-G--G-G-TCCA-G-G-CG-T-T-AT-CC-GGATT-TATTGGGTTT-AAA-GGG-TTC-------GT-AG-GCCGT--T-TGAT-A--AGCGT-G-C-T-GTG-AAAT-ATAG-TGG-CTCAAC-CTCT-ATCG-TG-CAGCGCGAACTGTCG-A-ACT-TG-AGTGCG--TA-GTAGG-T-AGGC---GGAATTCGTGGTGTAGCGGTGAAATGCTTAGATATC-AC-GAA-GAACTCCGATTGCGAAGGCAGCTTACCG------------------------------TAA-CG-TTACTGACGCTTAA-GCACG-A-A-GGT-G-CGG-GT-A-TC-GAACAGG
Otu0532	>Bacteroidetes;Bacteroidia;Bacteroidales;Prevotellaceae;Prevotella;Prevotella_nigrescens;Otu0532	TACG-G-A-A--G-G-TCCA-G-G-CG-T-T-AT-CC-GGATT-TATTGGGTTT-AAA-GGG-AGT-------GT-AG-GCGGT--C-TGTT-A--AGCGT-G-T-T-GTG-AAAT-TTAG-GTG-CTCAAC-ATTT-AACT-TG-CAGCGCGAACTGTCA-G-ACT-TG-AGTACA--CG-CAGCG-C-AGGC---GGAATTCATGGTGTAGCGGTGAAATGCTTAGATATC-AT-GAG-GAACTCCGATCGCGAAGGCAGCCTGCGG------------------------------GAG-TG-TTACTGACGCTTAA-GCTCG-A-A-GGT-G-CGG-GT-A-TC-GAACAGG
Otu0910	>Bacteroidetes;Bacteroidia;Bacteroidales;Prevotellaceae;Prevotella;Prevotella_loescheii;Otu0910	TACG-G-A-A--G-G-TCCG-G-G-CG-T-T-AT-CC-GGATT-TATTGGGTTT-AAA-GGG-AGC-------GT-AG-GCCGC--G-CCTT-A--AGCGT-G-T-T-GTG-AAAT-CCGG-GTG-CTCAAC-ATCC-GGCT-TG-CAGCGCGAACTGGGG-C-GCT-TG-AGTGCG--CT-GAAAG-T-AGGC---GGAATTCGTGGTGTAGCGGTGAAATGCTTAGATATC-AC-GAG-GAACTCCGATTGCGAAGGCAGCCTACTG------------------------------TAG-CG-CTACTGACGCTGAT-GCTCG-A-A-AGC-G-TGG-GT-A-TC-GAACAGG
Otu0031	>Bacteroidetes;Bacteroidia;Bacteroidales;Prevotellaceae;Prevotella;Prevotella_melaninogenica;Otu0031	TACG-G-A-A--G-G-TCCA-G-G-CG-T-T-AT-CC-GGATT-TATTGGGTTT-AAA-GGG-AGC-------GT-AG-GCTGG--A-GATT-A--AGTGT-G-T-T-GTG-AAAT-GTAG-ACG-CTCAAC-GTTT-GAAT-TG-CAGCGCATACTGGTT-T-CCT-TG-AGTACG--CA-CAACG-T-TGGC---AGAATTCGTCGTGTAGCGGTGAAATGCTTAGATATG-AC-GAA-GAACTCCGATTGCGAAGGCAGCTGACGG------------------------------GAG-CG-CAACTGGCGCTTAA-GCTCG-A-A-GGT-G-CGG-GT-A-TC-GAACAGG
Otu0074	>Bacteroidetes;Bacteroidia;Bacteroidales;Prevotellaceae;Prevotella;Prevotella_denticola;Otu0074	TACG-G-A-A--G-G-TCCG-G-G-CG-T-T-AT-CC-GGATT-TATTGGGTTT-AAA-GGG-AGC-------GT-AG-GCCGG--G--ATT-A--AGTGT-G-T-T-GTG-AAAT-GTAG-GCG-CCCAAC-GTCT-GACT-TG-CAGCGCATACTGGTT-C-CCT-TG-AGTACG--CG-CAACG-C-CGGC---GGAATTCGTCGTGTAGCGGTGAAATGCTTAGATATG-AC-GAA-GAACCCCGATTGCGAAGGCAGCCGGCGG------------------------------GAG-CG-CAACTGACGCTGAA-GCTCG-A-A-GGT-G-CGG-GT-A-TC-GAACAGG
Otu0022	>Bacteroidetes;Bacteroidia;Bacteroidales;Prevotellaceae;Prevotella;Prevotella_disiens;Otu0022	TACG-G-A-G--G-G-TCCA-G-G-CG-T-T-AT-CC-GGATT-TATTGGGTTT-AAA-GGG-AGT-------GT-AG-GCGGT--T-GGTT-A--AGCGT-G-T-T-GTG-AAAT-GTAG-ATG-ATCAAC-ATCT-GACT-TG-CAGCGCGAACTGGCT-G-ACT-TG-AGTACA--CA-CAACG-T-AGGC---GGAATTCATGGTGTAGCGGTGAAATGCTTAGATATC-AT-GAA-GAACTCCGATTGCGAAGGCAGCTTACGG------------------------------GAG-TG-TTACTGACGCTTAA-GCTCG-A-A-GGT-A-CGG-GT-A-TC-GAACAGG
Otu0187	>Bacteroidetes;Bacteroidia;Bacteroidales;Prevotellaceae;Prevotella;Prevotella_salivae;Otu0187	TACG-G-A-A--G-G-TCCA-G-G-CG-T-T-AT-CC-GGATT-TATTGGGTTT-AAA-GGG-AGC-------GT-AG-GCCGT--G-GATT-A--AGCGT-G-T-T-GTG-AAAT-GTAG-ACG-CTCAAC-GTCT-GAAT-TG-CAGCGCGAACTGGTT-C-ACT-TG-AGTATG--CA-CAACG-T-AGGC---GGAATTCGTCGTGTAGCGGTGAAATGCTTAGATATG-GC-GAA-GAACTCCGATTGCGAAGGCAGCTTACGG------------------------------GAG-CG-CAACTGACGCTGAA-GCTCG-A-A-AGT-G-CGG-GT-A-TC-AAACAGG
Otu0046	>Bacteroidetes;Bacteroidia;Bacteroidales;Prevotellaceae;Prevotella;Prevotella_corporis;Otu0046	TACG-G-A-A--G-G-TCCG-G-G-CG-T-T-AT-CC-GGATT-TATTGGGTTT-AAA-GGG-AGT-------GT-AG-GCGGC--C-TGTT-A--AGCGT-G-T-T-GTG-AAAT-GTAG-ATG-CTCAAC-ATCT-GAAC-TG-CAGCGCGAACTGGCT-G-GCT-TG-AGTACA--CG-CAACG-T-GGGC---GGAATTCATGGTGTAGCGGTGAAATGCTTAGATATC-AT-GAG-GAACTCCTATTGCGAAGGCAGCTCACGG------------------------------GAG-TG-TCACTGACGCTTAA-GCTCG-A-A-GGT-G-CGG-GT-A-TC-AAACAGT
Otu0927	>Acidobacteria;Actinobacteria;Micrococcales;Micrococcaceae;Glutamicibacter;Glutamicibacter_protophormiae*;Otu0927	TACG-T-A-G--G-G-CGCA-A-G-CG-T-T-AT-CC-GGATT-TATTGGGCGT-AAA-GAG-CTC-------GT-AG-GCGGT--T-TGTC-G--CGTCT-G-C-C-GTG-AAAG-TCCG-AGG-CTCAAC-CTCG-GATC-TG-CGGTGGGTACGGGCA-G-ACT-AG-AGTGAT--GT-AGGGG-A-GACT---GGAATTCCTGGTGTAGCGGTGAAATGCGCAGATATC-AG-GAG-GAACACCGATGGCGAAGGCAGGTCTCTG------------------------------GGC-AT-TTACTGACGCTGAG-GAGCG-A-A-AGC-A-TGG-GG-A-GC-GAACAGG
Otu0122	>Bacteroidetes;Bacteroidia;Bacteroidales;Prevotellaceae;Prevotella;Prevotella_bergensis;Otu0122	TACG-G-A-A--G-G-TCCG-G-G-CG-T-T-AT-CC-GGATT-TATTGGGTTT-AAA-AGG-AGC-------GT-AG-GCCGT--G-GGTT-A--AGTGT-G-T-T-GTG-AAAT-CCGG-TTG-CTCAAC-ATCC-AGTT-TG-CAGCGCATACTGTCC-C-ACT-TG-AGTGCG--CA-CAACG-C-AGGC---GGAATTCGTCGTGTAGCGGTGAAATGCTTAGATATG-AC-GAG-GAACCCCGATTGCGAAGGCAGCTTGCGG------------------------------GAG-CG-CAACTGACGCTTAA-GCTCG-A-A-GGT-G-CGG-GT-A-TC-AAACAGG
Otu0364	>Firmicutes;Bacilli;Lactobacillales;Carnobacteriaceae;Granulicatella;Granulicatella_adiacens*;Otu0364	TACG-T-A-G--G-T-GGCA-A-G-CG-T-T-GT-CC-GGATT-TATTGGGCGT-AAA-GCG-AGC-------GC-AG-GCGGT--T-CCTT-A--AGTCT-G-A-T-GTG-AAAG-CCCC-CGG-CTCAAC-CGGG-GAGG-GT-CATTGGAAACTGGGG-A-ACT-TG-AGTGCA--GA-AGAGG-A-GAGT---GGAATTCCATGTGTAGCGGTGAAATGCGTAGATATA-TG-GAG-GAACACCAGTGGCGAAGGCGACTCTCTG------------------------------GTC-TG-TAACTGACGCTGAG-GCTCG-A-A-AGC-G-TGG-GT-A-GC-AAACAGG
Otu0006	>Bacteroidetes;Bacteroidia;Bacteroidales;Prevotellaceae;Prevotella;Prevotella_bivia;Otu0006	TACG-G-G-A--G-G-TCCG-G-G-CG-T-T-AT-CC-GGATT-TACTGGGTTT-AAA-GGG-AGC-------GT-AG-GCCGT--T-TGGT-A--AGCGT-G-T-T-GTG-AAAT-GTAG-GAG-CTCAAC-TTCT-AGAT-TG-CAGCGCGAACTGTCA-G-ACT-TG-AGTGCG--CA-CAACG-T-AGGC---GGAATTCATGGTGTAGCGGTGAAATGCTTAGATATC-AT-GAA-GAACTCCGATTGCGAAGGCAGCTTACGG------------------------------GAG-CG-CAACTGACGCTGAA-GCTCG-A-A-GGT-G-CGG-GT-A-TC-GAACAGG
Otu0380	>Firmicutes;Bacilli;Lactobacillales;Carnobacteriaceae;Granulicatella;Granulicatella_elegans;Otu0380	TACG-T-A-G--G-T-GGCA-A-G-CG-T-T-GT-CC-GGATT-TATTGGGCGT-AAA-GCG-AGC-------GC-AG-GCGGT--C-AATT-A--AGTCT-G-A-T-GTG-AAAG-CCCC-CGG-CTCAAC-CGGG-GAGG-GT-CATTGGAAACTGGTT-G-ACT-TG-AGTGCA--GA-AGAGG-A-GAGT---GGAATTCCATGTGTAGCGATGAAATGCGTAGATATA-TG-GAG-GAACACCAGTGGCGAAGGCGACTCTCTG------------------------------GTC-TG-TAACTGACGCTGAG-GCTCG-A-A-AGC-G-TGG-GT-A-GC-AAACAGG
Otu0780	>Bacteroidetes;Bacteroidia;Bacteroidales;Prevotellaceae;Prevotella;Prevotella_aminii*;Otu0780	TACG-G-A-A--G-G-TCCA-G-G-CG-T-T-AT-CC-GGATT-TATTGGGTTT-AAA-GGG-AGC-------GT-AG-GCTGT--T-TGTT-A--AGCGT-G-T-T-GTG-AAAT-GTAA-GAG-CTCAAC-TTCT-AGAT-TG-CAGCGCGAACTGTCA-G-ACT-TG-AGTACA--CA-CAACG-T-AGGC---GGAATTCATGGTGTAGCGGTGAAATGCTTAGATATC-AT-GAG-GAACTCCGATTGCGAAGGCAGCTTACGG------------------------------GAG-TG-TTACTGACGCTTAA-GCTCG-A-A-GGT-G-CGG-GT-A-TC-GAACAGG
Otu0017	>Bacteroidetes;Bacteroidia;Bacteroidales;Prevotellaceae;Prevotella;Prevotella_buccalis;Otu0017	TACG-G-A-A--G-G-TCCG-G-G-CG-T-T-AT-CC-GGATT-TATTGGGTTT-AAA-GGG-AGC-------GC-AG-GCCGC--C-CGAT-A--AGCGT-G-T-T-GTG-AAAT-GTAC-CGG-CTCAAC-CGGT-GAGT-TG-CAGCGCGAACTGTCA-G-GCT-TG-AGTGCA--CG-GTGAG-C-AGGC---GAAATTCATGGTGTAGCGGTGAAATGCTTAGATATC-AT-GAG-GAACTCCGATTGCGAAGGCAGCTTGCTG------------------------------CAG-TG-CGACTGACGCTTAG-GCTCG-G-A-GGT-G-CGG-GT-A-TC-AAACAGG
Otu0870	>Gemmatimonadetes;Gemmatimonadetes;Gemmatimonadales;Gemmatimonadaceae;Gemmatimonas;Gemmatimonas_sp;Otu0870	TACG-G-A-G--G-G-TGCG-A-G-CG-T-T-GT-CC-GGAAT-CACTGGGCGT-AAA-GGG-CGC-------GT-AG-GCGGT--G-ACTT-A--AGCGT-G-T-G-GTG-AAAG-CCCG-GGG-CTCAAC-CCCG-GGTC-GG-CCGTGCGAACTGGGT-C-ACT-CG-AGCACT--GT-AGAGG-C-AGGT---GGAATTCCGGGTGTAGCGGTGGAATGCGTAGAGATC-CG-GAA-GAACACCAGTGGCGAAGGCGGCCTGCTG------------------------------GGC-AG-TAGCTGACGCTGAG-GCGCG-A-C-AGC-G-TGG-GG-A-GC-AAACAGG
Otu0042	>Bacteroidetes;Bacteroidia;Bacteroidales;Prevotellaceae;Prevotella;Prevotella_1;Otu0042	TACG-G-A-A--G-G-TCCA-G-G-CG-T-T-AT-CC-GGATT-TATTGGGTTT-AAA-GGG-AGC-------GT-AG-GCTGT--C-TGTT-A--AGCGT-G-T-T-GTG-AAAT-GTAC-TGG-CTCAAC-CAGT-GAAT-TG-CAGCTCGAACTGGCG-G-ACT-TG-AGTATG--CA-GGAAG-T-AGGC---GGAATTCATGGTGTAGCGGTGAAATGCTTAGATATC-AT-GAC-GAACTCCGATTGCGAAGGCAGCTTACTG------------------------------TAG-CA-CAACTGACGCTTAG-GCTCG-A-A-GGT-G-CGG-GT-A-TC-GAACAGG
Otu1462	>Firmicutes;Bacilli;Bacillales;Bacillaceae;Geobacillus;Geobacillus_stearothermophilus;Otu1462	TACG-T-A-G--G-G-GGCG-A-G-CG-T-T-GT-CC-GGAAT-TATTGGGCGT-AAA-GCG-CGC-------GC-AG-GCGGC--C-TCTT-A--AGTCT-G-A-T-GTG-AAAG-TCCA-CGG-CTCAAC-CGTG-GAGG-GT-CATTGGAAACTGGGG-G-ACT-TG-AGGGCA--GG-AGAGG-A-GAGC---GGAATTCCACGTGTAGCGGTGAAATGCGTAGAGATG-TG-GAG-GAACACCAGTGGCGAAGGCGGCTCTCTG------------------------------GCC-TG-CACCTGACGCTGAG-GCGCG-A-A-AGC-G-TGG-GG-A-GC-AAACAGG
Otu0773	>Bacteroidetes;Bacteroidia;Bacteroidales;Prevotellaceae;Prevotella;Prevotella_amnii*;Otu0773	TACG-G-A-A--G-G-TTCA-G-G-CG-T-T-AT-CC-GGATT-TATTGGGTTT-AAA-GGG-AGC-------GT-AG-GCTGT--T-TGTT-A--AGCGT-G-T-T-GTG-AAAT-GTAA-GAG-CTCAAC-TTTT-AGAT-TG-CAGCGCGAACTGGCA-G-ACT-TG-AGTGCG--CA-CAACG-T-AGGC---GGAATTCATGGTGTAGCGGTGAAATGCTTAGATATC-AT-GAC-GAACTCCGATTGCGAAGGCAGCTGACGG------------------------------GAG-CG-CAACTGACGCTTAA-GTTCG-A-A-GGT-G-CGG-GT-A-TC-AAACAGG
Otu0447	>Actinobacteria;Actinobacteria;Actinomycetales;Actinomycetaceae;Gleimia;Gleimia_europaea;Otu0447	TACG-T-A-G--G-G-TACT-A-G-CG-T-T-GT-CC-GGATT-TATTGGGCGT-AAA-GGG-CTT-------GT-AG-GTGGT--T-TGTC-G--CGTCT-G-T-C-GTG-AAAT-CCTG-TGG-CTTAAC-CATG-GGCT-TG-CGGTGGGTACGGGCA-G-GCT-TG-AGTGCG--GT-AGGGG-A-GACT---GGAATTCCTGGTGTAGCGGTGGAATGCGCAGATATC-AG-GAA-GAACGCCGGTGGCGAAGGCGGGTCTCTG------------------------------GGC-CG-TTACTGACACTGAG-GAGCG-A-A-AGC-G-TGG-GG-A-GC-GAACAGG
Otu0451	>Bacteroidetes;Bacteroidia;Bacteroidales;Prevotellaceae;Prevotella;Prevotella_amnii*;Otu0451	TACG-G-A-A--G-G-TCCA-G-G-CG-T-T-AT-CC-GGATT-TATTGGGTTT-AAG-GGG-AGC-------GT-AG-GCTGT--T-TGTT-A--AGCGT-G-T-T-GTG-AAAT-GTAG-GAG-CTCAAC-TTTT-AGAT-TG-CAGCGCGAACTGGCA-G-ACT-TG-AGTGCG--CA-CAACG-T-AGGC---GGAATTCATGGTGTAGCGGTGAAATGCTTAGATATC-AT-GAA-GAACTCCGATTGCGAAGGCAGCTTACGG------------------------------GAG-TG-TTACTGACGCTTAA-GCTCG-A-A-GGC-G-CGG-GT-A-TC-GAACAGG
Otu0473	>Firmicutes;Bacilli;Lactobacillales;Aerococcaceae;Globicatella;Globicatella_sanguinis*;Otu0473	TACG-T-A-G--G-T-GGCA-A-G-CG-T-T-GT-CC-GGATT-TATTGGGCGT-AAA-GGG-AGC-------GC-AG-GTGGT--T-TCTT-A--AGTCT-G-A-T-GTG-AAAG-CCCA-CGG-CTTAAC-CGTG-GAGG-GT-CATTGGAAACTGGGG-A-ACT-TG-AGTGCA--GA-AGAGG-A-AAGC---GGAATTCCATGTGTAGCGGTGAAATGCGTAGATATA-TG-GAG-GAACACCAGTGGCGAAAGCGGCTTTCTG------------------------------GTC-TG-TAACTGACACTGAG-GCTCG-A-A-AGC-G-TGG-GG-A-GC-GAACAGG
Otu0847	>Bacteroidetes;Bacteroidia;Bacteroidales;Prevotellaceae;Prevotella;Prevotella_aurantiaca;Otu0847	TACG-G-A-A--G-G-TCCA-G-G-CG-T-T-AT-CC-GGATT-TATTGGGTTT-AAA-GGG-AGT-------GT-AG-GCGGT--T-TGTT-A--AGCGT-G-T-T-GTG-AAAT-TTAG-GTG-CTCAAC-ATTT-AACT-TG-CAGCGCGAACTGGCG-A-ACT-TG-AGTGCA--CA-CAACG-T-ATGC---GGAATTCATGGTGTAGCGGTGAAATGCTTAGATATC-AT-GAA-GAACTCCGATTGCGAAGGCAGCGTACGG------------------------------GAG-TG-TAACTGACGCTTAA-GCTCG-A-A-GGT-G-CGG-GT-A-TC-GAACAGG
Otu0730	>Gemmatimonadetes;Gemmatimonadetes;Gemmatimonadales;Gemmatimonadaceae_1;Gemmatimonadaceae;Gemmatimonadaceae_1;Otu0730	TACG-G-G-G--G-G-TGCG-A-G-CG-T-T-GT-CC-GGAAT-CACTGGGCGT-AAA-GGG-CGC-------GT-AG-GTGGT--C-TTAT-A--AGGGT-G-T-G-GTG-AAAG-CCCG-GGG-CTCAAC-CCCG-GGTC-GG-CCGTGCCGACTGTGA-G-ACT-AG-AGTGCT--GT-AGGGG-C-AGGC---GGAATTCCGGGTGTAGCGGTGGAATGCGTAGAGATC-CG-GAG-GAAGACCGGTGGCGAAGGCGGCCTGCTG------------------------------GGC-AG-TTACTGACACTGAG-GCGCG-A-C-AGC-G-TGG-GG-A-GC-AAACAGG
Otu0554	>Gemmatimonadetes;Gemmatimonadetes;Gemmatimonadales;Gemmatimonadaceae_2;Gemmatimonadaceae;Gemmatimonadaceae_2;Otu0554	TACA-G-A-G--G-G-TGCA-A-G-CG-T-T-GT-CC-GGAAT-CACTGGGCGT-AAA-GGG-CGC-------GT-AG-GCGGC--C-TGAT-A--AGTAG-G-A-G-GTG-AAAT-CCTG-GGG-CTTAAC-CTCA-GGGC-TG-CCTTCTAGACTGTCC-G-GCT-CG-AGCACA--GT-AGAGG-C-AGGT---GGAATTCCCGGTGTAGCGGTGGAATGCGTAGAGATC-GG-GAA-GAACATCGGTGGCGAAGGCGGCCTGCTG------------------------------GGC-TG-TTGCTGACGCTGAG-GCGCG-A-C-AGC-G-TGG-GG-A-GC-AAACAGG
Otu3932	>Gemmatimonadetes;Gemmatimonadetes;Gemmatimonadales;Gemmatimonadaceae;Gemmatimonas;Gemmatimonas_aurantiaca;Otu3932	TACG-G-A-G--G-G-TGCG-A-G-CG-T-T-GT-CC-GGAAT-CACTGGGCGT-AAA-GGG-CGC-------GT-AG-GCGGT--C-TGCT-A--AGCGT-G-T-G-GTG-AAAG-CTCG-GGG-CTCAAC-CCCG-AGTC-GG-CCATGCGAACTGGTG-G-ACT-AG-AGCACT--GT-AGAGG-C-AGGT---GGAATTCCGGGTGTAGCGGTGGAATGCGTAGAGATC-CG-GAA-GAACACCGGTGGCGAAGGCGGCCTGCTG------------------------------GGC-AG-TAGCTGACGCTGAG-GCGCG-A-T-AGC-G-TGG-GG-A-GC-AAACAGG
Otu0913	>Bacteroidetes;Bacteroidia;Bacteroidales;Prevotellaceae;Prevotella;Prevotella_4;Otu0913	TACG-T-A-T--G-G-AGCA-A-G-CG-T-T-AT-CC-GGATT-TACTGGGTTT-AAA-GGG-AGC-------GT-AG-GCCGC--G-TTTT-A--AGCGT-G-T-T-GTG-AAAT-GTAG-GCG-CCCAAC-GTCT-GCAT-CG-CAGCGCGGACTGGAA-C-GCT-TG-AGTACG--CG-CAACG-T-TGGC---GGAATTCGTCGTGTAGCGGTGAAATGCTTAGATATG-AC-GAA-GAACTCCGATTGCGAAGGCAGCTGACGG------------------------------GAG-CG-GCACTGACGCTTAA-GCTCG-A-A-GGT-G-CAG-GT-A-TC-AAACAGG
Otu0159	>Bacteroidetes;Bacteroidia;Bacteroidales;Prevotellaceae;Prevotella;Prevotella_copri*;Otu0159	TACG-G-A-A--G-G-TCCG-G-G-CG-T-T-AT-CC-GGATT-TATTGGGTTT-AAA-GGG-AGC-------GT-AG-GCCGG--A-GATT-A--AGCGT-G-T-T-GTG-AAAT-GTAG-ACG-CTCAAC-GTCT-GCAC-TG-CAGCGCGAACTGGTT-T-CCT-TG-AGTACG--CA-CAAAG-T-GGGC---GGAATTCGCGGTGTAGCGGTGAAATGCTTAGATATC-AC-GAA-GAACTCCGATTGCGAAGGCAGCTCACTG------------------------------GAG-CG-CAACTGACGCTGAA-GCTCG-A-A-AGT-G-CGG-GT-A-TC-GAACAGG
Otu1605	>Bacteroidetes;Bacteroidia;Bacteroidales;Prevotellaceae;Prevotella;Prevotella_dentalis;Otu1605	TACG-G-A-A--G-G-TCCG-G-G-CG-T-T-AT-CC-GGATT-TATTGGGTTT-AAA-GGG-AGC-------GT-AG-GCCGC--A-TGTC-A--AGCGT-G-T-T-GTG-AAAT-GCAG-GTG-CTCAAC-ACCT-GGAT-TG-CAGCGCGAACTGTCG-T-GCT-TG-AGTGTG--CG-CAACG-T-TGGC---GGAATTCGTCGTGTAGCGGTGAAATGCTTAGATATG-AC-GAG-GAACCCCGATTGCGAAGGCAGCTGACGG------------------------------GAG-CA-TAACTGACGCTGAA-GCTCG-A-A-GGT-G-CGG-GT-A-TC-GAACAGG
Otu1920	>Bacteroidetes;Bacteroidia;Bacteroidales;Prevotellaceae;Prevotella;Prevotella_denticola;Otu1920	TACG-G-A-A--G-G-TCCG-G-G-CG-T-T-AT-CC-GGATT-TATTGGGTTT-AAA-GGG-AGC-------GT-AG-GCCGG--G-GATT-A--AGTGT-G-T-T-GTG-AAAT-GTAG-GCG-CCCAAC-GTCT-GACT-TG-CAGCGCATACTGGTT-C-CCT-TG-AGTACG--CG-CAACG-C-CGGC---GGAATTCGTCGTGTAGCGGTGAAATGCTTAGATATG-AC-GAA-GAACCCCGATTGCGAAGGCAGCCGGCGG------------------------------GAG-CG-CAACTGACGCTGAA-GCTCG-A-A-AGC-A-TGG-GT-A-GC-GAACAGG
Otu3772	>Bacteroidetes;Bacteroidia;Bacteroidales;Prevotellaceae;Prevotella;Prevotella_7_baroniae;Otu3772	TACG-G-A-A--G-G-TCCT-G-G-CG-T-T-AT-CC-GGATT-CATTGGGTTT-AAA-GGG-AGC-------GT-AG-GCCGT--G-GATT-A--AGCGT-G-T-T-GTG-AAAT-GTAG-GCG-CTCAAC-GTCT-GACT-TG-CAGCGCGAACTGGTC-C-ACT-TG-AGTGTG--CG-CGACG-C-AGGC---GGAATTCGTGGTGTAGCGGTGAAATGCTTAGATATC-AC-GAG-GAACCCCGATTGCGAAGGCAGCTTGCGG------------------------------GAG-CA-CCACTGACGCTGAG-GCTCG-A-A-GGT-G-CGG-GT-A-TC-GAACAGG
Otu0758	>Bacteroidetes;Bacteroidia;Bacteroidales;Prevotellaceae;Prevotella;Prevotella_melaninogenica;Otu0758	TACG-G-A-A--G-G-CCCA-G-G-CG-T-T-AT-CC-GGATT-TATTGGGTTT-AAA-GGG-AGC-------GT-AG-GCTGG--A-GATT-A--AGTGT-G-T-T-GTG-AAAT-GTAG-ACG-CTCAAC-GTCT-GAAT-TG-CAGCGCATACTGGTT-T-CCT-TG-AATACG--CA-CAACG-T-TGGC---TGAATTCGTCGTGTAGCGGTGAAATGCTTAGATATG-AC-GAA-GAACTCCGATTGCGAAGGCAGCTGACGG------------------------------GAG-CG-CAACTGACGCTAAA-GCTCG-A-A-GGT-G-CGG-GT-A-TC-GAACAGG
Otu3775	>Bacteroidetes;Bacteroidia;Bacteroidales;Prevotellaceae;Prevotella;Prevotella_melaninogenica;Otu3775	TACG-G-A-G--G-G-TCCA-G-G-CG-T-T-AT-CC-GGATT-TATTGGGTTT-AAA-GGG-AGC-------GTtAG-GCTGG--G--ATT-A--AGTGT-G-T-T-GTG-AAAT-GTAG-ACG-CTCAAC-GTCT-GGAT-TG-CAGCGCATACTGGTT-T-CCT-TG-AGTACG--CA-CAACG-T-TGGC---GGAATTCGTCGTGTAGCGGTGAAATGCTTAGATATG-AC--AA-GAACTCCGATTGCGAAGGCAGCTGACGG------------------------------GAG-CG-CAACTGACGCTTAA-GCTCG-A-A-GGT-G-CGG-GT-A-TC-AAACAGG
Otu0628	>Bacteroidetes;Bacteroidia;Bacteroidales;Prevotellaceae;Prevotella;Prevotella_melaninogenica;Otu0628	TACG-G-A-A--G-G-TCCG-G-G-CG-T-T-AT-CC-GGATT-TATTGGGTTT-AAA-GGG-AGC-------GT-AG-GCTGG--A-GATT-A--AGTGT-G-T-T-GTG-AAAT-GTAG-ACG-CTCAAC-GTCT-GACT-TG-CAGCGCATACTGGTT-T-TCT-TG-AGTACG--CA-CAACG-T-TGGC---GGAATTCGTCGTGTAGCGGTGAAATGCTTAGATATG-AC-GAA-GAACTCCGATTGCGAAGGCAGCTGACGG------------------------------GAG-CG-CAACTGACGCTGAA-GCTCG-A-A-GGT-G-CGG-GT-A-TC-GAACAGG
Otu2153	>Bacteroidetes;Bacteroidia;Bacteroidales;Prevotellaceae;Prevotella;Prevotella_scopos;Otu2153	TACG-G-A-A--G-G-TCCG-G-G-CG-T-T-AT-CC-GGATT-TATTGGGTTT-AAA-GGG-AGC-------GT-AG-GCCGG--A-GATT-A--AGTGT-G-T-T-GTG-AAAT-GTAG-ACG-CTCAAC-GTCT-GACT-TG-CAGCGCATACTGGTT-T-CCT-TG-AGTACG--CA-CAACG-T-TGGC---GGAATTCGTCGTGTAGCGGTGAAATGCTTAGATATG-AC-GAA-GAACCCCGATTGCGAAGGCAGCTGACGG------------------------------GAG-CG-CAACTGACGCTTAA-GCTCG-A-A-AGC-A-TGG-GT-A-GC-GAACAGG
Otu0793	>Bacteroidetes;Bacteroidia;Bacteroidales;Prevotellaceae;Prevotella;Prevotella_albensis*;Otu0793	TACG-G-A-A--G-G-TCCG-G-G-CG-T-T-AT-CC-GGATT-TATTGGGTTT-AAA-GGG-AGC-------GT-AG-GCGGT--A-TTTT-A--AGCGT-G-T-T-GTG-AAAT-GTAG-ATG-CTCAAC-ATCT-GAAT-TG-CAGCGCGAACTGGAG-T-ACT-TG-AGTGCG--CA-GGAAG-T-TGGC---GGAATTCGTCGTGTAGCGGTGAAATGCTTAGATATG-AC-GAA-GAACTCCGATTGCGAAGGCAGCTGACTG------------------------------TAG-CG-TAACTGACGCTGAA-GCTCG-A-A-GGT-G-CGG-GT-A-TC-GAACAGG
Otu0707	>Bacteroidetes;Bacteroidia;Bacteroidales;Prevotellaceae;Prevotella;Prevotella_7;Otu0707	TACG-G-A-A--G-G-TCCG-G-G-TG-T-T-AT-CC-GGATT-TATTGGGTTT-AAA-GGG-AGC-------GC-AG-ACTGC--C-TGCC-A--AGCGT-G-C-A-GTG-AAAC-GCCG-CGG-CCCAAC-CGCG-GCCC-TG-CTGCGCGAACTGGCG-G-GCT-TG-AGTGGG--CT-GGAGG-C-ACGC---GGAATTCGTGGTGTAGCGGTGAAATGCTCAGATATC-AC-GAG-GAACCCCGATTGCGAAGGCAGCGTGCCG------------------------------CGT-CC-CTACTGACGTTGAG-GCTCG-A-A-GGT-G-CGG-GT-A-TC-GAACAGG
Otu1445	>Bacteroidetes;Bacteroidia;Bacteroidales;Prevotellaceae;Prevotella;Prevotella_copri*;Otu1445	TACG-G-A-A--G-G-TCCG-G-G-CG-T-T-AT-CC-GAATT-TATTGGGTTT-AAA-GGG-AGC-------GT-AG-GCCGG--A-GATT-A--AGCGT-G-T-T-GTG-AAAT-GTAG-ACG-CTCAAC-GTCT-GCAC-TG-CAGCGCGAACTGGTT-T-CCT-TG-AGTACG--CA-TAAAG-T-GGGC---GGAATTCGTGATGTAGCGGTGAAATGCTTAGATATC-AC-GAA-GAACTCCGATTGCGAAGGCAGCTCACTG------------------------------GGG-CG-CAACTGACGCTGAA-GCTCG-A-A-AGC-G-CGG-GT-A-TC-GAACAGG
Otu0579	>Bacteroidetes;Bacteroidia;Bacteroidales;Porphyromonadaceae;Porphyromonas;Porphyromonas_pasteri*;Otu0579	TACG-G-A-A--G-A-TGCG-A-G-CG-T-T-AT-CC-GGATT-TATTGGGTTT-AAA-GGG-TGC-------GT-AG-GCGGC--C-TGTT-A--AGTCA-G-C-G-GTG-AAAT-CTAG-GAG-CTTAAC-TCCT-AAAT-TG-CCATTGATACTGGCG-G-GCT-TG-AGTGTA--GA-TGAGG-T-AGGC---GGAATGCGTGGTGTAGCGGTGGAATGCATAGATATC-AC-GCA-GAACTCCGATTGCGAAGGCAGCTTACTA------------------------------AGG-TA-CAACTGACACTGAA-GCACG-A-A-AGC-G-TGG-GT-A-TC-CAACAGG
Otu0130	>Bacteroidetes;Bacteroidia;Bacteroidales;Porphyromonadaceae;Porphyromonas;Porphyromonas_somerae;Otu0130	TACG-G-A-G--G-A-TACG-A-G-CG-T-T-AT-CC-GGATT-TATTGGGTTT-AAA-GGG-TGC-------GT-AG-GTGGC--T-GATT-A--AGTCA-G-T-G-GTG-AAAA-GCTA-TGG-CTCAAC-CATA-GTCT-TG-CCGTTGATACTGGTT-A-GCT-TG-AGTGTA--GA-TGATG-T-AGGC---GGAACGTGTAGTGTAGCGGTGAAATGCATAGATATT-AC-GCA-GAACTCCGATTGCGAAGGCAGCTTACAA------------------------------AAC-TA-CTACTGACACTGAG-GCACG-A-A-AGC-G-TGG-GT-A-TC-AAACAGG
Otu0044	>Bacteroidetes;Bacteroidia;Bacteroidales;Porphyromonadaceae;Porphyromonas;Porphyromonas_sp;Otu0044	TACG-G-G-G--G-A-TGCG-A-G-CG-T-T-AT-CC-GGAAT-TATTGGGTTT-AAA-GGG-TGC-------GC-AG-GTGGC--T-AATC-A--GGTCA-G-T-G-GTG-AAAA-GCTA-TGG-CTCAAC-CATG-GTTT-TG-CCATTGAAACCGTAT-A-GCT-AG-AGAGGA--GA-CGAGG-T-AGGC---GGAATGTGTGGTGTAGCGGTGAAATGCATAGATATC-AC-ACA-GAACTCCGATTGCGAAGGCAGCTTACCA------------------------------GGC-TT-TATCTGACACTTAG-GCACG-A-C-AGC-G-TGG-GG-A-TC-AAACAGG
Otu0025	>Bacteroidetes;Bacteroidia;Bacteroidales;Porphyromonadaceae;Porphyromonas;Porphyromonas_uenonis;Otu0025	TACT-G-A-G--G-A-TGCG-A-G-CG-T-T-AT-CC-GGAAT-TATTGGGTTT-AAA-GGG-TGC-------GT-AG-GTTGC--A-AGGG-A--AGTCA-G-G-G-GTG-AAAA-GCTA-TAG-CTCAAC-TATG-GTCT-TG-CCTTTGAAACTCTCT-A-GCT-AG-AGTGTA--CT-GGAGG-T-ACGT---GGAACGTGTGGTGTAGCGGTGAAATGCATAGATATC-AC-ACA-GAACTCCGATTGCGCTGGCAGCGTACTA------------------------------CAC-TG-CAACTGACACTGAA-GCACG-A-A-AGC-G-TGG-GT-A-TC-AAACAGG
Otu0390	>Proteobacteria;Gammaproteobacteria;Nevskiales;Steroidobacteraceae;Povalibacter;Povalibacter_uvarum;Otu0390	TACA-G-A-G--G-G-TGCG-A-G-CG-T-T-AA-TC-GGAAT-TACTGGGCGT-AAA-GCG-CGC-------GT-AG-GCGGC--T-TTGC-A--AGTCG-G-G-T-GTG-AAAT-CCCC-AGG-CTTAAC-CTGG-GAAC-TG-CATTCGAGACTGCAT-T-GCT-AG-AGTATG--GG-AGAGG-G-AAGT---GGAATTTCCGGTGTAGCGGTGAAATGCGTAGATATC-GG-AAG-GAACATCAGTGGCGAAAGCGACTTCCTG------------------------------GAC-CA-ATACTGACGCTCAT-GTGCG-A-A-AGC-G-TGG-GG-A-GC-AAACAGG
Otu0072	>Bacteroidetes;Bacteroidia;Bacteroidales;Prevotellaceae;Prevotella;Prevotella_melaninogenica;Otu0072	TACG-G-A-A--G-G-TCCG-G-G-CG-T-T-AT-CC-GGATT-TATAGGGTTT-AAA-GGG-AGC-------GT-AG-GCCGT--A-GATT-A--AGTGT-G-T-T-GTG-AAAT-GTAG-ACG-CTCAAC-GTCT-GACT-TG-CAGCGCATACTGGTT-T-ACT-TG-AGTTTG--CA-CAACG-T-CGGC---GGAATTCGTCGTGTAGCGGTGAAATGCTTAGATATG-AC-GAA-GAATTCCGATTGCGAAGGCAGCTTGCGG------------------------------GAG-CA-AAACTGACGCTGAA-GCTCG-A-A-AGT-G-CGG-GT-A-TC-GAACAGG
Otu0167	>Bacteroidetes;Bacteroidia;Bacteroidales;Prevotellaceae;Prevotella;Prevotella_sp;Otu0167	TACG-G-A-A--G-G-TCCT-G-G-CG-T-T-AT-CC-GGATT-TATTGGGTTT-AAA-GGG-AGC-------GT-AG-GCCGT--G-GGTT-A--AGTGT-G-T-T-GTG-AAAT-GTAG-ATG-CCCGAC-ATCT-GAAT-TG-CAGCGCATACTGGTC-C-ACT-TG-AGTGCG--CG-CAACG-T-AGGC---GGAATTCGTCGTGTAGCGGTGAAATGCTTAGATATG-AC-GAG-GAACTCCGATTGCGAAGGCAGCTTACGG------------------------------GAG-CG-CAACTGACGCTTAA-GCTCG-A-A-GGT-G-CGG-GT-A-TC-AAACAGA
Otu0019	>Bacteroidetes;Bacteroidia;Bacteroidales;Prevotellaceae;Prevotella;Prevotella_4;Otu0019	TACG-G-A-A--G-G-TCCG-T-G-CG-T-C-AT-CC-GGATT-TATTGGGTTT-AAA-GGG-AGC-------GT-AG-GCCGC--G-TTTT-A--AGCGT-G-T-T-GTG-AAAT-GTAG-GCG-CCCAAC-GTCT-GCAT-CG-CAGCGCGAACTGGAA-C-GCT-TG-AGTACG--CG-CAACG-T-TGGC---GGAATTCGTCGTGTAGCGGTGAAATGCTTAGATATG-AC-GAA-GAACTCCGATTGCGAAGGCAGCTGACGG------------------------------GAG-CG-GCACTGACGCTTAA-GCTCG-A-A-GGT-G-CGG-GT-A-TC-AAACAGC
Otu0392	>Bacteroidetes;Bacteroidia;Bacteroidales;Prevotellaceae;Prevotella;Prevotella_5;Otu0392	TACG-G-A-A--G-G-TCCG-G-G-CG-T-T-AT-CC-GGATT-TATTGGGTTT-AAA-GGG-AGC-------GT-AG-GCCGC--A-GGTT-A--AGCGT-G-T-T-GTG-AAAT-GTAG-GGG-CTCAAC-CTCT-GCAC-TG-CAGCGCGAACTGGCT-T-GCT-TG-AGTACG--CA-CAACG-T-GGGC---GGAATTCGTGGTGTAGCGGTGAAATGCTTAGATATC-AC-GAA-GAACTCCGATTGCGAAGGCAGCTCACGG------------------------------GAG-CG-CAACTGACGCTGAA-GCTCG-A-A-AGT-G-CGG-GT-A-TC-GAACAGG
Otu0376	>Bacteroidetes;Bacteroidia;Bacteroidales;Prevotellaceae;Prevotella;Prevotella_6;Otu0376	TACG-G-A-A--G-G-TCCG-G-G-CG-T-T-AT-CC-GGATT-TATTGGGTTT-AAA-GGG-AGC-------GT-AG-GCCGT--C-TGAT-A--AGCGT-G-T-T-GTG-AAAT-GTCG-GGG-CTCAAC-CTGG-GCAT-TG-CAGCGCGAACTGTGA-G-ACT-TG-AGTGCG--CG-GGAAG-T-AGGC---GGAATTCGTCGTGTAGCGGTGAAATGCTTAGATATG-AC-GAA-GAACTCCGATTGCGAAGGCAGCCTGCTG------------------------------TAG-CG-CAACTGACGCTGAA-GCTCG-A-A-AGC-G-TGG-GT-A-TC-GAACAGG
Otu1306	>Firmicutes;Clostridia;Lachnospirales;Lachnospiraceae;Eubacterium;Eubacterium_ventriosum;Otu1306	TACG-T-A-T--G---GGCA-A-G-CG-T-T-AT-CC-GGATT-TACTGGGTGT-AAA-GGG-AGC-------GT-AG-GCGGC--A-TGGC-A--AGTCA-G-A-A-GTG-AAAG-CCTG-GGG-CTCAAC-CCCG-GAAT-TG-CTTTTGAAACTGTCA-G-GCT-AG-AGTGTC--GG-AGGGG-T-AAGC---GGAATTCCTAGTGTAGCGGTGAAATGCGTAGATATT-AG-GAG-GAACACCGGTGGCGAAGGCGGCTTACTG------------------------------GAC-GA-TTACTGACGCTGAG-GCTCG-A-A-AGC-G-TGG-GG-A-GC-AAACAGG
Otu1896	>Firmicutes;Clostridia;Oscillospirales;Ruminococcaceae;Eubacterium;Eubacterium_siraeum;Otu1896	TACG-T-A-G--G-T-GGCG-A-G-CG-T-T-GT-CC-GGAAT-TACTGGGTGT-AAA-GGG-AGT-------GT-AG-GCGGG--A-AGGC-A--AGTCA-G-A-A-GTG-AAAA-TTAT-GGG-CTTAAC-CCAT-AACC-TG-CTTTTGAAACTGTTT-T-TCT-TG-AGTGAG--GC-AGAGG-C-AAGC---GGAATTCCTAGTGTAGCGGTGAAATGCGTAGATATT-AG-GAG-GAACACCAGTGGCGAAGGCGGCTTGCTG------------------------------GGC-CT-TTACTGACGCTGAG-GCTCG-A-A-AGC-G-TGG-GG-A-GC-AAACAGG
Otu1872	>Firmicutes;Clostridia;Lachnospirales;Lachnospiraceae;Ruminococcustorques;Ruminococcustorques_faecis;Otu1872	TACG-T-A-T--G-G-TGCA-A-G-CG-T-T-AT-CC-GGATT-TACTGGGTGT-AAA-GGG-AGC-------GT-AG-ACGGA--G-TGGC-A--AGTCT-G-A-T-GTG-AAAA-CCCG-GGG-CTCAAC-CCCG-GGAC-TG-CATTGGAAACTGTCA-A-TCT-AG-AGTACC--GG-AGAGG-T-AAGC---GGAATTCCTAGTGTAGCGGTGAAATGCGTAGATATT-AG-GAG-GAACACCAGTGGCGAAGGCGGCTCTCTG------------------------------GTC-TG-CAACTGACGCTGAG-GCTCG-A-A-AGC-A-TGG-GT-A-GC-GAACAGG
Otu3098	>Firmicutes;Clostridia;Lachnospirales;Lachnospiraceae;Ruminococcusgnavus;Ruminococcusgnavus_gnavus;Otu3098	TACG-T-A-G--G-G-GGCA-A-G-CG-T-T-AT-CC-GGATT-TACTGGGTGT-AAA-GGG-AGC-------GT-AG-ACGGC--A-TGGC-A--AGCCA-G-A-T-GTG-AAAG-CCCG-GGG-CTCAAC-CCCG-GGAC-TG-CATTTGGAACTGTCA-G-GCT-AG-AGTGTC--GG-AGAGG-A-AAGC---GGAATTCCTAGTGTAGCGGTGAAATGCGTAGATATT-AG-GAG-GAACACCAGTGGCGAAGGCGGCTTTCTG------------------------------GAC-GA-TGACTGACGTTGAG-GCTCG-A-A-AGC-G-TGG-GG-A-GC-AAACAGG
Otu3565	>Firmicutes;Clostridia;Peptostreptococcales-Tissierellales;Anaerovoracaceae;Eubacterium;Eubacterium_nodatum;Otu3565	TACG-T-A-G--G-G-GGCG-A-G-CG-T-T-AT-CC-GGAAT-TACTGGGCGT-AAA-GAG-TAT-------GT-AG-GTGGT--T-AAGT-A--AGCGT-A-G-G-GTT-TAAG-GCGA-CAG-CCCAAC-TGTC-GTAT--G-CCCCGCGAACTGTTT-A-ACT-TG-AGTACA--GG-AGGGG-A-AGGC---GGAATTCCTAGTGTAGCGGTGAAATGCGTAGATATT-AG-GAG-GAACACCAGTGGCGAAGGCGGCCTTCTG------------------------------GAC-TG-TAACTGACACTGAG-ATACG-A-A-AGC-G-TGG-GT-A-GC-AAACAGG
Otu0154	>Acidobacteria;Actinobacteria;Actinomycetales;Actinomycetaceae;Actinobaculum;Actinobaculum_massiliense;Otu0154	TACG-T-A-G--G-G-CGCG-A-G-CG-T-T-GT-CC-GGAAT-TATTGGGCGT-AAA-GGG-CTC-------GT-AG-GCGGC--T-TGTT-G--CGCCT-G-C-T-GTG-AAAA-CGCG-GGG-CTTAAC-TCCG-CGCG-TG-CAGTGGGTACGGGCA-G-GCT-TG-AGTGTG--GT-AGGGG-T-GACT---GGAATTCCAGGTGTAGCGGTGGAATGCGCAGATATC-TG-GAG-GAACACCGATGGCGAAGGCAGGTCACTG------------------------------GGC-CA-TTACTGACGCTGAG-GCTCG-A-A-AGC-A-TGG-GT-A-GC-GAACAGG
Otu3901	>Acidobacteria;Actinobacteria;Actinomycetales;Actinomycetaceae;Actinobaculum;Actinobaculum_massiliense;Otu3901	TACG-T-A-G--G-G-CGCG-G-G-CG-T-T-GT-CC-GGAAT-TATTGGGCGT-AAA-GGG-CTC-------GT-AG-GCGGC--T-TGTT-G--CGCCT-G-C-T-GTG-AAA--CGCG-GGG-CTTAAC-TCCG-CACG-TG-CAGTGGGTACGGGCA-G-GCT-TG-AGTGTG--GT-AGGGG-T-GACT---GGAATTCCAGGTGTAGCGGTGGAATGCGCAGATACC-TG-GAG-GAACACCGATGGCGAAGGCAGGTCACTG------------------------------GGC-CA-TTACTGACGCTGAG-GAGCG-A-A-AGC-G-TGG-GT-A-GC-GAACAGG
Otu1668	>Firmicutes;Bacilli;Bacillales;Bacillaceae;Aeribacillus;Aeribacillus_pallidus;Otu1668	TACG-T-A-G--G-T-GGCA-A-G-CG-T-T-GT-CC-GGAAT-TATTGGGCGT-AAA-GCG-CGC-------GC-AG-GCGGT--T-CCTT-A--AGTCT-G-A-T-GTG-AAAT-CTCG-CGG-CTCAAC-CGCG-AGCG-GC-CATTGGAAACTGGGG-A-ACT-TG-AGTGCA--GG-AGAGG-G-GAGC---GGAATTCCACGTGTAGCGGTGAAATGCGTAGAGATG-TG-GAG-GAACACCAGTGGCGAAGGCGGCTCTCTG------------------------------GCC-TG-TAACTGACGCTGAG-GCGCG-A-A-AGC-G-TGG-GG-A-GC-GAACAGG
Otu0315	>Acidobacteria;Actinobacteria;Actinomycetales;Actinomycetaceae;Actinomyces;Actinomyces_urogenitalis;Otu0315	TACG-T-A-G--G-G-CGCG-A-G-CG-T-T-GT-CC-GGAAT-TATTGGGCGT-AAA-GAG-CTC-------GT-AG-GCGGC--T-GGTC-G--CGTCT-G-T-C-GTG-AAAT-CCCC-TGG-CTTAAC-TGGG-GGCT-TG-CGGTGGGTACGGGCC-G-GCT-TG-AGTGCG--GT-AGGGG-A-GACT---GGAATTCCTGGTGTAGCGGTGGAATGCGCAGATATC-AG-GAG-GAACACCGGTGGCGAAGGCGGGTCTCTG------------------------------GGC-CG-TTACTGACGCTGAG-GAGCG-A-A-AGC-G-CGG-GG-A-GC-GAACAGG
Otu3985	>Acidobacteria;Actinobacteria;Pseudonocardiales;Pseudonocardiaceae;Actinomycetospora;Actinomycetospora_ corticicola;Otu3985	TACG-T-A-G--G-G-TGCG-A-G-CG-T-T-GT-CC-GGAAT-TATTGGGCGT-AAA-GAG-CTC-------GT-AG-GCGGT--G-TGTC-G--CGTCG-G-C-C-GTG-AAAA-CCTG-GGG-CTCAAC-TCTG-GGCG-TG-CGGTCGATACGGGCAtC-ACT-TG-AGTTCG--GC-AGGGG-A-GACT---GGAATTCCTGGTGTAGCGGTGAAATGCGCAGATATC-AG-GAG-GAACACCGGTGGCGAAGGCGGGTCTCTG------------------------------GGC-CG-ATACTGACGCTGAG-GAGCG-A-A-AGC-A-TGG-GT-A-GC-GAACAGG
Otu1245	>Acidobacteria;Actinobacteria;Actinomycetales;Actinomycetaceae;Actinomyces;Actinomyces_pacaensis;Otu1245	TACG-T-A-G--G-G-TGCG-A-G-CG-T-T-GT-CC-GGAAT-TATTGGGCGT-AAA-GGG-CTT-------GT-AG-GCGGT--T-TGTC-G--CGTCT-G-C-C-GTG-AAAT-CCTC-TGG-CTTAAC-TGGG-GGCG-TG-CGGTGGGTACGGGCA-G-GCT-TG-AGTGCG--GT-AGGGG-A-GACT---GGAACTCCTGGTGTAGCGGTGGAATGCGCAGATATC-AG-GAA-GAACACCGGTGGCGAAGGCGGGTCTCTG------------------------------GGC-CG-TTACTGACGCTGAG-GAGCG-A-A-AGC-G-TGG-GG-A-GC-GAACAGG
Otu2088	>Acidobacteria;Actinobacteria;Actinomycetales;Actinomycetaceae;Actinomyces;Actinomyces_sp;Otu2088	TACG-T-A-G--G-G-CGCG-A-G-CG-T-T-GT-CC-GGAAT-TATTGGGCGT-AAA-GAG-CTC-------GT-AG-GCGGC--T-GGTC-G--CGTCT-G-T-C-GTG-AAAT-CCCC-TGG-CTTAAC-TGGG-GGCT-TG-CGGTGGGTACGGGCC-G-GCT-TG-AGTGCG--GT-AGGGG-A-GACT---GGAATTCCCGGTGTAACGGTGGAATGTGTAGATATC-GG-GAA-GAACACCAATGGCGAAGGCAGGTCTCTG------------------------------GGC-TG-TTACTGACGCTGAG-AAGCG-A-A-AGC-G-TGG-GG-A-GC-GAACAGG
Otu3845	>Acidobacteria;Actinobacteria;Actinomycetales;Actinomycetaceae;Actinomyces;Actinomyces_graevenitzii;Otu3845	TACG-T-A-G--G-G-CGCA-A-G-CG-T-T-GT-CC-GGAAT-TATTGGGCGT-AAA-GAG-CTC-------GT-AG-GCGGC--T-GGTC-G--CGTCT-G-T-C-GTG-AAAA-CTTC-CGG-CTCAAC-CGGG-GGCT-TG-CGGTGGGTACGGGCC-G-GCT-AG-AGTGCG--GT-AGGGG-T-AACT---GGAACTCCTGGTGTAGCGGTGGAATGCGCAGATATC-AG-GAA-GAACACCGATGGCGAAGGCAGGTTACTG------------------------------GGC-CG-TTACTGACGCTGAG-GAGCG-A-A-AGC-G-TGG-GG-A-GC-GAACAGG
Otu0858	>Acidobacteria;Actinobacteria;Actinomycetales;Actinomycetaceae;Actinomyces;Actinomyces_neuii;Otu0858	TACG-T-A-G--G-G-CGCA-A-G-CG-T-T-AT-CC-GGAAT-TATTGGGCGT-AAA-GGG-CTC-------GT-AG-GCGGT--T-TGTC-G--CGTCT-A-G-C-GTT-TAAG-GCTC-GGG-CTTAAC-CCGG-GTTT--G-CGTTGGGTACGGGCA-G-GCT-TG-AGTGCG--GT-AGGGG-T-AACT---GGAATTCCTGGTGTAGCGGTGGAATGCGCAGATATC-AG-GAG-GAACACCGGTGGCGAAGGCGGGTTACTG------------------------------GGC-CG-TTACTGTCGCTGAG-GAGCG-A-G-AGC-G-TGG-GG-A-GC-GAACAGG
Otu3533	>Acidobacteria;Actinobacteria;Actinomycetales;Actinomycetaceae;Actinomyces;Actinomyces_culturomici;Otu3533	TACG-G-A-A--G-G-TCCG-G-G-CG-T-T-AT-CC-GGAAT-TATTGGGCGT-AAA-GGG-CTT-------GT-AG-GCGGT--T-GGCC-G--CGTCT-G-C-C-GTG-AAAT-CCTC-TGG-CTTAAC-TGGG-GGCG-TG-CGGTGGGTACGGGTT-G-ACT-TG-AGTGCG--GT-AGGGG-A-GACT---GGAATTCCTGGTGTAGCGGTGGAATGCGCAGATATC-AG-GAG-GAACACCGGTGGCGAAGGCGGGTTTCTG------------------------------GGC-CG-TTACTGACGCTGAG-GAGCG-A-A-AGC-G-TGG-GT-A-GC-GAACAGG
Otu0626	>Acidobacteria;Actinobacteria;Actinomycetales;Actinomycetaceae;Actinomyces;Actinomyces_dentalis*;Otu0626	TACG-T-A-G--G-G-CGCG-A-G-CG-T-T-GT-CC-GGAAT-TATTGGGCGT-GAA-GGG-CTT-------GT-AG-GCGGC--C-GGTC-G--CGTCC-G-C-C-GTG-AAAT-TCTC-CGG-CTCAAC-CGGG-GGCT-TG-CGGTGGGTACGGGCC-G-GCT-GG-AGTGCG--GT-AGGGG-A-GGCT---GGAACTCCTGGTGTAGCGGTGGAATGCGCAGATATC-AG-GAG-GAACACCGGTGGCGAAGGCGGGTCTCTG------------------------------GGC-CG-TTACTGACGCTGAG-GAGCG-A-A-AGC-G-TGG-GG-A-GC-GAACAGG
Otu1506	>Proteobacteria;Gammaproteobacteria;Xanthomonadales;Rhodanobacteraceae;Ahniella;Ahniella_sp;Otu1506	TACG-A-A-G--G-G-TGCA-A-G-CG-T-T-AA-TC-GGAAT-TACTGGGCGT-AAA-GCG-TGC-------GT-AG-ATGGT--T-TGTT-A--AGTCG-G-A-T-GTG-AAAG-CCCC-GGG-CTCAAC-CTGG-GAAC-TG-CATCTGATACTGGCA-G-ACT-AG-AGTGTG--GT-AGAGG-A-TGGC---GGAATTCCCGGTGTAGCGGTGAAATGCGTAGAGATC-GG-GAG-GAACATCCGTGGCGAAGGCGGCCATCTG------------------------------GAC-CA-ACACTGACGTTGAG-GCACG-A-A-AGC-G-TGG-GG-A-GC-AAACAGG
Otu0543	>Verrucomicrobia;Verrucomicrobiae;Verrucomicrobiales;Akkermansiaceae;Akkermansia;Akkermansia_muciniphila;Otu0543	TACA-G-A-G--G-T-CTCA-A-G-CG-T-T-GT-TC-GGAAT-CACTGGGCGT-AAA-GCG-TGC-------GT-AG-GCTGT--T-TCGT-A--AGTCG-T-G-T-GTG-AAAG-GCGC-GGG-CTCAAC-CCGC-GGAC-GG-CACATGATACTGCGA-G-ACT-AG-AGTAAT--GG-AGGGG-G-AACC---GGAATTCTCGGTGTAGCAGTGAAATGCGTAGATATC-GA-GAG-GAACACTCGTGGCGAAGGCGGGTTCCTG------------------------------GAC-AT-TAACTGACGCTGAG-GCACG-A-A-GGC-C-AGG-GG-A-GC-GAAAGGG
Otu1652	>Proteobacteria;Gammaproteobacteria;Pseudomonadales;Alcanivoracaceae1;Alcanivorax;Alcanivorax_nanhaiticus;Otu1652	TACG-A-A-A--G-G-TGCG-A-G-CG-T-T-AA-TC-GGAAT-TACTGGGCGT-AAA-GCG-CGC-------GT-AG-GCGGT--T-TGTT-A--AGTCA-G-A-T-GTG-AGAG-CCCC-GGG-CTCAAC-CTGG-GAAT-TG-CATTTGAAACTGGCA-A-GCT-AG-AGTGCA--GT-AGAGG-G-AGGT---GGAATTTCCGGTGTAGCGGTGAAATGCGTAGAGATC-GG-AAG-GAACACCAGTGGCGAAGGCGGCCTCCAG------------------------------GAC-TG-ACACTGACGCTGAG-GTGCG-A-A-AGC-G-TGG-GG-A-GC-AAACAGG
Otu0320	>Acidobacteria;Actinobacteria;Propionibacteriales;Nocardioidaceae;Aeromicrobium;Aeromicrobium_ponti;Otu0320	TACG-T-A-G--G-G-TCCG-A-G-CG-T-T-GT-CC-GGAAT-TATTGGGCGT-AAA-GGG-CTC-------GT-AG-GCGGT--C-TGTC-G--CGTCG-G-G-A-GTG-AAAA-CTCA-GGG-CTCAAC-CCTG-AGCG-TG-CTTCCGATACGGGCA-G-ACT-AG-AGGTAT--GC-AGGGG-A-GAAC---GGAATTCCTGGTGTAGCGGTGGAATGCGCAGATATC-AG-GAG-GAACACCGGTGGCGAAGGCGGTTCTCTG------------------------------GGC-AT-TACCTGACGCTGAG-GAGCG-A-A-AGC-A-TGG-GG-A-GC-GAACAGG
Otu0307	>Proteobacteria;Gammaproteobacteria;Aeromonadales;Aeromonadaceae;Aeromonas;Aeromonas_salmonicida*;Otu0307	TACG-G-A-G--G-G-TGCA-A-G-CG-T-T-AA-TC-GGAAT-TACTGGGCGT-AAA-GCG-CAC-------GC-AG-GCGGT--T-GGAT-A--AGTTA-G-A-T-GTG-AAAG-CCCC-GGG-CTCAAC-CTGG-GAAT-TG-CATTTAAAACTGTCC-A-GCT-AG-AGTCTT--GT-AGAGG-G-GGGT---AGAATTCCAGGTGTAGCGGTGAAATGCGTAGAGATC-TG-GAG-GAATACCGGTGGCGAAGGCGGCCCCCTG------------------------------GAC-AA-AGACTGACGCTCAG-GTGCG-A-A-AGC-G-TGG-GG-A-GC-AAACAGG
Otu0188	>Firmicutes;Bacilli;Lactobacillales;Lactobacillales_incertae_sedis;Aerosphaera;Aerosphaera_taetra;Otu0188	TACG-T-A-G--G-T-GGCA-A-G-CG-T-T-GT-CC-GGATT-TATTGGGCGT-AAA-GGG-AGC-------GC-GG-GCGGT--G-ACTT-A--AGTCT-G-A-T-GTG-AAAG-CCCA-CGG-CTCAAC-CGTG-GAAG-GT-CATTGGAAACTGGGT-C-ACT-TG-AGTGCA--GA-AGAGG-A-AAGT---GGAATTCCATGTGTAGCGGTGAAATGCGTAGATATA-TG-GAG-GAACACCAGTGGCGAAGGCGACTTTCTG------------------------------GTC-TG-TAACTGACGCTGAG-GCTCG-A-A-AGC-G-TGG-GG-A-GC-AAACAGG
Otu0703	>Firmicutes;Clostridia;Lachnospirales;Lachnospiraceae;Eubacterium;Eubacterium_rectale;Otu0703	TACG-T-A-T--G-G-TGCA-A-G-CG-T-T-AT-CC-GGATT-TACTGGGTGT-AAA-GGG-AGC-------GC-AG-GCGGT--G-CGGC-A--AGTCT-G-A-T-GTG-AAGG-CCCG-GGG-CTCAAC-CCCG-GTAC-TG-CATTGGAAACTGTCG-T-ACT-AG-AGTGTC--GG-AGGGG-T-AAGC---GGAATTCCTAGTGTAGCGGTGAAATGCGTAGATATT-AG-GAG-GAACACCAGTGGCGAAGGCGGCTTACTG------------------------------GAC-GA-TAACTGACGCTGAG-GCTCG-A-A-AGC-G-TGG-GG-A-GC-AAACAGG
Otu0011	>Firmicutes;Bacilli;Lactobacillales;Aerococcaceae;Aerococcus;Aerococcus_christensenii;Otu0011	TACG-T-A-G--G-T-GGTA-A-G-CG-T-T-GT-CC-GGATT-TATTGGGCGT-AAA-GGG-GGC-------GC-AG-GCTGC--T-TCTT-A--AGTCT-G-A-T-GTG-AAAG-CCCA-CGG-CTTAAC-CGTG-GAAG-TG-CATTGGAAACTGGGA-A-GCT-TG-AGTACA--GA-AGAGG-A-AAGT---GGAACTCCATGTGTAGCGGTGGAATGCGTAGATATA-TG-GAA-GAACACCAGTGGCGAAAGCGACTTTCTG------------------------------GTC-TG-TCACTGACGCTGAG-GCCCG-A-A-AGC-G-TGG-GT-A-GC-AAACAGG
Otu0611	>Firmicutes;Bacilli;Lactobacillales;Aerococcaceae;Aerococcus;Aerococcus_urinae;Otu0611	TACG-T-A-G--G-T-GGCA-A-G-CG-T-T-GT-CC-GGATT-TATTGGGCGT-AAA-GGG-GGC-------GC-AG-GCGGT--T-C-TT-A--AGTCT-G-A-T-GTG-AAAG-CCCA-CGG-CTTAAC-CGTG-GAAG-TG-CATTGGAAACTGGGG-A-ACT-TG-AGTACA--GA-AGAGG-A-AAGT---GGAACTCCATGTGTAGCGGTGGAATGCGTAGATATG-TG-GAA-GAACACCAGTGGCGAAGGCGACTTTCTG------------------------------GTC-TG-TCACTGACGCTGAG-GCCCG-A-A-AGC-G-TGG-GT-A-GC-AAACAGG
Otu1487	>Firmicutes;Bacilli;Lactobacillales;Aerococcaceae;Aerococcus;Aerococcus_urinaeequi;Otu1487	TACG-T-A-G--G-T-GGCA-A-G-CG-T-T-GT-CC-GGATT-TATTGGGCGT-AAA-GGG-AGC-------GC-AG-GTGGT--T-TCTT-A--AGTCT-G-A-T-GTG-AAAG-CCCA-CGG-CTTAAC-CGTG-GAGG-GT-CATTGGAAACTGGGA-A-ACT-TG-AGTACA--GA-AGAGG-A-ATGT---GGAACTCCATGTGTAGCGGTGGAATGCGTAGATATA-TG-GAA-GAACACCAGTGGCGAAGGCGACATTCTG------------------------------GTC-TG-TTACTGACACTGAG-GCTCG-A-A-AGC-G-TGG-GG-A-GC-AAACAGG
Otu0693	>Firmicutes;Bacilli;Lactobacillales;Aerococcaceae;Abiotrophia;Abiotrophia_ defectiva;Otu0693	TACG-T-A-G--G-T-GGCG-A-G-CG-T-T-GT-CC-GGATT-TATTGGGCGT-AAA-GGG-AGT-------GT-AG-GCGGT--C-TTTT-A--AGTCT-G-A-T-GTG-AAAG-CCCA-CGG-CTCAAC-CGTG-GAGG-GT-CATTGGAAACTGGGA-G-ACT-TG-AGTGCA--GA-AGAGG-A-GAGC---GGAATTCCATGTGTAGCGGTGAAATGCGTAGATATA-TG-GAG-GAACACCAGTGGCGAAGGCGGCTCTCCG------------------------------GTC-TG-TAACTGACGCTGAG-GCTCG-A-A-AGC-G-TGG-GG-A-GC-AAACAGG
Otu2806	>Firmicutes;Clostridia;Lachnospirales;Lachnospiraceae;Ruminococcus;Ruminococcus_torques*;Otu2806	TACG-T-A-T--G-G-TGCA-A-G-CG-T-T-AT-CC-GGATT-TACTGGGTGT-AAA-GGG-AGC-------GT-AG-ACGGA--T-GGGC-A--AGTCT-G-A-T-GTG-AAAA-CCCG-GGG-CTCAAC-CCCG-GGAC-TG-CATTGGAAACTGTTC-A-TCT-AG-AGTGCT--GG-AGAGG-T-AAGT---GGAATTCCTAGTGTAGCGGTGAAATGCGTAGATATT-AG-GAG-GAACACCAGTGGCGAAGGCGGCTTACTG------------------------------GAC-AG-TAACTGACGTTGAG-GCTCG-A-A-AGC-G-TGG-GG-A-GC-AAACAGG
Otu1889	>Firmicutes;Clostridia;Lachnospirales;Lachnospiraceae;Lachnospiraceae;Lachnospiraceae_1;Otu1889	TACG-T-A-G--G-G-GGCA-A-G-CG-T-T-AT-CC-GGATT-TACTGGGTGT-AAA-GGG-AGC-------GT-AG-ACGGA--G-AGGC-A--AGTCT-G-A-T-GTG-AAAA-CCCG-GGG-CTCAAC-CCCG-GGAC-TG-CATTGGAAACTGTTT-T-TCT-AG-AGTGTC--GG-AGAGG-T-AAGC---GGAATTCCTAGTGTAGCGGTGAAATGCGTAGATATT-AG-GAG-GAACACCAGTGGCGAAGGCGGCTTACTG------------------------------GAC-GA-TGACTGACGTTGAG-GCTCG-A-A-AGC-G-TGG-GG-A-GC-AAACAGG
Otu0822	>Firmicutes;Negativicutes;Acidaminococcales;Acidaminococcaceae;Acidaminococcus;Acidaminococcus_intestini;Otu0822	TACG-T-A-G--G-T-GGCA-A-G-CG-T-T-GT-CC-GGAAT-TATTGGGCGT-AAA-GAG-CAT-------GT-AG-GCGGG--C-TTTT-A--AGTCT-G-A-C-GTG-AAAA-TGCG-GGG-CTTAAC-TCCG-TA-T-GG-CGTTGGATACTGGAA-G-TCT-TG-AGTGCA--GG-AGAGG-A-AAGG---GGAATTCCCAGTGTAGCGGTGAAATGCGTAGATATT-GG-GAG-GAACACCAGTGGCGAAGGCGCCTTTCTG------------------------------GAC-TG-TGTCTGACGCTGAG-ATGCG-A-A-AGC-C-AGG-GT-A-GC-AAACGGG
Otu0741	>Acidobacteria;Acidbacteria_Gp17;Acidbacteria_Gp17;Acidbacteria_Gp17;Acidbacteria;Acidbacteria_Gp17;Otu0741	TACA-G-A-G--G-T-GGCA-A-G-CG-T-T-GT-TC-GGAAT-TACTGGGCGT-AAA-GGG-CGC-------GT-AG-GCGGT--T-CGTT-A--AGTCC-T-G-T-GTG-AAAT-CCCC-CGG-CTCAAC-TGGG-GAAC-TG-CACAGGAAACTAGCG-G-GCT-TG-AGTTCG--GG-AGAGG-G-AAGC---GGAATTCCGGGTGTAGCGGTGAAATGCGTAGATATC-CG-GAG-GAACACCGGTGGCGAAGGCGGCTTCCTG------------------------------GAC-CG-ACACTGACGCTGAG-GCGCG-A-A-AGC-T-AGG-GG-A-GC-AAACGGG
Otu0306	>Proteobacteria;Alphaproteobacteria;Rhodospirillales;Acetobacteraceae_1;Acetobacteraceae;Acetobacteraceae_1;Otu0306	TACG-A-A-G--G-G-GGCT-A-G-CG-T-T-GC-TC-GGAAT-TACTGGGCGT-AAA-GGG-CGC-------GT-AG-GCGGC--A-CTGT-T--AGTCA-G-G-C-GTG-AAAT-TCCT-GGG-CTTAAC-CTGG-GGAC-TG-CGCTTGATACGGCAG-A-GCT-AG-AGGATG--GA-AGAGG-C-TCGC---GGAACTCCCAGTGTAGGGGTGAAATTCGTAGATATT-GG-GAA-GAACACCGGTGGCGAAAGCGGCGAGCTG------------------------------GTC-CA-TTACTGACGCTGAG-GCGCG-A-C-AGC-G-TGG-GG-A-GC-AAACAGG
Otu0127	>Proteobacteria;Betaproteobacteria;Burkholderiales;Alcaligenaceae;Achromobacter;Achromobacter_denitrificans;Otu0127	TACG-T-A-G--G-G-TGCA-A-G-CG-T-T-AA-TC-GGAAT-TACTGGGCGT-AAA-GCG-TGC-------GC-AG-GCGGT--T-CGGA-A--AGAAA-G-A-T-GTG-AAAT-CCCA-GAG-CTTAAC-TTTG-GAAC-TG-CATTTTTAACTACCG-G-GCT-AG-AGTGTG--TC-AGAGG-G-AGGT---GGAATTCCGCGTGTAGCAGTGAAATGCGTAGATATG-CG-GAG-GAACACCGATGGCGAAGGCAGCCTCCTG------------------------------GGA-TA-ACACTGACGCTCAT-GCACG-A-A-AGC-G-TGG-GG-A-GC-AAACAGG
Otu0725	>Acidobacteria;Acidbacteria_Gp4;Acidbacteria_Gp4;Acidbacteria_Gp4;Acidbacteria;Acidbacteria_Gp4;Otu0725	TACG-G-G-G--G-G-GGCA-A-G-CG-T-T-GT-TC-GGAAT-TACTGGGCGT-AAA-GGG-CGC-------GT-AG-GCGGC--T-CATC-A--AGTCG-G-G-C-GCG-AAAT-CTCC-GGG-CTTAAC-CTGG-AAAA-GT-CGTTCGATACTGTTG-A-GCT-AG-AGTGTG--GA-AGAGG-C-TACT---GGAATTCCGTGTGTAGCGGTGAAATGCGTAGATATA-CG-GAG-GAACACCTGCGGCGAAGGCGGGTAGCTG------------------------------GGC-CA-ACACTGACGCTGAG-GCGCG-A-A-AGC-C-AGG-GG-A-GC-AAACGGG
Otu0511	>Acidobacteria;Acidbacteria_Gp6;Acidbacteria_Gp6;Acidbacteria_Gp6;Acidbacteria;Acidbacteria_Gp6;Otu0511	TACG-G-G-G--G-G-GGTA-A-G-CG-T-T-GT-TC-GGAAT-TACTGGGCGT-AA--GGG-CTC-------GT-AG-GCGGC--C-AACT-A--GGTCA-T-A-C-GTG-AAAT-CCCT-CAG-CTTAAC-TGGG-GAAC-TG-CGTGTGATACTGGAT-G-GCT-TG-GATTTG--GG-AGAGG-G-ATGC---GGAGTTCCAGGTGTAGCGGTGAAATGCGTAGATATC-TG-GAG-GAACACCGGTGGCGAAGGCGGCATCCTG------------------------------GAC-CA-ATATTGACGCTGAG-GAGCG-A-A-AGC-C-AGG-GG-A-GC-AAACGGG
Otu0335	>Acidobacteria;Acidbacteria_Gp2;Acidbacteria_Gp2;Acidbacteria_Gp2;Acidbacteria;Acidbacteria_Gp2;Otu0335	GACG-T-A-G--G-G-GGCC-A-G-CG-T-T-GT-TC-GGAATgTACTGGGTGT-AAA-GGG-TTC-------GC-AG-GCGGT--G-CGGC-A--AGTTG-G-G-A-GTG-AAAT-CTCT-GGG-CTTAAC-CCAG-AGGC-TG-CTTCCAAAACTGCTG-T-GCT-CG-AGTGTG--GG-AGAGG-C-GCGT---GGAATTGCAGGTGTAGCGGTGAAATGCGTAGATATC-TG-CAG-GAACACCCGTGGCGAAAGCGGCGCGCTG------------------------------GAC-CA-CTACTGACGCTGAG-GAACG-A-A-AGC-T-AGG-GG-A-GC-AAACAGG
Otu0262	>Acidobacteria;Acidbacteria_Gp3;Acidbacteria_Gp3;Acidbacteria_Gp3;Acidbacteria;Acidbacteria_Gp3;Otu0262	TACG-T-A-G--G-C-AGCA-A-G-CG-T-T-GT-TC-GGAGT-TACTGGGCGT-AAA-GAG-TGC-------GT-AG-GCGGT--T-CTCT-A--AGTTT-G-G-T-GTG-AAAT-CTCC-CGG-CTCAAC-CGGG-AGGG-TG-CGCCGAAGACTGGAG-A-ACT-CG-AGTATG--GG-AGAGG-T-AAGC---GGAATTCCTGGTGTAGCGGTGAAATGCGTAGATATC-AG-GAG-GAACACCTGTGGTGTAGACGGCTTACTG------------------------------GGC-CA-TCACTGACGCTGAG-GCACG-A-A-GGC-G-TGG-GT-A-GC-AAACAGG
Otu0129	>Proteobacteria;Gammaproteobacteria;Burkholderiales;Comamonadaceae;Acidovorax;Acidovorax_sp;Otu0129	TACG-T-A-G--G-G-TACA-A-G-CG-T-T-AA-CC-GGAAT-TACTGGGCGT-AAA-GCG-TGC-------GC-AG-GCGGT--T-ATAT-A--AGACA-G-A-T-GTG-AAAT-CCCC-GGG-CTCAAC-CTGG-GAAC-TG-CATTTGTGACTGTAC-A-GCT-AG-AGTACG--GC-AGAGG-G-GGAT---GGAATTCCGCGTGTAGCAGTGAAATGCGTAGATATG-CG-GAG-GAACACCGATGGCGAAGGCAATCCCCTG------------------------------GGC-CT-GTACTGACGCTCAT-GCACG-A-A-AGC-G-TGG-GG-A-GC-AAACAGG
Otu0291	>Proteobacteria;Gammaproteobacteria;GammaproteobacteriaIncertaeSedis;Acidibacter_1;Acidibacter;Acidibacter_1;Otu0291	TACA-G-A-G--G-G-TGCA-A-G-CG-T-T-AA-TC-GGAAT-TACTGGGCGT-AAA-GCG-TGC-------GT-AG-ACGGT--T-ACAT-A--AGTCG-G-G-T-GTG-AAAG-CCCC-GGG-CTCAAC-CTGG-GAAT-TG-CATTCGAGACTGCGT-A-GCT-AG-GGTGCG--GA-AGAGG-G-AAGC---GGAATTTCCGGTGTAGCGGTGAAATGCGTAGATATC-GG-AAG-GAACACCAGTGGCGAAAACGGCTTCCTG------------------------------GTC-CA-GCACCGACGTTCAG-GCACG-A-A-AGC-G-TGG-GG-A-GC-AAACAGG
Otu0316	>Proteobacteria;Gammaproteobacteria;Pseudomonadales;Moraxellaceae;Acinetobacter;Acinetobacter_baumannii*;Otu0316	TACA-G-A-G--G-G-TGCG-A-G-CG-T-T-AA-TC-GGATT-TACTGGGCGT-AAA-GCG-TGC-------GT-AG-GCGGC--T-GATT-A--AGTCG-G-A-T-GTG-AAAT-CCCT-GAG-CTTAAC-TTAG-GAAT-TG-CATTCGATACTGGTC-A-GCT-AG-AGTATA--GG-AGAGG-A-TGGT---AGAATTCCAGGTGTAGCGGTGAAATGCGTAGAGATC-TG-GAG-GAATACCGATGGCGAAGGCAGCCATCTG------------------------------GCC-TA-ATACTGACGCTGAG-GTACG-A-A-AGC-A-TGG-GG-A-GC-AAACAGG
Otu3917	>Proteobacteria;Gammaproteobacteria;Pseudomonadales;Moraxellaceae;Acinetobacter;Acinetobacter_calcoaceticus;Otu3917	AACA-G-A-G--G-G-TGCA-A-G-CG-T-T-AA-TC-GGATT-TACTAGGCGT-AAA-GCG-CGC-------GT-AG-GCGGC--T-AATT-A--AGTCA-A-A-T-GTG-AAAT-CCCC-GAG-CTTAAC-TTGG-GAAT-TG-CATTCGATACTGGTT-A-GCT-AG-AGTGTG--GG-AGAGG-A-TGGT---AGAATTCCAGGTGTAGCGGTGAAGTGCGTAGAGATC-TG-GAG-GAATACCGATGGCGAAGGCAGCCATCTG------------------------------GCC-TA-ACACTGACGCTGAG-GTGCG-A-A-AGC-A-TGG-GG-A-GC-AAACAGG
Otu0249	>Proteobacteria;Gammaproteobacteria;Pseudomonadales;Moraxellaceae;Acinetobacter;Acinetobacter_radioresistens;Otu0249	TACA-G-A-G--G-G-TGCG-A-G-CG-T-T-AA-TC-GGATT-TACTGGGCGT-AAA-GCG-TGC-------GT-AG-GCGGC--C-AATT-A--AGTCA-A-A-T-GTG-AAAT-CCCC-GAG-CTTAAC-TTGG-GAAT-TG-CATTCGATACTGGTT-G-GCT-AG-AGTATG--GG-AGAGG-A-TGGT---AGAATTCCAGGTGTAGCGGTGAAATGCGTAGAGATC-TG-GAG-GAATACCGATGGCGAAGGCAGCCATCTG------------------------------GCC-TA-ATACTGACGCTGAG-GTACG-A-A-AGC-A-TGG-GG-A-GC-AAACAGG
Otu0088	>Proteobacteria;Gammaproteobacteria;Pseudomonadales;Moraxellaceae;Acinetobacter;Acinetobacter_baumannii*;Otu0088	TACA-G-A-G--G-G-TGCG-A-G-CG-T-T-AA-TC-GGATT-TACTGGGCGT-AAA-GCG-TGC-------GT-AG-GCGAC--T-TTTT-A--AGTCG-G-A-T-GTG-AAAT-CCCC-GAG-CTTAGC-TTGG-GAAT-TG-CATTCGATACTGGGA-A-GCT-AG-AGTATG--GG-AGAGG-A-TGGT---AGAATTCCAGGTGTAGCGGTGAAATGCGTAGAGATC-TG-GAG-GAATACCGATGGCGAAGGCAGCCATCTG------------------------------GCC-TA-ATACTGACGCTGAG-GTACG-A-A-AGC-A-TGG-GG-A-GC-AAACAGG
Otu2315	>Proteobacteria;Gammaproteobacteria;Pseudomonadales;Moraxellaceae;Acinetobacter;Acinetobacter_baumannii*;Otu2315	TACA-G-A-G--G-G-TGCG-A-G-CG-T-T-AA-TC-GGATT-TACTGGGCGT-AAA-GCG-TGC-------GT-AG-GCGGC--T-AATT-G--AGTCG-G-A-T-GTG-AAAT-CCCC-GAG-CTTAAC-TTGG-GAAT-TG-CATTCGATACTGGTT-A-GCT-AG-AGTGTG--GG-AGAGG-A-TGGT---AGAATTCCAGGTGTAGCGGTGAAATGCGTAGAGATC-TG-GAG-GAATACCGATGGCGAAGGCAGCCATCTG------------------------------GCC-TA-ACACTGACGCTGAG-GTACG-A-A-AGC-A-TGG-GG-A-GC-AAACAGG
Otu4525	>Proteobacteria;Gammaproteobacteria;Enterobacterales;Pasteurellaceae;Haemophilus;Haemophilus_parahaemolyticus*;Otu4525	CACG-G-G-G--G-G-TGCG-A-G-CG-T-T-AA-TC-GGAAT-AACTGGGCGT-AAA-GGG-CAC-------GG-AG-GCGGT--G-ACTT-A--AGTGA-G-A-T-GTG-AGAG-CCCC-GAG-CTTAAC-TTGG-GAAT-TG-CATTTCATACTGGGC-C-GCT-AG-AGTACT--TT-AGGGA-G-GGGT---AGAATTCCACGTGTAGCGGTGAAATGCGTAGAGATG-TG-GAG-GAATACCGAAGGCGAAGGCAGCCCCTTG------------------------------GGA-AT-GTACTGACGCTCAT-GTGCG-A-A-GGC-G-TGG-GG-A-GC-AAACAGG
Otu0815	>Acidobacteria;Acidobacteria;Acidobacteria;Acidobacteria;Acidobacteria;Acidobacteria_sp;Otu0815	TACG-T-A-G--G-G-GGCG-A-G-CG-T-T-GT-CC-GGAAT-CATTGGGCGT-AAA-GAG-CTC-------GT-AG-GCGGT--T-CAGC-A--AGTCG-T-T-T-GTG-AAAG-TCCG-AGG-CTCAAC-CTCG-GAAT-TG-CAGTCGAAACTGCTGtG-ACT-CG-AGTCCG--GT-AGAGG-A-GAAT---GGAATTCCCGGTGTAGCGGTGAAATGCGCAGATATC-GG-GAG-GAACACCAGTAGCGAAGGCGGTTCTCTG------------------------------GGC-CG-GTACTGACGCTGAG-GAGCG-A-A-AGC-G-TGG-GG-A-GC-AAACAGG
Otu3584	>Acidobacteria;Actinobacteria;Actinomycetales;Actinomycetaceae;Actinobaculum;Actinobaculum_massiliense;Otu3584	TACG-T-A-G--G-G-CGCG-G-G-CG-T-T-GT-CC-GGAAT-TATTGGGCGT-AAA-GGG-CTC-------GT-AG-GCGGC--T-TGTT-G--CGCCT-G-C-T-GTG-AAAA-CGCG-GGG-CTTAAC-TCCG-CGCG-TG-CAGTGGGTACGGGCA-G-GCT-TG-AGTGTG--GT-AGGGG-T-GACT---GGAATTCCCGGTGTAACGGTGGAATGTGTAGATATC-GG-GAA-GAACACCAATGGCGAAGGCAGGTTTCTG------------------------------GGC-TG-TTACTGACGCTGAG-AAGCG-A-A-AGC-G-TGG-GG-A-GC-AAACAGG
Otu0086	>Proteobacteria;Gammaproteobacteria;Pseudomonadales;Moraxellaceae;Acinetobacter;Acinetobacter_baumannii*;Otu0086	TACA-G-A-G--G-G-TGCG-A-G-CG-T-T-AA-TC-GGATT-TACTGGGCGT-AAA-GCG-TGC-------GT-AG-GCGGC--T-TATT-A--AGTCG-G-A-T-GTG-AAAT-CCCC-GAG-CTTAAC-TTGG-GAGT-TG-CATTCGATACTGGTG-A-GCT-AG-AGTATG--GG-AGAGG-A-TGGT---AGAATTCCAGGTGTAGCGGTGAAATGCGTAGAGATC-TG-GAG-GAATACCGATGGCGAAGGCAGCCATCTG------------------------------GCC-TA-ATACTGACGCTGAG-GTACG-G-A-AGC-A-TGG-GG-A-GC-AAACAGA
Otu0620	>PVC_group;Planctomycetes;Gemmatales;Gemmataceae;Gemmata;Gemmata_sp;Otu0620	GACG-A-A-C--C-G-AGCG-A-A-CG-T-T-GT-TC-GGAAT-CACTGGGCTT-AAA-GGG-CGC-------GT-AG-GCGGG--C-TGCC-A--AGTCT-G-T-G-GTG-AGAT-CCTC-CGG-CTCAAC-CGGG-GAAG-TG-CCTCGGATACTGGCG-G-CCT-CG-AGGGGG--GT-AGGGG-C-GTGC---GGAACTGTGGGTGGAGCGGTGAAATGCGTTGATATC-CA-CAG-GAACTCCGGTGGCGAAGGCGGCACGCTG------------------------------GAC-CC-TCACTGACGCTGAG-GCGCG-A-A-AGC-C-AGG-GG-A-GC-GAACGGG
Otu0339	>Proteobacteria;Alphaproteobacteria;Caulobacterales;Caulobacteraceae;Brevundimonas;Brevundimonas_variabilis;Otu0339	TACG-A-A-G--G-G-GGCT-A-G-CG-T-T-GC-TC-GGAAT-TACTGGGCGT-AAA-GGG-AGC-------GT-AG-GCGGA--C-ATTT-A--AGTCA-G-G-G-GTG-AAAT-CCCA-GAG-CTCAAC-TCTG-GAAC-TG-CCTTTGATACTGGGT-G-TCT-TG-AGTGTG--AT-AGAGG-T-ATGT---GGAACTCCGAGTGTAGAGGTGAAATTCGTAGATATT-CG-GAA-GAACACCAGTGGCGAAGGCGACATACTG------------------------------GAT-CA-TTACTGACGCTGAG-GCTCG-A-A-AGC-G-TGG-GG-A-GC-AAACAGG
Otu1044	>Firmicutes;Bacilli;Staphylococcales;Gemellaceae;Gemella;Gemella_bergeri;Otu1044	TAGG-T-A-G--G-T-GGCA-A-G-CG-T-T-GT-CC-GGAAT-TATTGGGCGT-AAA-GCG-CGC-------GC-AG-GTGGT--T-TAGA-A--AGTCT-G-A-T-GTG-AAAG-CTCA-CGG-CTCAAC-CGTG-GAAG-GT-CATTGGAAACTGATA-A-ACT-TG-AGTGCA--GG-AGAGA-A-AAGT---GGAATTCCTAGTGTAGCGGTGAAATGCGTAGAGATT-AG-GAG-GAACACCAGTGGCGAAGGCGGCTTTTTG------------------------------GCC-TG-CAACTGACACTGAG-GCGCG-A-A-AGC-G-TGG-GG-A-GC-AAACAGG
Otu4222	>Proteobacteria;Alphaproteobacteria;Caulobacterales;Caulobacteraceae;Brevundimonas;Brevundimonas_subvibrioides;Otu4222	TACG-T-A-G--G-G-GGCT-A-G-CG-T-T-GA-TC-GGAAT-TACTGGGCGT-AAA-GGG-AGC-------GT-AG-GCGGA--C-ATTT-A--AGTCA-G-G-G-GTG-AAAT-CCCA-GAG-CTCAAC-TCTG-GAAC-TG-CCTTTGATACTGGAT-G-TCT-TG-AGTGTG--AG-AGAGG-T-GTGT---GGAACTCCGAGTGTAGAGGTGAAATTCGTAGATATT-CG-GAA-GAACACCAGTGGCGAAGGCGACACACTG------------------------------GCT-CA-TTACTGACGCTGAG-GCTCG-A-A-AGC-G-TGG-GG-A-GC-AAACAGT
Otu3220	>Firmicutes;Bacilli;Staphylococcales;Gemellaceae;Gemella;Gemella_haemolysans*;Otu3220	TACG-T-A-G--G-T-GGCA-A-G-CG-T-T-GT-CC-GGAAT-TATTGGGCGT-AAA-GCG-CGC-------GC-AG-GTGGT--T-TAAT-A--AGTCT-G-A-T-GTG-AAAG-CCCA-CGG-CTCAAC-CGTG-GAGG-GT-CATTGGAAACTGTTA-A-ACT-TG-AGTGCA--GG-AGAGA-A-AAGT---GGAATTCCTAGTGTAGCGGTGAAATGCGTAGAGATT-AG-GAG-GAACACCAGTGGCGAAGGCGGCTTTTTG------------------------------GCC-TG-TAACTGACGCTGAG-GCTCG-A-A-AGC-A-TGG-GT-A-GC-GAACAGG
Otu0225	>Proteobacteria;Alphaproteobacteria;Caulobacterales;Caulobacteraceae;Brevundimonas;Brevundimonas_diminuta*;Otu0225	TACG-A-A-G--G-G-GGCT-A-G-CG-T-T-GC-TC-GGAAT-TACTGGGCGT-AAA-GGG-CGC-------GT-AG-GCGGA--T-CGTT-A--AGTCA-G-A-G-GTG-AAAT-CCCA-GGG-CTCAAC-CCTG-GAAC-TG-CCTTTGATACTGGCG-A-TCT-TG-AGTATG--AG-AGAGG-T-ATGT---GGAACTCCGAGCGTAGAGGTGAAATTCGTAGATATC-CG-AAA-GAACACCAGTGGCGAAGGCGACATACTG------------------------------GCT-CA-TTACTGACGCTGAG-GCGCG-A-A-AGC-G-TGG-GG-A-GC-AAACAGG
Otu0077	>Firmicutes;Bacilli;Bacillales;Bacillales_IncertaeSedisXI;Gemella;Gemella_haemolysans*;Otu0077	TACG-T-A-G--G-T-GGCA-A-G-CG-T-T-GT-CC-GGAAT-TATTGGGCGT-AAA-GCG-CGC-------GC-AG-GTGGT--T-TAAT-A--AGTCT-G-A-T-GTG-AAAG-CCCA-CGG-CTCAAC-CGTG-GAGG-GT-CATTGGAAACTGTTA-A-ACT-TG-AGTGCA--GG-AGGGA-A-AGGT---GGAATTCCTAGTGTAGCGGTGAAATGCGTAGAGATT-AG-GAG-GAACAC-AGTGGCGAAGGCGGCTTTTTG------------------------------GCC-TG-TAACTGACACTGAG-GCGCG-A-A-AGC-G-TGG-GG-A-GC-AAACAGG
Otu0326	>Proteobacteria;Betaproteobacteria;Burkholderiales_1;Burkholderiales_1;Burkholderiales;Burkholderiales_1;Otu0326	TACG-T-A-G--G-G-TGCA-A-G-CA-T-T-AA-TC-GGAAT-TACTGGGCGT-AAA-GGG-TGC-------GC-AG-GCGGC--T-GTGC-A--AGACG-G-A-T-GTG-AAAT-CCCC-GGG-CTTAAC-CTGG-GAAC-TG-CATTTGTGACTGCAC-G-GCT-AG-AGTTTG--TC-AGAGG-A-GGGT---GGAATTCCGCGTGTAGCAGTGAAATGCGTAGATATG-CG-GAA-GAACACCAATGGCGAAGGCAGCCCTCTG------------------------------GGA-CA-TGACTGACGCTCAT-GCACG-A-A-AGC-G-TGG-GG-A-GC-AAACAGG
Otu0061	>Firmicutes;Bacilli;Erysipelotrichales;Erysipelotrichaceae;Bulleidia;Bulleidia_extructa;Otu0061	TACG-T-A-G--GtG-GGCG-A-G-CG-T-T-AT-CC-GGAAT-TATTGGGCGT-AAA-GGG-TGC-------GT-AG-GCGGT--C-TGTT-A--AGTTC-A-T-G-GTT-AAAT-TTTG-GGG-CTCAAC-CCCA-TT-G-AG-CCATGGATACTGGCA-G-ACT-AG-AGTACT--GG-AGAGG-C-AAGC---GGAATTCCATGTGTAGCGGTAAAATGCGTAGATATA-TG-GAG-GAACACCGGTGGCGAAGGCGGCTTGCTA------------------------------GCC-AA-AGACTGACGCTCAG-GCACG-A-A-AGC-G-TGG-GA-A-GC-AAATAGG
Otu1586	>Firmicutes;Bacilli;Erysipelotrichales;Erysipelotrichaceae;Bulleidia;Bulleidia_extructa;Otu1586	TACG-T-A-G--G-G-CGCA-A-G-CG-T-T-AT-CC-GGAAT-TATTGGGCGT-AAA-GGG-TGC-------GT-AG-GCGGT--C-TGTT-A--AGTTC-A-T-G-GTT-AAAT-TTTG-GGG-CTCAAC-CCCA-TT-G-AG-CTATGGATACTGGCA-G-ACT-AG-AGTATT--GG-AGAGG-C-AAGC---GGAATTCCATGTGTAGCGGTAAAATGCGTAGATATA-TG-GAG-GAACACCGGTGGCGAAGGCGGCTTGCTA------------------------------GCC-AA-AGACTGACGCTCAG-GCACG-A-A-AGC-G-TGG-GG-A-GC-GAACAGG
Otu0601	>PVC_group;Planctomycetes;Gemmatales;Gemmataceae_1;Gemmataceae;Gemmataceae_1;Otu0601	GACG-A-A-C--T-G-TCCT-A-A-CG-T-T-GT-TC-GGAAT-CACTGGGCTT-AAA-GGG-CGC-------GT-AG-GCGGT--C-CGAC-A--AGTCA-G-G-G-GTG-AAAT-CCTG-CAG-CTTAAC-TGCA-GAAG-TG-CCTCTGATACTGTCG-G-TCT-GG-AGGGAG--AT-AGGGG-T-GTGC---GGAACTTCCAGTGGAGCGGTGAAATGCGTTGATATT-GG-AAG-GAACGCCGGAGGCGAAAGCGGCGCACTG------------------------------GAT-CT-CTTCTGACGCTGAG-GCGCG-A-A-AGC-T-AGG-GG-T-GC-AAACGGG
Otu0242	>Proteobacteria;Alphaproteobacteria;Caulobacterales;Caulobacteraceae;Brevundimonas;Brevundimonas_vesicularis;Otu0242	TACG-A-A-G--G-G-GGCT-A-G-CG-T-T-GC-TC-GGAAT-TACTGGGCGT-AAA-GGG-AGC-------GT-AG-GCGGA--C-ATTT-A--AGTCA-G-G-G-GTG-AAAT-CCCG-GGG-CTCAAC-CTCG-GAAT-TG-CCTTTGATACTGGGT-G-TCT-TG-AGTATG--AG-AGAGG-T-GTGT---GGAACTCCGAGCGTAGAGGTGAAATTCGTAGATATT-CG-GAA-GAACACCAGTGGCGAAGGCGACACACTG------------------------------GCT-CA-TTACTGACGCTGAG-GCTCG-A-A-AGC-G-TGG-GG-A-GC-AAACAGG
Otu0558	>Firmicutes;Clostridia;Clostridiales;Lachnospiraceae;Butyrivibrio;Butyrivibrio_sp;Otu0558	TACG-T-A-G--G-G-GGCA-A-G-CG-T-T-AT-CC-GGATT-TACTGGGTGT-AAA-GGG-AGC-------GC-AG-ACGGC--T-TTGC-A--AGTCT-G-A-A-GTG-AAAG-CCCG-AGG-CTTAAC-CTCG-GAGT-TG-CTTTGGAAACTGTAT-A-ACT-AG-AGTATC--GG-AGAGG-T-AAGT---GGAATTCCTAGTGTAGCGGTGAAATGCGTAGATATT-AG-GAG-GAACACCGGTGGCGAAGGTGGCTTACTG------------------------------GAC-GA-AAACTGACGTTGAG-GCTCG-A-A-GGC-G-TGG-GG-A-GC-AAACAGG
Otu0202	>Firmicutes;Clostridia;Peptostreptococcales-Tissierellales;FamilyXI;Gallicola;Gallicola_sp;Otu0202	TACG-T-A-T--G-G-TGCG-A-G-CG-T-T-GT-CC-GGAAT-TATTGGGCGT-AAA-GGG-TAC-------GT-AG-GCGGT--T-TGCC-A--AGTCA-G-A-T-GTT-AAAA-CTTG-AGG-CTTAAC-CTCA-TGTT--G-CATTTGAAACTGTCA-A-ACT-TG-AGTAGT--GG-AGAGG-A-AAGT---GGAATTCCTAGTGTAGCGGTGAAATGCGTAGATATT-AG-GAG-GAATACCAGTAGCGAAGGCGACTTTCTG------------------------------GAC-AC-AAACTGACGCTGAG-GTACG-A-A-AGC-G-TGG-GG-A-GC-AAACAGG
Otu1120	>Firmicutes;Clostridia;Eubacteriales;Oscillospiraceae;Agathobaculum;Agathobaculum_butyriciproducens;Otu1120	TACG-T-A-G--G-G-AGCA-A-G-CG-T-T-AT-CC-GGATT-TACTGGGTGT-AAA-GGG-CGC-------GC-AG-GCGGG--C-CGGC-A--AGTAG-G-A-A-GTG-AAAT-CTAT-GGG-CTTAAC-CCAT-AAAC-TG-CTTTCAAAACTGTTG-G-TTT-TG-AGTGAT--GG-AGAGG-C-AGGC---GGAATTCCGTGTGTAGCGGTGAAATGCGTAGATATA-CG-GAG-GAACACCAGTGGCGAAGGCGGCCTGCTG------------------------------GAC-AT-TAACTGACGCTGAG-GCGCG-A-A-AGC-G-TGG-GG-A-GC-AAACAGG
Otu1242	>Firmicutes;Clostridia;Lachnospirales;Lachnospiraceae;Butyrivibrio;Butyrivibrio_crossotus;Otu1242	TACG-T-A-G--G-G-GGCA-A-G-CG-T-T-AT-CC-GGATT-TACTGGGTGT-AAA-GGG-AGC-------GT-AG-ACGGC--A-TCAC-A--AGTCA-G-A-A-GTG-AAAA-TCCG-GGG-CTCAAC-CCCG-GAAC-TG-CTTTTGAAACTGTGG-A-GCT-GG-AGTGCA--GG-AGAGG-T-AAGC---GGAATTCCTAGTGTAGCGGTGAAATGCGTAGATATT-AG-GAG-GAACACCAGTGGCGAAGGCGGCTTACTG------------------------------GAC-TG-TAACTGACGTTGAG-GCTCG-A-A-AGC-G-TGG-GG-A-GC-AAACAGG
Otu0208	>Acidobacteria;Actinobacteria;Bifidobacteriales;Bifidobacteriaceae;Gardnerella;Gardnerella_sp;Otu0208	TACG-T-A-G--G-G-CGCA-A-G-CG-T-T-AT-CC-GGAAT-TATTGGGCGT-AAA-GAG-CTT-------GT-AG-GCGGT--T-CGTC-G--CGTCT-G-G-T-GTG-AAAG-TCCA-TCG-CTTAAC-GGTG-GGTC-TG-CGCCGGGTACGGGCG-G-GCT-AG-AGTGCA--GT-AGGGG-A-GACT---GGAATTCCCGGTGTAACGGTGGAATGTGTAGATATC-GG-GAA-GAGCACCAATGGCGAAGGCAGGTCTCTG------------------------------GGC-TG-TTACTGACGCTGAG-GCGCG-A-A-AGC-G-TGG-GG-A-GC-AAACAGG
Otu0452	>Firmicutes;Bacilli;Bacillales;Bacillales_IncertaeSedisXI;Gemella;Gemella_asaccharolytica*;Otu0452	TACG-G-A-G--G-A-TACG-A-G-CG-T-T-AT-CC-GGAAT-TATTGGGCGT-AAA-GCG-CGC-------GC-AG-GTGGT--T-TAGA-A--AGTCT-G-A-T-GTG-AAAG-CCCA-CGG-CTCAAC-CGTG-GAGG-GT-CATTGGAAACTAATA-A-ACT-TG-AGTGCA--GG-AGAGA-A-AAGT---GGAATTCCTAGTGTAGCGGTGAAATGCGTAGAGATT-AG-GAG-GAACACCGGTGGCGAAAGCGGCTTTTTG------------------------------GCC-TG-CAACTGACACTGAG-GCGCG-A-A-AGC-G-TGG-GG-A-GC-AAACAGG
Otu0648	>Proteobacteria;Gammaproteobacteria_1;Gammaproteobacteria_1;Gammaproteobacteria_1;Gammaproteobacteria;Gammaproteobacteria_1;Otu0648	TACA-G-A-G--G-G-TGCA-A-G-CG-T-T-AA-TC-GGAAT-TACTGGGCGT-AAA-GGG-CGC-------GT-AG-GTGGT--T-ATTT-A--AGTCA-G-A-T-GTG-AAAT-CCCT-GGG-CTTAAC-CTAG-GAAT-TG-CATTTGAAACTAGAT-G-GCT-AG-AGTATG--GT-AGAGG-G-AAGT---GGAATTTCCGGTGTAGCGGTGAAATGCGTAGATATC-GG-AAG-GAACACCAGTGGCGAAGGCGACTTCCTG------------------------------GAT-CA-TTACTGACACTGAG-GCGCG-A-A-AGC-G-TGG-GG-A-GC-GAACAGG
Otu0627	>Proteobacteria;Gammaproteobacteria_2;Gammaproteobacteria_2;Gammaproteobacteria_2;Gammaproteobacteria;Gammaproteobacteria_2;Otu0627	TACA-G-A-G--G-G-TGCG-A-G-CG-T-T-AA-TC-GGAAT-TACTGGGCGT-AAA-GCG-CAC-------GT-AG-GTGGC--G-ACGT-A--AGTCG-G-G-T-GTG-AAAG-CCCC-GGG-CTCAAC-CTGG-GAAT-TG-CATTCGAGACTGTGT-T-GCT-GG-AGTACG--GA-AGAGG-A-GGGC---GGAATTCCCGGTGTAGCGGTGAAATGCGTAGATATC-GG-GAG-GAACATCAGTGGCGAAGGCGGCCCTCTG------------------------------GTC-CA-GTACTGACACTCAA-GTGCG-A-A-AGC-G-TGG-GG-A-GC-AAACAGG
Otu1026	>Acidobacteria;Thermoleophilia;Gaiellales;Gaiellaceae;Gaiella;Gaiella_sp;Otu1026	TACG-T-A-G--G-G-GGCA-A-G-CG-C-T-GT-CC-GGATT-TATTGGGCGT-AAA-GCG-CGT-------GT-AG-GCGGC--C-AGGT-A--GGTCG-G-T-T-GTG-AAAA-CTGG-AGG-CTCAAC-CTCC-AGAC-GT-CGACCGAAACCATCT-G-GCT-AG-AGTCCG--GA-AGAGG-A-GAGT---GGAATTCCTGGTGTAGCGGTGAAATGCGCAGATATC-AG-GAA-GAACACCGATGGCGAAGGCAGCTCTCTG------------------------------GGA-CG-GTACTGACGCTGAG-ACGCG-A-A-AGC-G-TGG-GG-A-GC-GAACAGG
Otu0220	>Proteobacteria;Alphaproteobacteria;Rhizobiales;Bradyrhizobiaceae;Bradyrhizobium;Bradyrhizobium_japonicum;Otu0220	TACG-A-A-G--G-G-GGCT-A-G-CG-T-T-GC-TC-GGGAT-CACTGGGCGT-AAA-GGG-TGC-------GT-AG-GTGGA--T-CTTT-A--AGTCA-G-G-G-GTG-AAAT-CCTG-GAG-CTCAAC-TCCA-GAAC-TG-CCTTTGATACTGAGG-A-TCT-TG-AGTTCG--GG-AGAGG-T-AAGT---GGAACTGCGAGTGTAGAGGTGAAATTCGTAGGTATT-CG-CAA-GAACACCAGTGGCGAAGGCGGCTTACTG------------------------------GCC-CG-ATACTGACACTGAG-GCACG-A-A-AGC-G-TGG-GG-A-GC-AAACAGG
Otu1119	>Fusobacteria;Fusobacteriia;Fusobacteriales;Fusobacteriaceae;Fusobacterium;Fusobacterium_nucleatum*;Otu1119	TACG-T-A-T--G-T-CACA-A-G-CG-T-T-AT-CC-GGATT-TATTGGGCGT-AAA-GCG-CGT-------CT-AG-GCGGT--T-AATT-A--AGTCT-G-A-T-GTG-ATAA-TGCG-GAG-CTCAAC-TCCG-TA-T-TG-CGTAGGAAACTGGTT-A-ACT-AG-AGTACT--GG-AGAGG-T-AAGC---GGAACTACAAGTGTAGAGGTGAAATTCGTAGATATT-TG-TAG-GAATGCCGATGGGGAAGCCAGCTTACTG------------------------------GAC-AG-ATACTGACGCTAAA-GCGCG-A-A-AGC-G-TGG-GT-A-GC-AAACAGG
Otu0170	>Proteobacteria;Alphaproteobacteria;Rhizobiales;Bradyrhizobiaceae;Bradyrhizobium;Bradyrhizobium_elkanii*;Otu0170	TACG-A-A-G--G-G-GGCT-A-G-CG-T-T-GC-TC-GGAAT-CACTGGGCGT-AAA-GGG-TGC-------GT-AG-GCGGG--T-CTTT-A--AGTCA-G-G-G-GTG-AAAT-CCCG-GAG-CTCAAC-TCCA-GAAC-TG-CCTTTGATACTGAAG-A-TCT-TG-AGTTCA--GG-AGAGG-T-GAGT---GGAACTGCGAGTGTAGAGGTGAAATTCGTAGATATT-CG-CAA-GAACACCAGTGGCGAAGGCGGCGCACTG------------------------------GCC-CG-ATACTGACGCTGAG-GCACG-A-A-AGC-G-TGG-GG-A-GC-AAACAGG
Otu3867	>Firmicutes;Bacilli;Brevibacillales;Brevibacillaceae;Brevibacillus;Brevibacillus_brevis;Otu3867	TACG-T-A-G--G-T-GGCA-A-G-CG-T-T-GT-CC-GGATT-TATTGGGCGT-AAA-GCG-CGC-------GC-AG-GCGGC--T-ATGT-A--AGTCT-G-G-T-GTT-AAAG-CCCG-GGG-CTCAAC-CCCG-GTTC--G-CATCGGAAACTGTGT-A-GCT-TG-AGTGCA--GA-AGAGG-A-AAGC---GGTATTCCACGTGTAGCGGTGAAATGCGTAGAGATG-TG-GAG-GAACACCAGTGGCGAAGGCGGCTTTCTG------------------------------GTC-TG-TAACTGACGCTGAG-GCGCG-A-A-AGC-A-TGG-GT-A-GC-GAACAGG
Otu4803	>Proteobacteria;Alphaproteobacteria;Rhizobiales;Xanthobacteraceae;Bradyrhizobium;Bradyrhizobium_sp;Otu4803	TACGaG-A-G--G-G-GGCT-A-G-CG-T-T-GC-TC-GGAAT-CACTGGGCGT-AAA-GGG-TGC-------GT-AG-GCGGG--T-TTTT-A--AGTCA-G-G-G-GTG-AAAT-CCTG-GAG-CTCAAC-TCCA-GAACgTG-CCTTTGATACTGAAG-A-TCT-TG-AGTCCG--GG-AGAGG-T-GAGT---GGAACTGCGAGTGTAGAGGTGAAATTCGTAGATATT-CG-CAA-GAACACCAGTGGCGAAGGCGGCTCACTG------------------------------GCC-CG-GTACTGACGCTGAG-GCACG-A-A-AGC-G-TGG-GA-A-GC-AAACAGG
Otu3003	>Fusobacteria;Fusobacteriia;Fusobacteriales;Fusobacteriaceae;Fusobacterium;Fusobacterium_naviforme;Otu3003	TACG-T-A-T--G-T-CACG-A-G-CG-T-T-AT-CC-GGATT-TATTGGGCGT-AAA-GCG-CGT-------CT-AG-GAGGT--T-ATGT-A--AGTCT-G-A-T-GTG-AAAA-TGCA-GGG-CTCAAC-TCTG-TA-T-TG-CGTTGGAAACTGTAT-A-ACT-AG-AGTACT--GG-AGAGG-T-AAGC---GGAACTACAAGTGTAGAGGTGAAATGCGTAGATATT-AG-GAG-GAACACCGGTGGCGAAAGCGGCTTTCTG------------------------------GGC-GA-CAACTGACGCTGAG-GCGCG-A-A-AGC-G-TGG-GG-A-GC-GAACAGG
Otu3973	>Fusobacteria;Fusobacteriia;Fusobacteriales;Fusobacteriaceae;Fusobacterium;Fusobacterium_equinum*;Otu3973	TACG-GtA-A--G-G-TCCG-T-G-CG-T-T-AT-CC-GGATT-TATTGGGCGT-AAA-GCG-CGT-------CT-AG-GCGGC--A-AGGA-A--AGTCT-G-A-T-GTG-AAAA-TGCG-GGG-CTCAAC-TCCG-TA-T-TG-CGTTGGAAACTGCCT-T-ACT-AG-AGTACT--GG-AGAGG-T-AGGC---GGAACTACAAGTGTAGAGGTGAAATTCGTAGATATT-TG-TAG-GAATGCCGATGGGGAAGCCAGCCTACTG------------------------------GAC-AG-ATACTGACGCTAAA-GCGCG-A-A-AGC-G-TGG-GT-A-GC-AAACAGG
Otu1675	>Fusobacteria;Fusobacteriia;Fusobacteriales;Fusobacteriaceae;Fusobacterium;Fusobacterium_periodonticum;Otu1675	TACG-G-A-A--G-G-TTCG-G-G-CG-T-T-AT-CC-GGATT-TATTGGGCGT-AAA-GCG-CGT-------CT-AG-GTGGT--T-ATGT-A--AGTCT-G-A-T-GTG-AAAA-TGCA-GGG-CTCAAC-TCTG-TA-T-TG-CGTTGGAAACTGCAT-G-ACT-AG-AGTACT--GG-AGAGG-T-AAGC---GGAACTACAAGTGTAGAGGTGAAATTCGTAGATATT-TG-TAG-GAATGCCGATGGGGAAGCCAGCTTACTG------------------------------GAC-AG-ATACTGACGCTAAA-GCGCG-A-A-AGC-G-TGG-GT-A-GC-AAACAGG
Otu0827	>Acidobacteria;Actinobacteria;Micrococcales;Dermabacteraceae;Brachybacterium;Brachybacterium_ faecium;Otu0827	TACG-T-A-G--G-G-CGCA-A-G-CG-T-T-GT-CC-GGAAT-TATTGGGCGT-AAA-GAG-CTT-------GT-AG-GTGGC--T-TGTC-G--CGTCT-G-C-C-GTG-AAAC-CCCG-AGG-CTCAAC-CTCG-GGCG-TG-CGGTGGGTACGGGCA-G-GCT-AG-AGTGTG--GT-AGGGG-A-GACT---GGAACTCCTGGTGTAGCGGTGAAATGCGCAGATATC-AG-GAA-GAACACCGATGGCGAAGGCAGGTCTCTG------------------------------GGC-CA-TTACTGACACTGAG-AAGCG-A-A-AGC-A-TGG-GT-A-GC-GAACAGG
Otu0118	>Fusobacteria;Fusobacteriia;Fusobacteriales;Fusobacteriaceae;Fusobacterium;Fusobacterium_nucleatum*;Otu0118	TACG-T-A-T--G-T-CACG-A-G-CG-T-T-AT-CC-GGATT-TATTGGGCGT-AAA-GCG-CGT-------CT-AG-GTGGT--T-ATGT-A--AGTCT-G-A-T-GTG-AAAA-TGCA-GGG-CTCAAC-TCTG-TA-T-TG-CGTTGGAAACTGTAT-A-ACT-AG-AGTACT--GG-AGAGG-T-AAGC---GGAACTACAAGTGTAGAGGTGAAACTCGTAGATATT-TG-TAG-GAATGCCGATGGGGAAGCCAGCTTACTG------------------------------GAC-AG-ATACTGACGCTAAA-GCGCG-A-A-AGC-G-TGG-GT-A-GC-AAACAGG
Otu0240	>Proteobacteria;Alphaproteobacteria;Rhizobiales;Boseaceae;Bosea;Bosea_thiooxidans;Otu0240	TACG-A-A-G--G-G-GGCT-A-G-CG-T-T-GC-TC-GGAAT-CACTGGGCGT-AAA-GGG-CGC-------GT-AG-GCGGA--C-TCTT-A--AGTCG-G-G-G-GTG-AAAG-CCCA-GGG-CTCAAC-CCTG-GAAT-TG-CCTTCGATACTGGGA-G-TCT-TG-AGTTCG--GA-AGAGG-T-TGGT---GGAACTGCGAGTGTAGAGGTGAAATTCGTAGATATT-CG-CAA-GAACACCAGTGGCGAAGGCGGCCAACTG------------------------------GTC-CG-ATACTGACGCTGAG-GCGCG-A-A-AGC-G-TGG-GG-A-GC-AAACAGG
Otu0368	>Proteobacteria;Alphaproteobacteria;Rickettsiales;Mitochondria;Fungus;Fungus_2;Otu0368	TACA-A-A-G--G-G-GGCG-C-G-CG-T-T-AT-TC-AAACG-AACTGGGCGT-AAA-GCG-TCT-------TT-AG-GCGGT--T-TTGA-GggTGTTA-A-T-T-ATT-AAAA-ACCA-A-A-ATAAATgATTG-GGAA-AT-GTGTTAAGGCTGCAT-T-ACT-AG-AGTTAA--GA-AGAAG-T-TTGT---AGTATTTTTTCATAAGTATTAAAATGCATAGAAGGA-AA-AAA-GAATACCAAAAGTGAAAACAACAAACTA------------------------------CAA-TT--AACTGACGCTAAA-GGACT-A-A-AGC-A-TAG-GG-C-GC-GATAGGG
Otu0733	>Firmicutes;Clostridia;Lachnospirales;Lachnospiraceae;Fusicatenibacter;Fusicatenibacter_saccharivorans;Otu0733	TACG-T-A-G--G-G-GGCA-A-G-CG-T-T-AT-CC-GGATT-TACTGGGTGT-AAA-GGG-AGC-------GT-AG-ACGGC--A-AGGC-A--AGTCT-G-A-T-GTG-AAAA-CCCA-GGG-CTTAAC-CCTG-GGAC-TG-CATTGGAAACTGTCT-G-GCT-CG-AGTGCC--GG-AGAGG-T-AAGC---GGAATTCCTAGTGTAGCGGTGAAATGCGTAGATATT-AG-GAA-GAACACCAGTGGCGAAGGCGGCTTACTG------------------------------GAC-GG-TAACTGACGTTGAG-GCTCG-A-A-AGC-G-TGG-GG-A-GC-AAACAGG
Otu3732	>Firmicutes;Clostridia;Lachnospirales;Lachnospiraceae;Lachnospiraceae;Lachnospiraceae_1;Otu3732	TACG-T-A-G--G-G-GGCA-A-G-CG-T-T-AT-CC-GGATT-TACTGGGTGT-AAA-GGG-AGC-------GT-AG-ACGGC--A-AGGC-A--AGTCT-G-A-T-GTG-AAAA-CCCA-GGG-CTTAAC-CCTG-GGAC-TG-CATTGGAAACTGTCT-G-GCT-CG-AGTGCC--GG-AGAGG-T-AAGC---GGAATTCCTAGTGTAGCGGTGAAATGCGTAGATATT-AG-GAG-GAACATCAGTGGCGAAGGCGGCCTACTG------------------------------GGC-TT-TAACTGACGCTGAG-GCTCG-A-A-AGC-G-TGG-GG-A-GC-AAACAGG
Otu0158	>Fusobacteria;Fusobacteriia;Fusobacteriales;Fusobacteriaceae;Fusobacterium;Fusobacterium_equinum*;Otu0158	TACG-T-A-T--G-T-CGCA-A-G-CG-T-T-AT-CC-GGATT-TATTGGGCGT-AAA-GCG-CGT-------CT-AG-GCGGC--A-AGGA-A--AGTCT-G-A-T-GTG-AAAA-TGCG-GGG-CTCAAC-TCCG-TA-T-TG-CGTTGGAAACTGCCT-T-ACT-AG-AGTACT--GG-AGAGG-T-AGGC---GGAACTACAAGTGTAGAGGTGAAATTCGTAGATATT-TG-TAG-GAATGCCGATGGGGAAGCCAGCCTACTG------------------------------GAC-AG-ATACTGACGCTAAA-GCGCG-A-A-AGC-G-TGG-GT-A-GC-AAACAGG
Otu0396	>Actinobacteria;Actinobacteria;Micrococcales;Brevibacteriaceae;Brevibacterium;Brevibacterium_iodinum*;Otu0396	TACG-T-A-G--G-G-TACG-A-G-CG-T-T-GT-CC-GGAAT-TATTGGGCGT-AAA-GAG-CTC-------GT-AG-GTGGT--T-GGTC-A--CGTCT-G-C-T-GTG-GAAA-CGCA-ACG-CTTAAC-GTTG-CGCG-TG-CAGTGGGTACGGGCT-G-ACT-AG-AGTGCA--GT-AGGGG-A-GTCT---GGAATTCCTGGTGTAGCGGTGAAATGCGCAGATATC-AG-GAG-GAACACCGGTGGCGAAGGCGGGACTCTG------------------------------GGC-TG-TAACTGACACTGAG-GAGCG-A-A-AGC-A-TGG-GG-A-GC-GAACAGG
Otu0509	>Actinobacteria;Actinobacteria;Micrococcales;Brevibacteriaceae;Brevibacterium;Brevibacterium_paucivorans*;Otu0509	TACG-T-A-G--G-G-TACT-A-G-CG-T-T-GT-CC-GGAAT-TATTGGGCGT-AAA-GAG-CTC-------GT-AG-GTGGT--T-TGTC-G--CGTCT-G-C-T-GTG-GAAA-CGTG-CCG-CTTAAC-GGTG-CGCG-TG-CAGTGGGTGCGGGCG-G-ACT-AG-AGTGCA--GT-AGGGG-A-GTCT---GGAATTCCTGGTGTAGCGGTGAAATGCGCAGATATC-AG-GAG-GAACACCGGTGGCGAAGGCGGGACTCTG------------------------------GGC-TG-TTACTGACGCTGAG-GAGCG-A-A-AGC-A-TGG-GG-A-GC-GAACAGG
Otu0171	>Actinobacteria;Actinobacteria;Micrococcales;Brevibacteriaceae;Brevibacterium;Brevibacterium_ravenspurgense;Otu0171	TACGtG-A-G--G-G-TACA-A-G-CG-T-T-GT-CC-GGAAT-TATTGGGCGT-AAA-GAG-CTC-------GT-AG-GTGGT--T-TGTC-G--CGTCT-G-C-T-GTG-GAAT-CGTG-CCG-CTTAAC-GGTG-CGCG-TG-CAGTGGGTACGGGCA-G-ACT-GG-AGTGCA--GT-AGGGG-A-GTCT---GGAATTCCTGGTGTAGCGGTGAAATGCGCAGATATC-AG-GAG-GAACACCGGTGGCGAAGGCGGGACTCTG------------------------------GGC-TG-TTACTGACGCTGAG-GAGCG-A-A-AGC-A-TGG-GG-A-GC-GAACAGG
Otu0887	>Acidobacteria;Actinobacteria;Micrococcales;Brevibacteriaceae;Brevibacterium;Brevibacterium_sp;Otu0887	TACG-T-A-G--G-G-TACA-A-G-CG-T-T-GT-CC-GGAAT-TATTGGGCGT-AAA-GAG-CTC-------GT-AG-GTGGT--T-TGTC-G--CGTCT-G-C-T-GTG-GAAA-CGCA-AGG-CTCAAC-CTTG-CGCG-TG-CAGTGGGTACGGGCG-A-ACT-CG-AGTGCA--GT-AGGGG-A-GTCT---GGAATTCCTGGTGTAGCGGTGAAATGCGCAGATATC-AG-GAG-GAACACCGGTGGCGAAGGCGGGACTCTG------------------------------GGC-TG-TAACTGACGCTGAG-GAGCG-A-A-AGC-A-TGG-GG-A-GC-GAACAGG
Otu1523	>Acidobacteria;Blastocatellia;Blastocatellales;Blastocatellaceae;Blastocatella;Blastocatella_sp;Otu1523	TACG-T-A-G--G-G-ACCA-A-G-CG-T-T-GT-TC-GGATT-TACTGGGCGT-AAA-GGG-CGC-------GT-AG-GCGGC--G-TGAC-A--AGTCA-G-T-T-GTG-AAAT-CTCC-GAG-CTTAAC-TCGG-AACG-GT-CAACTGATACTGTTG-T-GCT-AG-AGTACA--GA-AGGGG-C-AATC---GGAATTCTTGGTGTAGCGGTGAAATGCGTAGATATC-AA-GGG-GAACACCTGAGGTGAAGACGGGTTGCTG------------------------------GGC-TG-ATACTGACGCTGAG-GCGCG-A-A-AGC-T-AGG-GT-A-GC-AAACGGG
Otu0437	>Proteobacteria;Alphaproteobacteria;Rickettsiales;Mitochondria;Fungus;Fungus_1;Otu0437	TACA-A-A-G--G-G-AGCG-T-G-CG-T-T-AT-TC-ATACG-AACTGGGCGT-AAA-GCG-TCT-------TT-AG-GCTGTttA-GAGA-G--TGTTA-G-C-A-TCA-AAAT-ACCA-GAA-CGTCAT-GCTG-GACT-GT-ATGTTAATACTGCTT-T-TCT-TG-AGTTAT--AT-AGGAG-T-TAGT---AGTATTTTTTCAGGAGAGTTAAAATTCGAAGAAAGA-AA-AGA-GAGGGCCGAAGGTGAAGACAACTAACTA------------------------------TAT-TT--AACTGACGCCAAA-GGACT-A-A-AGC-A-TAG-GG-A-GC-GATAGGG
Otu3729	>Desulfobacteria;Desulfovibrionia;Desulfovibrionales;Desulfovibrionaceae;Bilophila;Bilophila_wadsworthia;Otu3729	TACG-G-A-G--G-G-TGCA-A-G-CG-T-T-AA-TC-GGAAT-CACTGGGCGT-AAA-GCG-CAC-------GT-AG-GTGGC--T-TGGT-A--AGTCA-G-G-G-GTG-AAAT-CCCA-CAG-CCCAAC-TGTG-GAAC-TG-CCTTTGATACTGCCA-G-GCT-TG-AGTACC--GG-AGAGG-G-TGGC---GGAATTCCAGGTGTAGGAGTGAAATCCGTAGATATC-TG-GAG-GAACACCGGTGGCGAAGGCGGCCACCTG------------------------------GAC-GG-TAACTGACGCTGAG-GTGCG-A-A-AGC-G-TGG-GT-A-GC-AAACAGG
Otu0674	>Acidobacteria;Actinobacteria;Micrococcales;Microbacteriaceae;Frondihabitans;Frondihabitans_sp;Otu0674	TACG-T-A-G--G-G-TGCA-A-G-CG-T-T-GT-CC-GGAAT-TATTGGGCGT-AAA-GAG-CTC-------GT-AG-GCGGT--T-TGTC-G--CGTCT-G-C-T-GTG-AAAT-CTGG-GGG-CTCAAC-CCCC-AGCC-TG-CAGTGGGTACGGGCA-G-ACT-AG-AGTGCG--GT-AGGGG-A-GATT---GGAATTCCTGGTGTAGCGGTGGAATGCGCAGATATC-AG-GAG-GAACACCGATGGCGAAGGCAGATCTCTG------------------------------GGC-CG-TAACTGACGCTGAG-GAGCG-A-A-AGC-A-TGG-GG-A-GC-GAACAGG
Otu1795	>Acidobacteria;Actinobacteria;Bifidobacteriales;Bifidobacteriaceae;Bifidobacterium;Bifidobacterium_sp;Otu1795	TACG-T-A-G--G-T-GGCA-A-G-CG-T-T-GT-CC-GGATT-TATTGGGCGT-AAA-GCG-AGT-------GC-AG-GCGGC--T-CGTC-G--CGTCC-G-G-T-GTG-AAAG-TCCA-TCG-CTTAAC-GGTG-GATC-TG-CGCCGGGTACGGGCG-G-GCT-GG-AGTGCG--GT-AGGGG-A-GACT---GGAATTCCCGGTGTAACGGTGGAATGTGTAGATATC-GG-GAA-GAACACCAATGGCGAAGGCAGGTCTCTG------------------------------GGC-TG-TTACTGACGCTGAG-AAGCG-A-A-AGC-G-TGG-GG-A-GC-GAACAGG
Otu3540	>Firmicutes;Clostridia;Oscillospirales;Ruminococcaceae;Faecalibacterium­;Faecalibacterium­_prausnitzii*;Otu3540	AACG-T-A-G--G-T-GGCA-A-G-CG-T-T-GT-CC-GGAAT-TACTGGGTGT-AAA-GGG-AGC-------GC-AG-GCGGA--A-GGAC-A--AGTTG-G-A-A-GTG-AAAC-CCAC-GGG-CTCAAC-TCGT-GAAC-TG-CTTTCAAAACTGTTT-T-TCT-TG-AGTGGT--GT-AGAGG-T-AGGC---GGAATTCCCGGTGTAGCGGTGGAATGCGTAGATATC-GG-GAG-GAACACCAGTGGCGAAGGCGGCCTACTG------------------------------GGC-AC-TAACTGACACTGAG-GCTCG-A-A-AGC-A-TGG-GT-A-GC-AAACAGG
Otu1102	>Acidobacteria;Actinobacteria;Bifidobacteriales;Bifidobacteriaceae;Bifidobacterium;Bifidobacterium_pseudolongum;Otu1102	TACG-G-A-A--G-G-TCCG-G-G-CG-T-T-AT-CC-GGATT-TATTGGGCGT-AAA-GGG-CTC-------GT-AG-GCGGT--T-CGTC-G--CGTCC-G-G-T-GTG-AAAG-TCCA-TCG-CTTAAC-GGTG-GATC-CG-CGCCGGGTACGGGCG-G-GCT-TG-AGTGCG--GT-AGGGG-A-GACT---GGAATTCCCGGTGTAACGGTGGAATGTGTAGATATC-GG-GAA-GAACACCAATGGCGAAGGCAGGTCTCTG------------------------------GGC-CG-TTACTGACGCTGAG-GAGCG-A-A-AGC-G-TGG-GG-A-GC-GAACAGG
Otu0752	>Firmicutes;Clostridia;Eubacteriales;Eubacteriales_incertae_sedis;Intestinimonas;Intestinimonas_butyriciproducens;Otu0752	TACG-T-A-G--G-G-AGCG-A-G-CG-T-T-AT-CC-GGATT-TACTGGGTGT-AAA-GGG-CGT-------GT-AG-GCGGG--G-AAGC-A--AGTCA-G-A-T-GTG-AAAA-CCAG-TGG-CTCAAC-CACT-GGCC-TG-CATTTGAAACTGTTT-T-TCT-TG-AGTGAT--GG-AGAGG-C-AGGC---GGAATTCCGTGTGTAGCGGTGAAATGCGTAGATATA-CG-GAG-GAACACCAGTGGCGAAGGCGGCCTGCTG------------------------------GAC-AT-TAACTGACGCTGAG-GCGCG-A-A-AGC-G-TGG-GG-A-GC-AAACAGG
Otu0411	>Actinobacteria;Actinobacteria;Bifidobacteriales;Bifidobacteriaceae;Bifidobacterium;Bifidobacterium_cuniculi*;Otu0411	TACG-T-A-G--G-G-CGCA-A-G-CG-T-T-AT-CC-GGATT-TATTGGGCGT-AAA-GAG-CTT-------GT-AG-GCGGT--T-CGTC-G--CGTCT-G-G-T-GTG-AAAG-CCCA-TCG-CTTAAC-GGTG-GGTC-TG-CGCCGGGTACGGGCG-G-GCT-TG-AGTGCG--GT-AGGGG-A-GACT---GGAATTCCCGGTGTAACGGTGGAATGTGTAGATATC-GG-GAA-GAACACCAATGGCGAAGGCAGGTCTCAG------------------------------GGC-CG-TTACTGACGCTGAG-GAGCG-A-A-AGC-G-TGG-GG-A-GC-GAACAGG
Otu2031	>Bacteroidetes;Bacteroidia;Flavobacteriales;Flavobacteriaceae;Flavobacterium;Flavobacterium_cucumis;Otu2031	TACG-G-A-G--G-A-TCCA-A-G-CG-T-T-AT-CC-GGAAT-CATTGGGTTT-AAA-GGG-TCC-------GT-AG-GCGGT--C-TTAT-A--AGTCA-G-T-G-GTG-AAAG-CCCA-TCG-CTCAAC-GATG-GAAC-TG-CCATTGATACTGTAA-G-ACT-TG-AATGCT--TA-GGAAG-T-AACT---AGAATATGTAGTGTAGCGGTGAAATGCTTAGATATT-AC-ATG-GAATACCAATTGCGAAGGCAGGTTACTA------------------------------CTA-AG-TGATTGACGCTGAT-GGACG-A-A-AGC-G-TGG-GG-A-GC-GAACAGG
Otu2953	>Bacteroidetes;Bacteroidia;Flavobacteriales;Flavobacteriaceae;Flavobacterium;Flavobacterium_johnsoniae;Otu2953	TACG-G-A-G--G-A-TCCA-A-G-CG-T-T-AT-CC-GGAAT-CATTGGGTTT-AAA-GGG-TCC-------GT-AG-GCGGT--T-TAGT-A--AGTCA-G-T-G-GTG-AAAG-CCCA-TCG-CTCAAC-GGTG-GAAC-GG-CCATTGATACTGCTG-A-ACT-TG-AATTAC--TG-GGAAG-T-AACT---AGAATATGTAGTGTAGCGGTGAAATGCTTAGATATT-AC-ATG-GAATACCAATTGCGAAGGCAGGTTACTA------------------------------CCA-GT-TTATTGACGCTGAT-GGACG-A-A-AGC-G-TGG-GG-A-GC-GAACAGG
Otu0428	>Bacteroidetes;Flavobacteriia;Flavobacteriales;Flavobacteriaceae;Flavobacterium;Flavobacterium_hercynium;Otu0428	TACG-G-A-G--G-A-TCCA-A-G-CG-T-T-AT-CC-GGAAT-CATTGGGTTT-AAA-GGG-TCC-------GT-AG-GCGGT--T-TAGT-A--AGTCA-G-T-G-GTG-AAAG-CCCA-TCG-CTCAAC-GGTG-GAAC-GG-CCATTGATACTGCTG-A-ACT-TG-AATTAT--TA-GGAAG-T-AACT---AGAATATGTAGTGTAGCGGTGAAATGCTTAGAGATT-AC-ATG-GAATACCAATTGCGAAGGCAGGTTACTA------------------------------CTA-AT-TGATTGACGCTGAT-GGACG-A-A-AGC-G-TGG-GT-A-GC-GAACAGG
Otu0603	>Bacteroidetes;Flavobacteriia;Flavobacteriales;Flavobacteriaceae;Flavobacterium;Flavobacterium_hercynium;Otu0603	TACG-G-A-G--G-G-TCCA-A-G-CG-T-T-AT-CC-GGAAT-CATTGGGTTT-AAA-GGG-TCC-------GT-AG-GCGGT--T-TTGT-A--AGTTA-G-T-G-GTG-AAAG-CCCA-TCG-CTCAAC-GGTG-GAAC-GG-CCATTGATACTGCAA-G-ACT-TG-AATTAT--TA-GGAAG-T-AACT---AGAATATGTGGTGTAGCGGTGAAATGCTTAGAGATT-AC-ATG-GAATACCAATTGCGAAGGCAGGTTACTA------------------------------CTA-AT-ATATTGACGCTGAT-GGACG-A-A-AGC-G-TGG-GG-A-GC-GAACAGG
Otu2711	>Bacteroidetes;Bacteroidia;Flavobacteriales;Flavobacteriaceae;Flavobacterium;Flavobacterium_gelidilacus;Otu2711	TACG-G-A-G--G-A-TCCG-A-G-CG-T-T-AT-CC-GGAAT-CATTGGGTTT-AAA-GGG-TCC-------GT-AG-GCGGT--T-TTGT-A--AGTCA-G-T-G-GTG-AAAT-CCGG-CAG-CTCAAC-TGTC-GAAC-TG-CCATTGATACTGCAG-G-ACT-TG-AATTAC--TG-TGAAG-T-AACT---AGAATATGTAGTGTAGCGGTGAAATGCTTAGATATT-AC-ATG-GAATACCAATTGCGAAGGCAGGTTACTA------------------------------ACA-TT-ATATTGACGCTGAT-GGACG-A-A-AGC-G-TGG-GG-A-GC-GAACAGG
Otu0902	>Firmicutes;Clostridia;Lachnospirales;Lachnospiraceae;Blautia;Blautia_obeum*;Otu0902	TACG-T-A-G--G-G-GGCA-A-G-CG-T-T-GT-CC-GGATT-TACTGGGTGT-AAA-GGG-AGC-------GT-AG-ACGGA--T-TAGC-A--AGTCT-G-A-T-GTG-AAAG-GCAG-GGG-CTCAAC-CCCT-GGAC-TG-CATTGGAAGCTGCCA-G-TCT-TG-AGTGCC--GG-AGAGG-T-AAGC---GGAATTCCTAGTGTAGCGGTGAAATGCGTAGATATT-AG-GAG-GAACACCAGTGGCGAAGGCGGCTTACTG------------------------------GAC-GG-CAACTGACGTTGAG-GCTCG-A-A-AGC-G-TGG-GG-A-GC-AAACAGA
Otu2037	#N/A	TACG-G-A-G--G-G-TGCA-A-G-CG-T-T-AT-CC-GGATT-CACTGGGTTT-AAA-GGG-TGC-------GT-AG-GAGGG--C-AGGT-A--AGTCA-G-T-G-GTG-AAAT-CTCC-AAG-CTTAAC-TTGG-AAAC-TG-CCGTTGATACTATCT-G-TCT-TG-AATACC--GT-GGAGA-T-GAGC---GGAATATGTCATGTAGCGGTGAAATGCTTAGATATG-AC-ATA-GAACACCAATTGCGAAGGCAGCTCGTTA------------------------------CAC-GA-ATATTGACTCTGAG-GCACG-A-A-AGC-G-TGG-GG-A-TC-AAACAGA
Otu0848	>Firmicutes;Clostridia;Lachnospirales;Lachnospiraceae;Blautia;Blautia_faecis;Otu0848	TACG-T-A-G--G-G-GGCA-A-G-CG-T-T-GT-CC-GGATT-TACTGGGTGT-AAA-GGG-AGC-------GT-AG-ACGGC--G-CAGC-A--AGTCT-G-A-T-GTG-AAAG-GCAG-GGG-CTTAAC-CCCT-GGAC-TG-CATTGGAAACTGCTG-T-GCT-TG-AGTGCC--GG-AGGGG-T-AAGC---GGAATTCCTAGTGTAGCGGTGAAATGCGTAGATATT-AG-GAG-GAACACCAGTGGCGAAGGCGGCTTACTG------------------------------GAC-GG-TAACTGACGTTGAG-GCTCG-A-A-AGC-G-TGG-GG-A-GC-AAACAGG
Otu0704	>Firmicutes;Clostridia;Clostridiales;Lachnospiraceae;Blautia;Blautia_obeum*;Otu0704	TACG-T-A-G--G-G-GGCA-A-G-CG-T-T-AT-CC-GGATT-TACTGGGTGT-AAA-GGG-AGC-------GT-AG-ACGGA--C-TGGC-A--AGTCT-G-A-T-GTG-AAAG-GCGG-GGG-CTCAAC-CCCT-GGAC-TG-CATTGGAAACTGTTA-G-TCT-TG-AGTGCC--GG-AGAGG-T-AAGC---GGAATTCCTAGTGTAGCGGTGAAATGCGTAGATATT-AG-GAG-GAACACCAGTGGCGAAGGCGGCTTACTG------------------------------GAC-GG-TAACTGACGTTGAG-GCTCG-A-A-AGC-G-TGG-GG-A-GC-AAACAGG
Otu0478	>Acidobacteria;Actinobacteria;Frankiales;Geodermatophilaceae;Blastococcus;Blastococcus_endophyticus;Otu0478	TACG-T-A-G--G-G-TGCA-A-G-CG-T-T-GT-CC-GGAAT-TATTGGGCGT-AAA-GAG-CTC-------GT-AG-GCGGT--T-CGTC-G--CGTCG-G-C-T-GTG-AAAA-CCTG-AGG-CTCAAC-CTCA-GGCC-TG-CAGTCGATACGGGCG-G-ACT-TG-AGTACT--GC-AGGGG-A-GACT---GGAATTCCTGGTGTAGCGGTGAAATGCGCAGATATC-AG-GAG-GAACACCGGTGGCGAAGGCGGGTCTCTG------------------------------GGC-AG-TAACTGACGCTGAG-GAGCG-A-A-AGC-G-TGG-GG-A-GC-GAACAGG
Otu0441	>Actinobacteria;Actinobacteria;Frankiales;Geodermatophilaceae;Blastococcus;Blastococcus_ aggregatus;Otu0441	TACG-T-A-G--G-G-TGCA-A-G-CG-T-T-GT-CC-GGAAT-TATTGGGCGT-AAA-GAG-CTC-------GT-AG-GCGGT--T-TGTT-G--CGTCG-G-C-T-GTG-AAAA-CCTG-AGG-CTCAAC-CTCA-GGCC-TG-CAGTCGATACGAGCA-G-ACT-AG-AGTGTT--GC-AGGGG-A-GACT---GGAATTCCTGGTGTAGCGGTGAAATGCGCAGATATC-AG-GAG-GAACACCGGTGGCGAAGGCGGGTCTCTG------------------------------GGC-AG-CAACTGACGCTGAG-GAGCG-A-A-AGC-G-TGG-GG-A-GC-GAACAGG
Otu0816	>Bacteroidetes_5;Bacteroidetes_5;Bacteroidetes_5;Bacteroidetes_5;Bacteroidetes;Bacteroidetes_2;Otu0816	TACG-A-A-G--G-A-TCCA-A-G-CG-T-T-AT-CC-GGATT-TATTGGGTTT-AAA-GGG-CGC-------GT-AG-GCGGA--C-TATT-A--GGTCA-G-T-G-GTG-AAAG-CCTG-CAG-CTTAAC-TGCA-GAAC-TG-CCATTGATACTGATG-G-TCT-TG-AGTACA--TT-TGAGG-T-GGGC---GGAATGTGTCATGTAGTGGTGAAATACTTAGATATG-AC-ACA-GAACTCCGATTGCGAAGGCAGCTCACTA------------------------------AAC-TG-TAACTGACGCTGAG-GCACG-G-A-AGC-G-TGG-GG-A-TC-AAACAGG
Otu0504	>Bacteroidetes_6;Bacteroidetes_6;Bacteroidetes_6;Bacteroidetes_6;Bacteroidetes;Bacteroidetes_1;Otu0504	TACG-G-G-G--G-A-TCCG-A-G-CG-T-T-AT-CC-GGATT-TACTGGGTTT-AAA-GGG-TGC-------GC-AG-GCGGC--G-GGGT-C--CGTCC-G-C-G-GTG-AAAC-GCCG-GGG-CTCAAC-CCCG-GCCT-GG-CCGTGGAAACCGCCC-C-GCT-TG-GATACG--GT-CGAGG-C-TGGC---GGAACGCGTGGTGTAGCGGTGAAATGCTTAGAGATC-AC-GTG-GAAGGCCGATTGCGGAGGCAGCTGGCCA------------------------------GGC-CG-GGATTGACGCTGAG-GCACG-A-A-AGC-G-TGG-GG-A-GC-GAACAGG
Otu0358	>Bacteroidetes;Bacteroidia;Bacteroidales;Muribaculaceae;Muribaculaceae;Muribaculaceae_1;Otu0358	TACG-G-A-G--G-A-TGCG-A-G-CG-T-T-AT-CC-GGATT-TATTGGGTTT-AAA-GGG-TGC-------GC-AG-GCGGC--G-CTCC-A--AGTCA-G-C-G-GTC-AAAT-GCCC-GGG-CTCAAC-CCGG-GTCC--G-CCGTTGATACTGGGG-T-GCT-CG-AGTGCG--TG-CGAGG-G-AGGC---GGAATGCGTGGTGTAGCGGTGAAATGCATAGATATC-AC-GCA-GAACCCCGATTGCGAAGGCAGCCTTCCA------------------------------GCA-CG-CCACTGACGCTGAG-GCACG-A-A-AGC-G-TGG-GT-A-TC-GAACAGG
Otu3558	>Proteobacteria;Gammaproteobacteria;Enterobacterales;Pasteurellaceae;Pasteurella;Pasteurella_bettyae;Otu3558	TACG-G-A-G--G-G-TGCG-A-G-CG-T-T-AA-TC-GGAAT-AACTGGGCGT-AAA-GGG-CAT-------GC-AG-GCGGT--T-GTTT-A--AGTGA-G-A-T-GTG-AAAG-CCCC-GGG-CTTAAC-CTGG-GAAT-TG-CATTTCAGACTGGAC-A-GCT-AG-AGTACT--TT-AGGGA-G-GGGT---AGAATTCCACGTGTAGCGGTGAAATGCGTAGAGATG-TG-GAG-GAATACCGAAGGCGAAGGCAGCCCCTTG------------------------------GGA-AT-GTACTGACGCTGAG-GGACG-A-A-AGC-G-TGG-GG-A-GC-AAACAGG
Otu0561	>Proteobacteria;Deltaproteobacteria;Bdellovibrionales;Bdellovibrionaceae_1;Bdellovibrionaceae;Bdellovibrionaceae_1;Otu0561	TACG-G-A-G--G-G-TGCA-A-G-CG-T-T-GT-CC-GGAAT-CATTGGGCGT-AAA-GAG-TTC-------GT-AG-GCGGT--A-TGTA-A--AGTCA-G-G-T-GTT-AAAG-GCAG-GGG-CTCAAC-TTCT-GTAC-GG-CACTTGATACTTGCA-A-ACT-AG-AATGCG--GT-AGAGG-T-AAAG---GGAATTCCTGGTGTAGCGGTGAAATGCTTAGATATC-AG-GAG-GAACATCGGTGGCGTAAGCGCTTTACTG------------------------------GGC-CG-TAATTGACGCTGAG-GAACG-A-A-AGC-C-AGG-GT-A-GC-AAATGGG
Otu3135	>Bdellovibrionota;Bdellovibrionia;Bdellovibrionales;Bdellovibrionaceae;Bdellovibrio;Bdellovibrio_sp;Otu3135	GACG-A-G-GtgG-T-GCCA-A-G-CG-T-T-GT-TC-GGAAT-TATTGGGCGT-AAA-GCG-GGT-------GT-AG-GTGGC--T-CTGT-A--AGTCA-G-A-A-GTG-AAAG-CCCC-GAG-CTTAAC-TTGG-GAAG-TG-CTTTTGATACTGCAG-A-GCT-TG-AGTGTG--GG-AGAGG-A-TCGT---GGAATTCCAGGTGTAGTGGTGAAATACGTAGATATC-TG-GAG-GAACACCGGTGGCGAAGGCGGCGATCTG------------------------------GCC-CA-ACACTGACACTGAG-ACCCG-A-A-AGC-G-TGG-GG-A-TC-AAACAGG
Otu0789	>Bacteroidetes;Bacteroidia;Flavobacteriales;Weeksellaceae;Bergeyella;Bergeyella_sp;Otu0789	TACG-G-A-G--G-G-TGCA-A-G-CG-T-T-AT-CC-GGACT-TATTGGGTTT-AAA-GGG-TCC-------GT-AG-GCGGG--T-TATT-A--AGTCA-G-T-G-GTG-AAAT-CTCA-TAG-CTCAAC-TATG-AAAC-TG-CCATTGATACTGATA-G-TCT-TG-AGTATA--TT-TGAAG-T-AGCT---GGAATAAGTAGTGTAGCGGTGAAATGCATAGATATT-AC-TTA-GAACACCAATAGCGAAGGCAGGTTACTA------------------------------AGA-TA-TTACTGACGCTGAG-GGACG-A-G-AGC-G-TAG-GG-A-GC-GAACAGG
Otu3664	>Proteobacteria;Alphaproteobacteria;Acetobacterales;Acetobacteraceae;Acetobacteraceae;Acetobacteraceae_1;Otu3664	TACG-G-A-G--G-G-GGCT-A-G-CG-T-T-GC-TC-GGAAT-TACTGGGCGT-AAA-GGG-CGC-------GT-AG-GCGGC--A-CTGT-T--AGTCA-G-G-C-GTG-AAAT-TCCT-GGG-CTTAAC-CTGG-GGAC-TG-CTCTTGATACGGCAG-A-GCT-AG-AGGATG--GA-AGAGG-C-TCGC---GGAATTCCCAGAGTAGAGGTGAAATTCGTAGATATT-GG-GAA-GAACACCGGTGGCGAAGGCGGCGAGCTG------------------------------GTC-CA-TTACGGACGCTGAG-GCGCG-A-C-AGC-G-GGG-GG-A-GC-AAACAGG
Otu0075	>Actinobacteria;Actinobacteria;Bifidobacteriales;Bifidobacteriaceae;Bifidobacterium;Bifidobacterium_ breve*;Otu0075	TACG-T-A-G--G-G-TGCA-A-G-CG-T-T-AT-CC-GGAATgTATTGGGTGT-AAA-GGG-CTC-------GT-AG-GCGGT--T-CGTC-G--CGTCC-G-G-T-GTG-AAAG-TCCA-TCG-CTTAAC-GGTG-GATC-CG-CGCCGGGTACGGGCG-G-GCT-TG-AGTGCG--GT-AGGGG-A-GACT---GGAATTCCCGGTGTAACGGTGGAATGTGTAGATATC-GG-GAA-GAACACCAATGGCGAAGGCAGGTCTCTG------------------------------GGC-CG-TTACTGACGCTGAG-GAGCG-A-A-AGC-G-TGG-GG-A-GC-GAACAGG
Otu0296	>Proteobacteria;Betaproteobacteria_1;Betaproteobacteria_1;Betaproteobacteria_1;Betaproteobacteria;Betaproteobacteria_1;Otu0296	TACG-T-A-G--G-G-TGCA-G-G-CG-T-T-AA-TC-GGAAT-TACTGGGCGT-AAA-GCG-TGC-------GC-AG-GCGGC--T-TCCT-A--AGTCA-G-A-T-GTG-AAAT-CCCC-GGG-CTCAAC-CTGG-GAAC-TG-CGTTTGAAACTGGGA-G-GCT-AG-AGTGCG--GC-AGAGG-G-GGGT---GGAATTCCACGTGTAGCAGTGAAATGCGTAGATATG-TG-GAG-GAACACCGATGGCGAAGGCAGCCCCCTG------------------------------GGC-CA-GCACTGACGCTCAT-GCACG-A-A-AGC-G-TGG-GG-A-GC-AAACAGG
Otu0346	>Bacteroidetes;Bacteroidia;Bacteroidales;Bacteroidaceae;Bacteroides;Bacteroides_dorei;Otu0346	TACG-G-A-G--G-A-TCCG-A-G-CG-T-T-AT-CC-GGATT-TATTGGGTTT-AAA-GGG-AGC-------GT-AG-ATGGA--T-GTTT-A--AGTCA-G-T-T-GTG-AAAG-TTTG-CGG-CTCAAC-CGTA-AAAT-TG-CAGTTGATACTGGAT-G-TCT-TG-AGTGCA--GT-TGAGG-C-AGGC---GGAATTCGTGGTGTAGCGGTGAAATGCTTAGATATC-AC-GAA-GAACTCCGATTGCGAAGGCAGCCTGCTA------------------------------AGC-TG-CAACTGACATTGAG-GCTCG-A-A-AGT-G-TGG-GT-A-TC-AAACAGG
Otu0329	>Bacteroidetes;Bacteroidia;Bacteroidales;Bacteroidaceae;Bacteroides;Bacteroides_massiliensis;Otu0329	TACG-G-A-G--G-A-TCCG-A-G-CG-T-T-AT-CC-GGATT-TATTGGGTTT-AAA-GGG-AGC-------GT-AG-ATGGG--T-TGTT-A--AGTCA-G-T-T-GTG-AAAG-TTTG-CGG-CTCAAC-CGTA-AAAT-TG-CAATTGATACTGGCA-G-TCT-TG-AGTACA--GT-TGAGG-T-AGGC---GGAATTCGTGGTGTAGCGGTGAAATGCTTAGATATC-AC-GAA-GAACTCCGATTGCGAAGGCAGCTTACTA------------------------------ACC-TG-TAACTGACATTGAT-GCTCG-A-A-AGT-G-TGG-GT-A-TC-AAACAGG
Otu0644	>Bacteroidetes;Bacteroidia;Bacteroidales;Bacteroidaceae;Bacteroides;Bacteroides_caccae;Otu0644	TACG-G-A-G--G-A-TCCG-A-G-CG-T-T-AT-CC-GGATT-TATTGGGTTT-AAA-GGG-AGC-------GT-AG-GCGGA--C-TGTT-A--AGTCA-G-T-T-GTG-AAAG-TTTG-CGG-CTCAAC-CGTA-AAAT-TG-CAGTTGATACTGGCA-G-TCT-TG-AGTGCA--GT-AGAGG-T-GGGC---GGAATTCGTGGTGTAGCGGTGAAATGCTTAGATATC-AC-GAA-GAACTCCGATTGCGAAGGCAGCTCACTG------------------------------GAG-TG-TAACTGACGCTGAT-GCTCG-A-A-AGT-G-TGG-GT-A-TC-AAACAGG
Otu0597	>Proteobacteria;Alphaproteobacteria;Sphingomonadales;Sphingomonadaceae;Sphingomonas;Sphingomonas_koreensis;Otu0597	TACG-A-G-G--G-G-AGCT-A-G-CG-T-T-AT-TC-GGAAT-TACTGGGCGT-AAA-GCG-CAC-------GT-AG-GCGGC--T-TTGT-A--AGTTA-G-A-G-GTG-AAAG-CCCG-GGG-CTCAAC-TCCG-GAAT-TG-CCTTTAAGACTGCAT-C-GCT-TG-AATCCA--GG-AGAGG-T-GAGT---GGAATTCCGAGTGTAGAGGTGAAATTCGTAGATATT-CG-GAA-GAACACCAGTGGCGAAGGCGGCTCACTG------------------------------GAC-TG-GTATTGACGCTGAG-GTGCG-A-A-AGC-G-TGG-GG-A-GC-AAACAGG
Otu0531	>Bacteroidetes;Bacteroidia;Bacteroidales;Bacteroidaceae;Bacteroides;Bacteroides_ovatus;Otu0531	TACG-G-A-G--G-A-TCCG-A-G-CG-T-T-AT-CC-GGATT-TATTGGGTTT-AAA-GGG-AGC-------GT-AG-GTGGA--C-AGTT-A--GGTCA-G-T-T-GTG-AAAG-TTTG-CGG-CTCAAC-CGTA-AAAT-TG-CAGTTGATACTGGCT-G-TCT-TG-AGTACA--GT-AGAGG-T-GGGC---GGAATTCGTGGTGTAGCGGTGAAATGCTTAGATATC-AC-GAA-GAACTCCGATTGCGAAGGCAGCTCACTG------------------------------GAC-TG-CAACTGACACTGAT-GCTCG-A-A-AGT-G-TGG-GT-A-TC-AAACAGG
Otu0434	>Proteobacteria;Alphaproteobacteria;Sphingomonadales;Sphingomonadaceae;Sphingomonas;Sphingomonas__adhaesiva;Otu0434	TACG-G-A-G--G-G-AGCT-A-G-CG-T-T-GT-TC-GGAAT-TACTGGGCGT-AAA-GCG-CAC-------GT-AG-GCGGC--T-TTGT-A--AGTCA-G-G-G-GTG-AAAG-CCTG-GAG-CTCAAC-TCCA-GAAC-TG-CCTTTGAGACTGCAT-C-GCT-TG-AATCCG--GG-AGAGG-T-GAGT---GGAGTTCCGAGTGTAGAGGTGAAATTCGTAGATATT-CG-GAA-GAACACCAGTGGCGAAGGCGGCTCACTG------------------------------GAC-CG-GTATTGACGCTGAG-GTGCG-A-A-AGC-G-TGG-GG-A-GC-AAACAGG
Otu1632	>Bacteroidetes;Bacteroidia;Bacteroidales;Bacteroidaceae;Bacteroides;Bacteroides_stercoris;Otu1632	TACG-G-A-G--G-A-TCCG-A-G-CG-T-T-AT-CC-GGATT-TATTGGGTTT-AAA-GGG-AGC-------GT-AG-GCGGG--T-TGTT-A--AGTCA-G-T-T-GTG-AAAG-TTTG-CGG-CTCAAC-CGTA-AAAT-TG-CAGTTGATACTGGCG-A-CCT-TG-AGTGCA--AC-AGAGG-T-AGGC---GGAATTCGTGGTGTAGCGGTGAAATGCTTAGATATC-AC-GAA-GAACTCCGATTGCGAAGGCAGCTTACTG------------------------------GAT-TG-TAACTGACGCTGAT-GCTCG-A-A-AGT-G-TGG-GT-A-TC-AAACAGG
Otu1307	>Bacteroidetes;Bacteroidia;Bacteroidales;Bacteroidaceae;Bacteroidaceae;Bacteroides_sp;Otu1307	TACG-G-A-G--G-A-TGCG-A-G-CG-T-T-AT-CC-GGATT-TATTGGGTTT-AAA-GGG-AGC-------GT-AG-ATGGT--A-TGTT-A--AGTCA-G-T-T-GTA-AAAT-TCCG-GGG-CTCAAC-CCCG-GCGA--G-CAGTTGAAACTGGCA-T-TCT-TG-AGTAGT--GT-GGAGG-C-AGAT---GGAATTCGTGGTGTAGCGGTGAAATGCATAGATATC-AC-GAG-GAACTCCGACAGCGAAGGCATTCTGCCA------------------------------CGC-AA-TGACTGACATTGAA-GCTCG-A-A-AGT-G-CGG-GT-A-TC-AAACAGG
Otu2812	>Proteobacteria;Alphaproteobacteria;Sphingomonadales;Sphingomonadaceae;Sphingomonas;Sphingomonas_fonticola;Otu2812	TACG-A-A-G--G-G-GGCT-A-G-CG-T-T-GC-TC-GGAAT-GACCGGGCGT-AAA-GCG-CGC-------GT-AG-GCGGT--T-TTTC-A--AGTCA-G-A-G-GTG-AAAG-CCCG-GAG-CTCAAC-TCCG-GAAT-TG-CCTTTGAAACTGGAT-C-ACT-AG-AATCAT--GG-AGAGG-T-CAGT---GGAATTCCGAGTGTAGAGGTGAAATTCGTAGATATT-CG-GAA-GAACACCAGTGGCGAAGGCGACTGACAG------------------------------GAC-AT-GTATTGACGCTGAG-GTGCG-A-A-AGC-G-TGG-GG-A-GC-AAACAGG
Otu3697	>Bacteroidetes;Bacteroidia;Bacteroidales;Bacteroidaceae;Bacteroides;Bacteroides_ovatus;Otu3697	TACG-G-A-G--G-A-TCCG-A-G-CG-T-T-AT-CC-GTATT-TATTGGGTTT-AAA-GGG-AGC-------GT-AG-GTGGA--T-TGTT-A--AGTCA-G-T-T-GTG-AAAG-TTTG-CGG-CTCAAC-CGTA-AAAT-TG-CAGTTGAAACTGGCA-G-TCT-TG-AGTACA--GT-AGAGG-T-GGGC---GGAATTCGTGGTGTAGCGGTGAAATGCTTAGATATC-AC-GAA-GAACTCCGATTGCGAAGGCAGCTCACTA------------------------------GAC-TG-TTACTGACACTGAT-GCTCG-A-A-AGT-G-TGG-GT-A-TC-AAACAGA
Otu0378	>Proteobacteria;Alphaproteobacteria;Sphingomonadales;Sphingomonadaceae;Sphingomonas;Sphingomonas_sp;Otu0378	TACG-G-A-G--G-G-GGCT-A-G-CG-T-T-GT-TC-GGAAT-TACTGGGCGT-AAA-GCG-CAC-------GT-AG-GCGGC--T-TTGT-A--AGTTA-G-A-G-GTG-AAAG-CCCA-GAG-CTCAAC-TCTG-GAAC-TG-CCTTTAAGACTGCAT-C-GCT-TG-AATCAT--GG-AGAGG-T-CAGT---GGAATTCCGAGTGTAGAGGTGAAATTCGTAGATATT-CG-GAA-GAACACCAGTGGCGAAGGCGACTGACTG------------------------------GAC-AT-GTATTGACGCTGAG-GTGCG-A-A-AGC-G-TGG-GG-A-GC-AAACAGG
Otu1930	>Proteobacteria;Alphaproteobacteria;Sphingomonadales;Sphingomonadaceae;Sphingomonas;Sphingomonas_ taxi*;Otu1930	TACG-G-A-G--G-G-AGCT-A-G-CG-T-T-GT-TC-GGAAT-TACTGGGCGT-AAA-GCG-CAC-------GT-AG-GCGGC--T-TTGC-A--AGTTA-G-A-G-GTG-AAAG-CCTG-GGG-CTCAAC-CCCA-GAAT-TG-CCTTTAAGACTGCAT-C-GCT-AG-AATCCA--GA-AGAGG-T-GAGT---GGAATTCCGAGTGTAGAGGTGAAATTCGTAGATATT-CG-GAA-GAACACCAGTGGCGAAGGCGGCTCACTG------------------------------GTC-TG-GTATTGACGCTGAG-GTGCG-A-A-AGC-G-TGG-GG-A-GC-AAACAGG
Otu0385	>Bacteroidetes_4;Bacteroidetes_4;Bacteroidetes_4;Bacteroidetes_4;Bacteroidetes;Bacteroidetes_4;Otu0385	GACG-A-A-G--G-A-TGCA-A-G-CG-T-T-AT-CC-GGATT-CATTGGGTTT-AAA-GGG-AGC-------GT-AG-GTGGA--C-TTGT-A--AGTCA-G-T-G-GTG-AAAT-CTCT-CAG-CTTAAC-TGAG-AAAC-TG-CCATTGATACTGCAG-G-TCT-TG-AGTACA--GA-TGATG-T-GGGC---GGAATATGACATGTAGTGGTGAAATACTTAGATATG-TC-ATA-GAACACCGATTGCGAAGGCAGCTCACAA------------------------------AAC-TG-TAACTGACACTGAG-GCTCG-A-A-AGT-G-CGG-GG-A-TC-AAACAGG
Otu0345	>Proteobacteria;Alphaproteobacteria;Sphingomonadales;Sphingomonadaceae;Sphingomonas;Sphingomonas_mathurensis*;Otu0345	TACG-G-A-G--G-G-AGCT-A-G-CG-T-T-AT-TC-GGAAT-TACTGGGCGT-AAA-GCG-CAC-------GT-AG-GCGGC--T-TTGT-A--AGTAA-G-G-G-GTG-AAAG-CCCA-GAG-CTCAAC-TCTG-GAAT-TG-CCCTTTAGACTGCAT-C-GCT-TG-AATCAT--GG-AGAGG-T-CAGT---GGAATTCCGAGTGTAGAGGTGAAATTCGTAGATATT-CG-GAA-GAACACCAGTGGCGAAGGCGGCTGACTG------------------------------GAC-AT-GTATTGACGCTGAG-GTGCG-A-A-AGC-G-TGG-GG-A-GC-AAACAGG
Otu0645	>Bacteroidetes_2;Bacteroidetes_2;Bacteroidetes_2;Bacteroidetes_2;Bacteroidetes;Bacteroidetes_3;Otu0645	TACG-G-A-G--G-A-TGCA-A-G-CG-T-T-AT-CC-GGATT-CATTGGGTTT-AAA-GGG-TGC-------GT-AG-GCGGA--A-TGAT-A--AGTCA-G-C-G-GTG-AAAT-CTCT-GGG-CTCAAC-CCAG-AAAC-TG-CCGTTGATACTGTCG-T-TCT-TG-AGTACA--GT-TGATG-T-GGGC---GGAATATGACATGTAGCGGTGAAATGCTTAGATATG-TC-ATA-GAACACCGATTGCGAAGGCAGCTCACAA------------------------------AAC-TG-AAACTGACGCTGAG-GCACG-A-A-AGC-G-TGG-GG-A-TC-AAACAGG
Otu3528	>Proteobacteria;Alphaproteobacteria;Sphingomonadales;Sphingomonadaceae;Sphingomonas;Sphingomonas_leidyi;Otu3528	TACG-G-A-G--G-G-AGCT-A-G-CG-T-T-GT-TC-GGAAT-TACTGGGCGT-AAA-GCG-CAC-------GT-AG-GCGGC--T-TTGT-A--AGTCA-G-A-G-GTG-AAAG-CCTG-GAG-CTCAAC-TCCA-GGAC-TG-CCTTTGAGACTGCAT-C-GCT-TG-AATCCA--GG-AGAGG-T-GGGT---GGAATTCCGAGTGTAGAGGTGAAATTCGTAGATATT-CG-GAA-GAGCACCAGTGGCGAAGGCGGCTCACTG------------------------------GAC-TG-GTATTGACGCTGAA-GTGCG-A-A-AGC-G-TGG-GG-A-GC-AAACAGG
Otu1128	>Bacteroidetes;Bacteroidia;Bacteroidales;Bacteroidaceae;Bacteroides;Bacteroides_uniformis;Otu1128	TACG-G-A-G--G-A-TCCG-A-G-CG-T-T-AT-CC-GGATT-TATTGGGTTT-AAA-GGG-AGC-------GT-AG-GCGGG--C-TTTT-A--AGTCA-G-T-T-GTG-AAAG-TTTG-CGG-CTCAAC-CGTA-AAAT-TG-CAGTTGATACTGGAA-G-CCT-TG-AGTACA--GT-AGAGG-C-AGGC---GGAATTCGTGGTGTAGCGGTGAAATGCTTAGATATC-AC-GAA-GAACTCCGATTGCGAAGGCAGCTTGCTG------------------------------GAC-TG-TAACTGACGCTGAT-GCTCG-A-A-AGT-G-TGG-GT-A-TC-AAACAGG
Otu0569	>Bacteria_1;Bacteria_1;Bacteria_1;Bacteria_1;Bacteria_1;Bacteria_1;Otu0569	GACG-T-A-G--G-A-AGCA-A-G-CG-T-T-GT-CC-GGAAT-TACTGGGCGT-AAA-GAG-CTC-------GT-AG-GCGGG--A-TCGT-A--AGTCT-T-A-G-AGT-AAAT-CTCA-CGG-CTCAAC-CGTG-GGGC-CT-TCTGAGATACTGCGA-T-TCT-TG-AGGATG--TC-AGAGG-A-AAGT---AGAATTCCCGGTGTAGCGGTGAAATGCGTAGATATC-GG-GAG-GAATACCAGTGGCGAAGGCGACTTTCTG------------------------------GGA-CA-TTCCTGACGCTGAG-GAGCG-A-A-AGC-G-TGG-GG-A-GC-AAACGGG
Otu0682	>Bacteria_2;Bacteria_2;Bacteria_2;Bacteria_2;Bacteria_2;Bacteria_2;Otu0682	TACG-T-A-G--G-G-GGCG-A-G-CG-T-T-GT-TC-GGAAT-TACTGGGCGT-AAA-GAG-CGC-------GT-AG-GCGGT--C-AAGT-A--AGTCA-G-G-C-GTG-AAAT-CCCT-CAG-CTTAAC-TGAG-GTTT-GG-CGCCTGAAACTATCT-G-ACT-TG-AGTTTA--AG-AGAGG-A-GAGT---GGAATTCCCAGTGTAGCGGTGAAATGCGTAGATATT-AG-GAG-GAACACCTGTGGCGAAGGCGGCTCTCTG------------------------------GAC-TA-ATACTGACGCTGAG-GCGCG-A-A-AGC-T-AGG-GG-A-GC-AAACGGG
Otu0486	>Bacteroidetes;Bacteroidia;Bacteroidia;Bacteroidia;Bacteroidia;Bacteroidia_sp;Otu0486	CACG-G---G--G-A-TGCG-A-G-CG-T-T-AT-CC-GGATT-TATTGGGTTT-AAA-GGG-TGC-------GT-AG-GCGGC--G-AATT-A--AGTCA-G-C-G-GTG-AAAG-ACCG-GGG-CTCAAC-CCTG-GAAG-TG-CCGTTGATGCTGATT-G-GCT-AG-AATACC--CT-TGCCG-T-GGGA---GGAATGAGTGGTGTAGCGGTGAAATGCATAGATATC-AC-TCA-GAACACCGATTGCGAAGGCATCTCACGA------------------------------AGG-GG-CGATTGACGCTGAG-GCACG-A-A-AGC-G-TGG-GG-A-TC-GAACAGG
Otu0519	>Bacteroidetes;Bacteroidia;Bacteroidales;Bacteroidaceae_1;Bacteroidaceae;Bacteroidaceae_1;Otu0519	TACG-G-A-G--G-A-TGCG-A-G-CG-T-T-AT-CC-GGATT-TATTGGGTTT-AAA-GGG-AGC-------GC-AG-ACGGG--A-CTTT-A--AGTCA-G-C-T-GTG-AAAT-TTTC-CGG-CTCAAC-CGGG-AAAC-TG-CAGTTGATACTGGCG-T-CCT-TG-AGTACG--GT-CGAGG-C-AGGC---GGAATTCGTGGTGTAGCGGTGAAATGCTTAGATATC-AC-GAA-GAACCCCGATTGCGAAGGCAGCCTGCCA------------------------------GAC-CG-CAACTGACGTTCAT-GCTCG-A-A-AGT-G-CGG-GT-A-TC-AAACAGG
Otu0142	>Bacteroidetes;Bacteroidia;Bacteroidia;Bacteroidia;Bacteroidia;Bacteroidia_sp;Otu0142	TACG-G-A-G--G-A-TGCG-A-G-CG-T-T-AT-CC-GGATT-TATTGGGTTT-AAA-GGG-TGC-------GT-AG-GCTGC--A-TATC-A--AGTCA-G-C-G-GTG-AAAT-GCCC-TCG-CTCAAC-GAGG-GATG-TG-CCGTTGAAACTGATA-G-GCT-GG-AATACG--AT-CGACG-T-GGGA---GGAATGTGTGGTGTAGCGGTGAAATGCATAGATATC-AC-ACA-GAACACCGATTGCGAAGGCATCCCACGA------------------------------GGC-CG-TAATTGACGCTGAG-GCACG-A-A-AGC-G-CGG-GT-A-TC-GAACAGG
Otu0056	>Bacteroidetes;Bacteroidia;Bacteroidia;Bacteroidia;Bacteroidia;Bacteroidia_sp;Otu0056	TACG-G-A-G--G-A-TGCG-A-G-CG-T-T-AT-CC-GGATT-TATTGGGTTT-AAA-GGG-TGC-------GT-AG-GCTGT--G-TACC-A--AGTCA-G-C-G-GTG-AAAT-ACCT-GTG-CTTAAC-GCAG-GCTG-TG-CCGTTGAAACTGGCA-T-GCT-AG-AATACG--GG-AGCCG-T-GGGA---GGAATGTGTGGTGTAGCGGTGAAATGCATAGATATC-AC-ACA-GAACACCGATTGCGAAGGCATCTCACGA------------------------------TTC-CG-TAATTGACGCTTAG-GCACG-A-A-AGC-G-TGG-GT-A-TC-GAACAGG
Otu0057	>Bacteria_4;Bacteria_4;Bacteria_4;Bacteria_4;Bacteria_4;Bacteria_4;Otu0057	TACG-T-A-G--G-T-CCCA-A-G-CG-TgT-AT-CC-GGAGT-GACTGGGCGT-AAA-GAGtTGC-------GT-AG-GCGGC--T-AAGT-A--AGCGA-G-T-A-ATG-AAAA-CTAT-CGG-CTCAAC-CGGT-AGCC-TG-TTATTCGAACTGCTT-G-GCT-CG-AGATTA--TC-AGAGG-T-CGCT---GGAGTTCCTAGTGTAGCAGTGAAATGCGTAGATATT-AG-GAA-GAACACCAATGGCGTAGGCAGGCGACTG------------------------------GGG-TA-TTTCTGACGCTAAG-GCACG-A-A-AGC-G-TGG-GG-A-GC-GAACCGT
Otu0102	>Bacteria_3;Bacteria_3;Bacteria_3;Bacteria_3;Bacteria_3;Bacteria_3;Otu0102	TACG-T-G-G--G-G-CGCG-A-G-CG-T-T-AA-TC-GGAAT-GACTGGGCGT-AAA-GGG-CGC-------GC-AG-GCGGT--T-TGTC-A--AGCCG-G-A-C-GTG-AAAT-CCCG-GGG-CTCAAC-CCCG-GAAT-TG-CGTTTGGAACTGGCA-G-GCT-GG-AGCGCG--GC-GGAGG-A-GGGT---GGAATTCCGCGTGTAGCGGTGGAATGCGTAGAGATG-CG-GAA-GAACACCGATGGCGAAGGCAGCCCTCTG------------------------------GGC-CG-CAGCTGTTGCTGAG-GCGCG-A-A-AGC-G-TGG-GG-A-GC-GAACAGG
Otu0252	>Bacteria_6;Bacteria_6;Bacteria_6;Bacteria_6;Bacteria_6;Bacteria_6;Otu0252	TACG-A-G-T--G-G-TGCT-A-G-CA-T-T-AT-TC-GGAAT-CATTGGGCGT-AAA-GGG-TGC-------GT-AG-GCGGT--G-TATT-A--AGTCA-A-C-T-GTT-AAAT-TCCT-TAG-CTTAAC-TAGG-GGTA-AG-CAGTAGATACTGGTA-T-GCT-AG-AAGATG--GA-AGAGA-G-AAGT---GGAACTCTTGGAGTAGCGGTAAAATGCGTAGATCTC-AA-GAG-GAACACCGATGGCGAAGGCAGCTTCTTG------------------------------GTC-CA-TTCTTGACGCTGAG-GCACG-A-A-AGC-G-TGG-GG-A-GC-AAACAGG
Otu0289	>Bacteria_5;Bacteria_5;Bacteria_5;Bacteria_5;Bacteria_5;Bacteria_5;Otu0289	TACG-G-A-G--G-G-GGCG-A-G-CG-T-T-GT-CC-GAATT-TATTGGGCGT-AAA-GCG-CGT-------GT-AG-GCGGA--C-CAAC-A--AGCCT-G-G-G-GTG-AAAG-GTTG-GGG-CTCAAC-CCCAtACAG-TG-CCTTGGGGACTGTTG-G-TCT-GG-AGGCAG--GC-AGAGG-A-GTGT---GGAATTCCTGGTGTAGCGGTGGAATGCGTAGAGATC-AG-GAA-GAACACCCGTGGCGAAGGCGGCACTCTG------------------------------GGC-CT-GTACTGACGCTGAG-ACGCG-A-A-AGC-G-CGG-GG-A-GC-GAACGGG
Otu0015	>Actinobacteria;Coriobacteriia;Coriobacteriales;Atopobiaceae;Atopobium;Atopobium_vaginae;Otu0015	TACG-T-A-G--G-G-GGTA-A-G-CG-T-T-AT-CC-GGATT-CATTGGGCGT-AAA-GCG-CGC-------GT-AG-GCGGT--C-TGTT-A--GGTCA-G-G-A-GTT-AAAT-CTGG-GGG-CTCAAC-CCCT-ATCC--G-CTCCTGATACCGGCA-G-GCT-TG-AGTCTG--GT-AGGGG-A-AGAT---GGAATTCCAAGTGTAGCGGTGAAATGCGCAGATATT-TG-GAA-GAACACCGGTGGCGAAGGCGGTCTTCTG------------------------------GGC-TA-TGACTGACGCTGAG-GCGCG-A-A-AGC-T-AGG-GG-A-GC-GAACAGA
Otu0877	>Firmicutes;Bacilli;Bacillales;Bacillaceae;Bacillus;Bacillus_selenatarsenatis;Otu0877	TACG-C-A-G--G-T-GGCA-A-G-CG-T-T-GT-CC-GGAAT-TATTGGGCGT-AAA-GCG-CGC-------GC-AG-GCGGT--T-CCTT-A--AGTCT-G-A-T-GTG-AAAG-CCCC-CGG-CTCAAC-CGGG-GAGG-GT-CATTGGAAACTGGGG-A-ACT-TG-AGTGCA--GA-AGAGG-A-GAGC---GGAATTCCACGTGTAGCGGTGAAATGCGTAGAGATG-TG-GAG-GAACACCAGTGGCGAAGGCGGCTCTCTG------------------------------GTC-TG-TAACTGACGCTGAG-GCGCG-A-A-AGC-G-TGG-GG-A-GC-GAACAGG
Otu0671	>Firmicutes;Bacilli;Bacillales;Bacillaceae1;Bacillus;Bacillus_circulans*;Otu0671	TACG-T-A-G--G-T-GGCA-A-G-CG-T-T-GT-CC-GGATT-TATTGGGCGT-AAA-GCG-CGC-------GC-AG-GCGGT--C-CTTT-A--AGTCT-G-A-T-GTG-AAAT-CTTG-CGG-CTCAAC-CGCA-AGCG-GT-CATTGGAAACTGGGG-G-ACT-TG-AGTGCA--GA-AGAGG-A-AAGC---GGAATTCCACGTGTAGCGGTGAAATGCGTAGAGATG-TG-GAG-GAACACCAGTGGCGAAGGCGGCTTTCTG------------------------------GTC-TG-TAACTGACGCTGAG-GCGCG-A-A-AGC-G-TGG-GG-A-GC-AAACAGG
Otu3489	>Firmicutes;Bacilli;Bacillales;Bacillaceae;Bacillus;Bacillus_korlensis;Otu3489	TACG-T-A-G--G-T-GGCA-A-G-CG-T-T-GT-CC-GGAAT-TATTGGGCGT-AAA-GCG-CGC-------GC-AG-GTGGT--C-TCTT-A--AGTCT-G-A-T-GTG-AAAG-CCCC-CGG-CTCAAC-CGGG-GAGG-AT-CATTGGAAACTGGGA-G-ACT-TG-AGTGCA--GG-AGAGA-A-GAGT---GGAATTCCACGTGTAGCGGTGAAATGCGTAGAGATG-TG-GAG-GAACACCAGTGGCGAAGGCGACTCTTTG------------------------------GCC-TG-TAACTGACACTGAG-GCGCG-A-A-AGC-G-TGG-GG-A-GC-AAACAGG
Otu2333	>Firmicutes;Bacilli;Bacillales;Bacillaceae;Bacillus;Bacillus_aryabhattai;Otu2333	TACG-T-A-G--G-T-GGCA-A-G-CG-T-T-AT-CC-GGAAT-TATTGGGCGT-AAA-GCG-CGC-------GC-AG-GCGGT--T-TCTT-A--AGTCT-G-A-T-GTG-AAAG-CCCA-CGG-CTCAAC-CGTG-GAGG-GT-CATTGGAAACTGGGG-A-ACT-TG-AGTGCA--GA-AGAGA-A-AAGC---GGAATTCCACGTGTAGCGGTGAAATGCGTAGAGATG-TG-GAG-GAACACCAGTGGCGAAGGCGGCTTTTTG------------------------------GTC-TG-TAACTGACGCTGAG-GCGCG-A-A-AGC-G-TGG-GG-A-GC-AAACAGG
Otu0899	>Proteobacteria;Gammaproteobacteria;Pseudomonadales;Pseudomonadaceae;Azotobacter;Azotobacter_sp;Otu0899	TACA-G-A-G--G-G-TGCA-A-G-CG-T-T-AA-TC-GGAAT-TACTGGGCGT-AAA-GCG-CGC-------GT-AG-GTGGT--T-TGGT-A--AGTTG-A-A-T-GTG-AAAG-CCCC-GGG-CTCAAC-CTGG-GAAC-TG-CATCCAAAACTGCCT-G-GCT-AG-AGTACG--GT-AGAGG-G-TGGT---GGAATTTCCTGTGTAGCGGTGAAATGCGTAGATATA-GG-AAG-GAACACCAGTGGCGAAGGCGACCACCTG------------------------------GAC-TG-ATACTGACACTGAG-GTGCG-A-A-AGC-G-TGG-GG-A-GC-AAACAGG
Otu2774	>Proteobacteria;Alphaproteobacteria;Azospirillales;Azospirillaceae;Azospirillum;Azospirillum_zeae;Otu2774	TACG-A-A-G--G-G-GGCT-A-G-CG-T-T-GT-TC-GGAAT-TACTGGGCGT-AAA-GGG-CGC-------GT-AG-GCGGC--C-TGTT-T--AGTCA-G-A-A-GTG-AAAG-CCCC-GGG-CTCAAC-CTGG-GAAT-AG-CTTTTGATACCGGCA-G-GCT-TG-AGTTCC--GG-AGAGG-A-TGGT---GGAATTCCCAGTGTAGAGGTGAAATTCGTAGATATT-GG-GAA-GAACACCGGTGGCGAAGGCGGCCATCTG------------------------------GAC-GG-ACACTGACGCTGAG-GCGCG-A-A-AGC-G-TGG-GG-A-GC-AAACAGG
Otu0921	>Proteobacteria;Alphaproteobacteria;Azospirillales;Azospirillaceae;Azospirillum;Azospirillum_brasilense;Otu0921	TACG-A-A-G--G-G-GGCG-A-G-CG-T-T-GT-TC-GGAAT-TACTGGGCGT-AAA-GGG-CGC-------GT-AG-GCGGC--C-CGAT-C--AGTCA-G-A-T-GTG-AAAG-CCCC-GGG-CTCAAC-CTGG-GAAC-TG-CATTTGATACTGTCG-G-GCT-TG-AGTTCC--GG-AGAGG-A-TGGT---GGAATTCCCAGTGTAGAGGTGAAATTCGTAGATATT-GG-GAA-GAACACCGGTGGCGAAGGCGGCCATCTG------------------------------GAC-GG-ACACTGACGCTGAG-GCGCG-A-A-AGC-G-TGG-GG-A-GC-AAACAGG
Otu3681	>Proteobacteria;Alphaproteobacteria;Rhizobiales;Rhizobiaceae;Aureimonas;Aureimonas_altamirensis;Otu3681	TACG-A-A-G--G-G-GGCT-A-G-CG-T-T-GT-TC-GGAAT-TACTGGGCGT-AAA-GCG-CAC-------GT-AG-GCGGA--T-ATTT-A--AGTCA-G-G-G-GTG-AAAT-CCCG-GGG-CTCAAC-CCCG-GAAC-TG-CCTTTGATACTGGGT-A-TCT-TG-AGTTCG--GA-AGAGG-T-AAGT---GGAATTGCGAGTGTAGAGGTGAAATTCGTAGATATT-CG-CAG-GAACACCAGTGGCGAAGGCGGCTTACTG------------------------------GTC-CG-ATACTGACGCTGAG-GTGCG-A-A-AGC-G-TGG-GG-A-GC-AAACAGG
Otu4305	>Firmicutes;Bacilli;Bacillales;Bacillaceae;Bacillus;Bacillus_sp;Otu4305	TACG-T-A-G--G-T-GGCA-A-G-CG-T-T-AT-CC-GGAAT-TATTGGGCGT-AAA-GCG-CTC-------GC-AG-GCGGT--T-TTTT-A--AGTCT-G-A-T-GTG-AAAG-CCCA-CGG-CTCAAC-CGTG-GAGG-GT-CATTGGAAACTGGGA-G-ACT-TG-AGTGCA--GA-AGAGG-A-GAGT---GGAATTCCACGTGTAGCGGTGAAATGCGTAGAGATG-TG-GAG-GAACACCAGTGGCGAAGGCGACTCTCTG------------------------------GTC-TG-TAACTGACGCTGAG-GAGCG-A-A-AGC-G-TGG-GG-A-GC-AAACAGG
Otu1399	>Verrucomicrobia;Verrucomicrobiae;Verrucomicrobiales;Verrucomicrobiaceae;Prosthecobacter;Prosthecobacter_vanneervenii;Otu1399	TACA-G-A-G--G-T-CTCA-A-G-CG-T-T-GT-TC-GGAAT-CACTGGGCGT-AAA-GGG-TGC-------GT-AG-GTGGC--G-TGGT-A--AGTCA-G-A-T-GTG-AAAG-CCCG-GGG-CTCAAC-CTCG-GAAT-CG-CATCCGATACTGCCG-T-GCT-AG-AGTACT--GA-AGAGG-T-GACT---AGAATTCTCGGTGTAGCAGTGAAATGCGTAGATATC-GA-GAG-GAATACCAACGGCGAGGGCAGGTCACTG------------------------------GGC-AG-TTACTGACACTGAG-GCACG-A-A-GGC-C-AGG-GG-A-GC-AAACGGT
Otu1031	>Bacteroidetes;Bacteroidia;Bacteroidales;Dysgonomonadaceae;Proteiniphilum;Proteiniphilum_sp;Otu1031	TACG-G-A-G--G-A-TCCG-A-G-CG-T-T-AT-CC-GGATT-TATTGGGTTT-AAA-GGG-TGC-------GC-AG-GCGGC--A-TGTT-A--AGTCG-G-C-G-GTG-AAAT-TTTG-CAG-CTCAAC-TGTA-AAAG-AG-CCTTCGAAACTGGCA-A-GCT-TG-AGTGTG--GA-TGAAG-T-AGGC---GGAATTTGTGGTGTAGCGGTGAAATGCATAGATATC-AC-AAA-GAACACCGATTGCGCAGGCAGCTTACTA------------------------------GAC-CA-TAACTGACGCTCAT-GCACG-A-A-GGC-G-TGG-GG-A-TC-AAACAGG
Otu0287	>Proteobacteria;Gammaproteobacteria;Enterobacterales;Morganellaceae;Proteus;Proteus_mirabilis;Otu0287	TACG-G-A-G--G-G-TGCA-A-G-CG-T-T-AA-TC-GTAAT-TACTGGGCGT-AAA-GCG-CAC-------GC-AG-GCGGT--C-AATT-A--AGTCA-G-A-T-GTG-AAAG-CCCC-GAG-CTTAAC-TTGG-GAAT-TG-CATCTGAAACTGGTT-G-GCT-AG-AGTCTT--GT-AGAGG-G-GGGT---AGAATTCCATGTGTAGCGGTGAAATGCGTAGAGATG-TG-GAG-GAATACCGGTGGCGAAGGCGGCCACCTG------------------------------GAC-AA-AGACTGACGCTCAG-GTGCG-A-A-AGC-G-TGG-GG-A-GC-AAACAGG
Otu0788	> Proteobacteria;Alphaproteobacteria;Hyphomicrobiales;Rhizobiaceae;Allorhizobium;Allorhizobium_sp;Otu0788	TACG-A-A-G--G-G-GGCT-A-G-CG-T-T-GT-TC-GGAAT-TACTGGGCGT-AAA-GCG-CAC-------GT-AG-GCGGA--C-TTTT-A--AGTCA-G-G-G-GTG-AAAT-CCCG-GGG-CTCAAC-CTCG-GAAC-TG-CCTTTGATACTGGAA-G-TCT-TG-AGTATG--GA-AGAGG-T-AAGT---GGAATTGCGAGTGTAGAGGTGAAATACGTAGATATT-CG-CAG-GAACACCAGTGGCGAAGGCGGCTTACTG------------------------------GTC-CA-TTACTGACGCCGAG-GTGCG-A-A-AGC-G-TGG-GG-A-GC-AAACAGG
Otu0230	>Actinobacteria;Actinobacteria;Micrococcales;Microbacteriaceae;Pseudoclavibacter;Pseudoclavibacter_1;Otu0230	TACG-T-A-G--G-G-TGCA-A-G-CG-T-T-GT-CC-GGATT-TATTGGGCGT-AAA-GAG-CTC-------GT-AG-GCGGT--T-TGTC-G--CGTCT-G-C-T-GTG-AAAG-CCCG-AGG-CTCAAC-CTCG-GGTC-TG-CAGTGGGTACGGGCA-G-GCT-AG-AGTGCG--GT-AGGGG-A-GATT---GGGATTCCTGGTGTAGCGGTGGAATGCGCAGATATC-AG-GAG-GAACACCGATGGCGAAGGCAGATCTCTG------------------------------GGC-CG-TTACTGACGCTGAG-GAGCG-A-A-AGC-A-TGG-GG-A-GC-GAACAGG
Otu0422	>Firmicutes;Bacilli;Lactobacillaceae;Leuconostoc;pseudomesenteroides;pseudomesenteroides_sp;Otu0422	TACG-T-A-T--G-T-CCCG-A-G-CG-T-T-AT-CC-GGATT-TATTGGGCGT-AAA-GCG-AGC-------GC-AG-ACGGT--T-GATT-A--AGTCT-G-A-T-GTG-AAAG-CCCG-GAG-CTCAAC-TCCG-GAAT-GG-CATTGGAAACTGGTT-A-ACT-TG-AGTGCA--GT-AGAGG-T-AAGT---GGAACTCCATGTGTAGCGGTGGAATGCGTAGATATA-TG-GAA-GAACACCAGTGGCGAAGGCGGCTTACTG------------------------------GAC-TG-TAACTGACGTTGAG-GCTCG-A-A-AGT-G-TGG-GT-A-GC-AAACAGG
Otu0491	>Proteobacteria;Gammaproteobacteria;Pseudomonadales;Pseudomonadaceae;Pseudomonas;Pseudomonas_aeruginosa;Otu0491	TACG-A-A-G--G-G-TGCA-A-G-CG-T-T-AA-TC-GGAAT-TACTGGGCGT-AAA-GCG-CGC-------GT-AG-GTGGT--T-CAGC-A--AGTTG-G-A-T-GTG-AAAT-CCCC-GGG-CTCAAC-CTGG-GAAC-TG-CATCCAAAACTACTG-A-GCT-AG-AGTACG--GT-AGAGG-G-TGGT---GGAATTTCCCGTGTAGCGGTGAAATGCGTAGATATA-GG-AAG-GAACACCAGTGGCGAAGGCGACCACCTG------------------------------GAC-TG-ATACTGACACTGAG-GTGCG-A-A-AGC-G-TGG-GG-A-GC-AAACAGG
Otu0176	>Proteobacteria;Gammaproteobacteria;Pseudomonadales;Pseudomonadaceae;Pseudomonas;Pseudomonas_fluorescens*;Otu0176	TACA-G-A-G--G-G-TGCA-A-G-CG-T-T-AA-TC-GGAAT-TACTGGGCGT-AAA-GCG-CGC-------GT-AG-GTGGT--T-TGTT-A--AGTTG-G-A-T-GTG-AAAT-CCCC-GGG-CTCAAC-CTGG-GAAC-TG-CATTCAAAACTGACT-G-ACT-AG-AGTATG--GT-AGAGG-G-TGGT---GGAATTTCCTGTGTAGCGGTGAAATGCGTAGATATA-GG-AAG-GAACACCAGTGGCGAAGGCGACCACCTG------------------------------GAC-TA-ATACTGACACTGAG-GTGCG-A-A-AGC-G-TGG-GG-A-GC-AAACAGA
Otu0097	>Proteobacteria;Betaproteobacteria;Burkholderiales;Oxalobacteraceae;Massilia;Massilia_dura*;Otu0097	TACG-T-A-G--G-G-TGCA-A-G-CG-T-T-AA-TC-GGAAT-TACTGGGCGT-AAA-GCG-CGC-------GC-AG-GCGGT--T-TTGT-A--AGTCT-G-T-T-GTG-AAAT-CCCC-GGG-CTTAAC-CTGG-GAAT-GG-CAATGGAGACTGCGA-G-GCT-AG-AGTTTG--GC-AGAGG-G-GGGT---AGAATTCCACATGTAGCAGTGAAATGCGTAGAGATG-TG-GAG-GAACACCGATGGCGAAGGCAGCCCCCTG------------------------------GGT-CA-AGACTGACGCTCAT-GCACG-A-A-AGC-G-TGG-GG-A-GC-AAACAGG
Otu3965	>Acidobacteria;Actinobacteria;Propionibacteriales;Nocardioidaceae;Marmoricola;Marmoricola_sp;Otu3965	TACG-T-A-G--G-G-TGCA-A-G-CG-T-T-GT-CC-GGAAT-TATTGGGCGT-AAA-GGG-CTC-------GT-AG-GCGGT--C-TGTC-G--CGTCG-G-G-A-GTG-AAAA-CTCA-GGG-CTTAAC-CCTG-AGCC-TG-CTTCCGATACGGGCA-G-ACT-AG-AGGTAT--GC-AGGGG-A-GAAT---GGAATTCCTGGTGTAGCGGTGAAATGCGCAGATATC-AG-GAG-GAACACCGGTGGCGAAGGCGGTTCTCTG------------------------------GGC-AT-TACCTGACGCTGAG-GAGCG-A-A-AGT-G-TGG-GG-A-GC-GAACAGG
Otu0112	>Proteobacteria;Betaproteobacteria;Burkholderiales;Oxalobacteraceae;Massilia;Massilia_timonae*;Otu0112	TACG-T-A-G--G-G-TGCA-A-G-CG-T-T-AA-TC-GGAAT-TACTGGGCGT-AAA-GCG-TGC-------GC-AG-GCGGT--T-TTGT-A--AGTCT-G-T-C-GTG-AAAG-CCCC-GGG-CTCAAC-CTGG-GAAT-TG-CGATGGAGACTGCAA-G-GCT-TG-AATCTG--GC-AGAGG-GgGGGT---AGAATTCCACGTGTAGCAGTGAAATGCGTAGAGATG-TG-GAG-GAACACCGATGGCGAAGGCAGCCCCCTG------------------------------GGT-CA-AGATTGACGCTCAT-GCACG-A-A-AGC-G-TGG-GG-A-GC-AAACAGG
Otu3340	>Proteobacteria;Gammaproteobacteria;Burkholderiales;Oxalobacteraceae;Massilia;Massilia_plicata;Otu3340	TACG-T-A-G--G-G-TGCA-A-G-CGgT-T-AA-TC-GGAAT-TACTGGGCGT-AAA-GCG-TGC-------GC-AG-GCGGC--T-TTGT-A--AGTCT-G-T-T-GTG-AAATgCCCC-GGG-CTTAAC-CTGG-GAAT-GG-CAATGGAGACTGCAA-G-GCT-AG-AGTTTG--GC-AGAGG-G-GGGT---AGAATTCCACGTGTAGCAGTGAAATGCGTAGAGATG-TG-GAG-GAACACCGATGGCGAAGGCAGCCCCCTG------------------------------GGT-CA-AGACTGACGCTCAT-GCACG-A-A-AGC-G-TGG--G-A-GC-AAACAGT
Otu0009	>Firmicutes;Negativicutes;Veillonellales-Selenomonadales;Veillonellaceae;Megasphaera;Megasphaera_1;Otu0009	TACG-T-A-G--G-T-GGCA-A-G-CG-T-T-GT-CT-GGAAT-TATTGGGCGT-AAA-GGG-CGC-------GC-AG-GCGGT--T-CGGT-A--AGTCT-G-T-C-TTA-AAAG-TACG-GGG-CTTAAC-CCCG-TGAG--G-GGACGGAAACTGTCG-A-ACT-TG-AGTGTC--GG-AGAGG-A-AAGC---GGAATTCCTAGTGTAGCGGTGAAATGCGTAGATATT-AG-GAG-GAACACCGGTGGCGAAAGCGGCTTTCTG------------------------------GAC-GA-CAACTGACGCTGAG-GCGCG-A-A-AGC-G-TGG-GG-A-GC-AAACAGA
Otu1639	>Proteobacteria;Gammaproteobacteria;Burkholderiales;Oxalobacteraceae;Massilia;Massilia_violaceinigra;Otu1639	TACG-T-A-G--G-G-TGCA-A-G-CG-T-T-AA-TC-GGAGT-TACTGGGCGT-AAA-GCG-TGC-------GC-AG-GCGGT--T-TTGT-A--AGTCT-G-T-C-GTG-AAAT-CCCC-GGG-CTCAAC-CTGG-GAAT-TG-CGATGGAGACTGCAA-G-GCT-AG-AATCTG--GC-AGAGG-G-GGGT---AGAATTCCACGTGTAGCAGTGAAATGCGTAGAGATG-TG-GAG-GAGCACCGATGGCGAAGGCAGCCCCCTG------------------------------GGT-CA-AGGTTGACGCTCAT-GCACG-A-A-AGC-G-TGG-GG-A-GC-AAACAGG
Otu0356	>Firmicutes;Negativicutes;Veillonellales-Selenomonadales;Veillonellaceae;Megasphaera;Megasphaera_2;Otu0356	TACG-T-A-G--G-T-GGCA-A-G-CG-T-T-GT-CC-GGAAT-TATTAGGCGT-AAA-GGG-CGC-------GC-AG-GCGGT--T-CGGT-A--AGTCT-G-T-C-TTA-AAAG-TGCG-GGG-CTTAAC-CCCG-TGAG--G-GGACCGAAACTGGAA-G-ACT-TG-GGTGTC--GG-AGAGG-A-AAGC---GGAATTCCTAGTGTAGCGGTGAAATGCGTAGATATT-AG-GAG-GAACACCGGTGGCGAAAGCGGCTTTCTG------------------------------GAC-GA-CAACTGACGCTGAG-GCGCG-A-A-AGC-G-TGG-GG-A-GC-AAACAGG
Otu0018	>Firmicutes;Negativicutes;Veillonellales-Selenomonadales;Veillonellaceae;Megasphaera;Megasphaera_2;Otu0018	TACG-T-A-G--G-T-GGCA-A-G-CG-T-T-GT-CC-GGAAT-TACTGGGCGT-AAA-GGG-CGC-------GC-AT-GCGGT--T-TTTT-A--AGTCG-G-T-C-TTA-AAAG-TGCG-GGG-CTTAAC-CCCG-TGAG--G-GGACCGAAACTGGAA-G-ACT-TG-AGTGTC--GG-AGAGG-A-AAGC---GGAATTCCTAGTGTAGCGGTGAAATGCGTAGATATT-AG-GAG-GAACACCGGTGGCGAAAGCGGCTTTCTG------------------------------GAC-GA-CAACTGACGCTGAG-GCGCG-A-G-AGC-G-TGG-GG-A-GC-AAACAGG
Otu0217	>Firmicutes;Negativicutes;Veillonellales-Selenomonadales;Veillonellaceae;Megasphaera;Megasphaera_massiliensis;Otu0217	TACG-T-A-G--G-T-GGCA-A-G-CG-T-T-GT-CC-GGAAT-TATTGGGCGT-AAA-GGG-CGC-------GC-AG-GCGGC--A-TCGC-A--AGTCG-G-T-C-TTA-AAAG-TGCG-GGG-CTTAAC-ACCG-TGAG--G-GGACCGAAACTGTGA-A-GCT-CG-AGTGTC--GG-AGAGG-A-AAGC---GGAATTCCTAGTGTAGCGGTGAAATGCGTAGATATT-AG-GAG-GAACACCAGTGGCGAAAGCGGCTTTCTG------------------------------GAC-GA-CAACTGACGCTGAG-GCGCG-A-A-AGC-C-AGG-GG-A-GC-AAACGGG
Otu0513	>Firmicutes;Negativicutes;Veillonellales-Selenomonadales;Veillonellaceae;Megasphaera;Megasphaera_2.2;Otu0513	TACG-T-A-G--G-T-GGCA-A-G-CG-T-T-GT-CC-GGAAT-TATTGGGCGT-AAA-GGG-CGC-------GC-AG-GCGGT--T-CGGT-A--AGTCT-G-T-C-TTA-AAAG-TGCG-GGG-CTTAAC-CCCG-TGAG--G-GGACGGAAACTGTCG-A-ACT-TG-AGTGTC--GG-AGAGG-A-AAGT---GGAATTCCTAGTGTAGCGGTGAAATGCGTAGAGATT-AG-GAG-GAACACCGGTGGCGAAAGCGGCTTTCTG------------------------------GAC-GA-CAACTGACGCTTAG-GCTCG-A-A-AGT-G-CGG-GT-A-TC-AAACAGG
Otu0067	>Firmicutes;Clostridia;Peptostreptococcales-Tissierellales;FamilyXI;Anaerococcus;Anaerococcus_hydrogenalis;Otu0067	TACG-C-A-T--G-G-ACCG-A-G-CG-T-T-GT-CC-GGAAT-CATTGGGCGT-AAA-GGG-TAC-------GT-AG-GCGGC--C-CAGT-A--AGTTA-G-A-A-GTG-AAAT-AATA-TAG-CTCAAC-TATA-TAAA--G-CTTTTAAAACTGCTA-G-GCT-TG-AGAGAT--GG-AAGGG-A-AAGT---GGAATTCCTAGTGTAGCGGTGAAATGCGCAGATATT-AG-GAA-GAATACCGGTGGCGAAGGCGACTTTCTG------------------------------GTC-AT-CATCTGACGCTGAG-GTACG-A-A-AGC-G-TGG-GT-A-GC-AAACAGA
Otu0087	>Firmicutes;Clostridia;Clostridiales;Peptoniphilaceae;Anaerococcus;Anaerococcus_lactolyticus;Otu0087	TACG-T-A-A--G-G-TCCG-A-G-CG-T-T-GT-CC-GGAAT-CATTGGGCGT-AAA-GGG-TAC-------GT-AG-GCGGG--T-AAGC-A--AGTTA-G-A-A-GTG-AAAT-CCTG-TAG-CTCGAC-TACA-GTAA--G-CTTTTAAAACTGCTC-A-TCT-TG-AGATAT--GG-AAGGG-A-AAGT---GGAATTCCTAGTGTAGCGGTGAAATGCGCAGATATT-AG-GAG-GAATACCGGTGGCGAAGGCGACTTTCTG------------------------------GCC-AT-AATCTGACGCTGAG-GTACG-A-A-AGC-G-TGG-GT-A-GC-AAACAGG
Otu0168	>Firmicutes;Clostridia;Clostridiales;Peptoniphilaceae;Anaerococcus;Anaerococcus_octavius;Otu0168	TACG-T-A-A--G-G-ACCG-A-G-CG-T-T-GT-CC-GGAAT-CATTGGGCGT-AAA-GGG-TAC-------GT-AG-GCGGG--T-CATT-A--AGTTA-G-A-A-GTC-AAAG-GCTA-TAG-CTCAAC-TATA-GTAA--G-CTTCTAAAACTGGAG-A-CCT-TG-AGTAAT--GG-AAGGG-A-AAGT---GGAATTCCTAGTGTAGCGGTGGAATGCGCAGATATT-AG-GAG-GAATACCGGTGGCGAAGGCGACTTTCTG------------------------------GCC-AT-TAACTGACGCTGAG-GTACG-A-A-AGC-G-TGG-GT-A-GC-AAACAGG
Otu0505	>Firmicutes;Clostridia;Clostridiales;Peptoniphilaceae;Anaerococcus;Anaerococcus_octavius;Otu0505	TACG-T-A-A--G-G-ACCG-A-G-CG-T-T-GT-CC-GGAAT-CATTGGGCGT-AAA-GGG-TAC-------GT-AG-GCGGC--T-AGAA-A--AGTTA-G-A-A-GTC-AAAG-GCTA-TAG-CTCAAC-TATA-GTAA--G-CTTCTAAAACTATTT-A-GCT-TG-AGAGAT--GG-AAGGG-A-AAGT---GGAATTCCTAGTGTAGCGGTGGAATGCGCAGATATT-AG-GAG-GAATACCGGTGGCGAAGGCGACTTTCTG------------------------------GCC-AT-TTTCTGGCGCTGAG-GTACG-A-A-AGC-G-TGG-GT-A-GC-AAACAGG
Otu2207	>Firmicutes;Clostridia;Peptostreptococcales-Tissierellales;FamilyXI;Anaerococcus;Anaerococcus_1;Otu2207	TACG-T-A-G--G-T-GGCA-A-G-CG-T-T-GT-CC-GGATT-TATTGGGCGT-AAA-GGG-TAC-------GT-AG-GCGGG--T-AAGC-A--AGTTA-G-A-A-GTG-AAAT-CCTA-TAG-CTCAAC-TATA-GTAA--G-CTTTTAAAACTGCTC-A-TCT-TG-AGGTAT--GG-AAGGG-A-AAGT---GGAATTCCTAGTGTAGCGGTGAAATGCGCAGACATT-AG-GAG-GAATACCGGTGGCGAAGGCGACTTTCTG------------------------------GCC-AT-AACCTGACGCTGAG-GTACG-A-A-AGC-G-TGG-GT-A-GC-GAACAGG
Otu0024	>Firmicutes;Clostridia;Clostridiales;Peptoniphilaceae;Anaerococcus;Anaerococcus_murdochii*;Otu0024	TACG-T-A-A--G-G-TCCG-A-G-CG-T-T-GT-CC-GGAAT-CATTGGGCGT-AAA-GGG-TAC-------GT-AG-GCGGG--T-AAGC-A--AGTTA-G-A-A-GTG-GAAT-CCTA-TAG-CTCAAC-TATA-GTAA--G-CTTTTAAAACTGCCC-A-TCT-TG-AGGTAT--GG-AAGGG-A-AAGT---GGAATTCCTAGTGTAGCGGTGAAATGCGCAGATATT-AG-GAG-GAATACCGGTGGCGAAGGCGACTTTCTG------------------------------GCC-AT-AACCTGACGCTGAG-GTACG-A-A-AGC-G-TGG-GT-A-GC-AAACAGG
Otu0641	>Firmicutes;Clostridia;Peptostreptococcales-Tissierellales;FamilyXI;Anaerococcus;Anaerococcus_octavius;Otu0641	TACG-T-A-A--G-G-GCCG-A-G-CG-T-T-GT-CC-GGAAT-CATTGGGCGT-AAA-GGG-TAC-------GT-AG-GCGGG--T-TTTT-A--AGTTA-G-A-A-GTC-AAAG-GCTA-TAG-CTCAAC-TATA-GTAA--G-CTTCTAAAACTGGAA-A-CCT-TG-AGAGAT--GG-AAGGG-A-AAGT---GGAATTCCTAGTGTAGCGGTGGAATGCGCAGATATT-AG-GAG-GAATACCGGTGGCGAAGGCGACTTTCTG------------------------------GCC-AT-TTTCTGACGCTGAG-GTACG-A-A-AGC-G-TGG-GT-A-GC-AAACAGG
Otu3618	>Firmicutes;Clostridia;Peptostreptococcales-Tissierellales;FamilyXI;Anaerococcus;Anaerococcus_tetradius*;Otu3618	TACT-T-A-A--G-G-TCTG-A-G-CA-C-T-GT-CC-GGAAT-CATTGGGCGT-AAA-GGG-TAC-------GT-AG-GCGGA--T-AAGC-A--AGTTG-G-A-A-GTG-AGAT-CCTA-TAG-CTCAAC-TATA-GTAA--G-CTTTTAAAACTGCTC-A-TCT-TG-AGGTAT--GG-AAGGG-A-AGGT---GGAATTCCTAGTGTAGCGGTGAAATGCGCAGATATT-AG-GAG-GAATACCGGTGGCGAAGGCGACTTTCTG------------------------------GCC-AT-AAACTGACGCTGAG-GTACG-A-A-AGC-G-TGG-GT-A-GC-AAACAGG
Otu0458	>Firmicutes;Clostridia;Clostridiales;Peptoniphilaceae;Anaerococcus;Anaerococcus_1;Otu0458	TACG-G-AaG--G-T-GGCA-A-G-CG-T-T-GT-CC-GGAAT-TATTGGGCGT-AAA-GGG-TAC-------GT-AG-GCGGA--T-AAGC-A--AGTTA-G-A-A-GTG-AAAT-CCTA-TAG-CTCAAC-TATA-GTAA--G-CTTTTAAAACTGCTC-A-TCT-TG-AGGTAT--GG-AAGGG-A-AAGT---GGAATTCCTAGTGTAGCGGTGAAATGCGCAGATATT-AG-GAG-GAATACCGGTGGCGAAGGCGACTTTCTG------------------------------GCC-AT-AAACTGACGCTGAG-GTACG-A-A-AGC-G-TGG-GT-A-GC-AAACAGG
Otu0223	>Firmicutes;Clostridia;Clostridiales;Peptoniphilaceae;Anaerococcus;Anaerococcus_provencensis;Otu0223	TACG-T-A-A--G-G-ACCG-A-G-CG-T-T-GT-CC-GGAAT-CATTGGGCGT-AAA-GGG-TAC-------GT-GG-GCGGT--T-AGAA-A--AGTTA-G-A-A-GTG-AAAG-GCTA-TAG-CTCAAC-TATA-GTAA--G-CTTTTAAAACTGTTT-A-ACT-TG-AGAGAT--GG-AAGGG-A-AAGT---GGAATTCCTAGTGTAGCGGTGAAATGCGCGGATATT-AG-GAG-GAATACCGGTGGCGAAGGCGACTTTCTG------------------------------GCC-AT-TATCTGACGCTGAG-GTACG-A-A-AGC-G-TGG-GT-A-GC-AAACAGG
Otu0766	>Firmicutes;Negativicutes;Veillonellales-Selenomonadales;Veillonellaceae;Dialister;Dialister_propionicifacians*;Otu0766	TACG-T-A-G--G-T-GGCA-A-G-CG-T-T-GT-CC-GGAAT-TATTGGGCGT-AAA-GCG-CGC-------GC-AG-GCGGT--C-ACTT-A--AGTCC-A-T-C-TTA-AAAG-TGCG-GGG-CTTAAC-CCCG-TGA--TG-GGATGGAAACTGGGA-A-GCT-GG-AGTATC--GG-AGAGG-A-AAGC---GGAATTCCTAGTGGAGCGGTGAAATGCGTAGAGATT-AG-GAA-GAACACCGGTGGCGAAGGCGACTTTCTG------------------------------GAC-GA-AAACTGACGCTGAG-GCGCG-A-A-AGC-G-TGG-GG-A-GC-AAACAGG
Otu1056	>Firmicutes;Negativicutes;Veillonellales-Selenomonadales;Veillonellaceae;Dialister;Dialister_propionicifaciens*;Otu1056	TACG-T-A-G--G-T-GGCA-A-G-CG-C-T-GT-CC-GGAAT-TATTGGGCGT-AAA-GCG-CGC-------GC-AG-GCGGC--T-TCCT-A--AGTCC-A-T-C-TTA-AAAG-TGCG-GGG-CTTAAC-CCCG-TGA--TG-GGATGGAAACTGGGA-A-GCT-GG-AGTATC--GG-AGAGG-A-AAGT---GGAATTCCTAGTGTAGCGGTGAAATGCGTAGAGATT-AG-GAA-GAACACCGGTGGCGAAGGCGACTTTCTG------------------------------GAC-GA-AAACTGACGCTGAG-GCTCG-A-A-AGC-A-TGG-GT-A-GC-GAACAGG
Otu0722	>Firmicutes;Negativicutes;Veillonellales-Selenomonadales;Veillonellaceae;Dialister;Dialister_micraerophilus;Otu0722	TACG-T-A-G--G-T-GGCA-A-G-CG-T-T-GT-CC-GGAAT-TATTGGGCGT-AAA-GCG-CGC-------GC-AG-GCGGT--C-ACTT-A--AGTCC-A-T-C-TTA-GAAG-TGCG-GGG-CTTAAC-CCCG-TGA--TG-GGATGGAAACTGGGA-G-ACT-GG-AGTATC--GG-AGAGG-A-AAGT---GGAATTCCTAGTGTAGCGGTGAAATGCGTAGATATT-AG-GAA-GAACACCGGTGGCGAAGGCAACTTTCTG------------------------------GAC-GA-AAACTGACGCTGAG-GCGCG-A-A-AGC-A-TGG-GT-A-GC-GAACAGA
Otu0336	>Firmicutes;Negativicutes;Veillonellales-Selenomonadales;Veillonellaceae;Dialister;Dialister_1;Otu0336	TACG-T-A-G--G-T-GGCA-A-G-CG-T-T-GT-CC-GGAAT-TATTGGGCGT-AAA-GGG-CGC-------GC-AG-GCGGT--T-TTTT-A--AGTCG-G-T-C-TTA-AAAG-TGCG-GGG-CTTAAC-CCCG-TGA--TG-GGATGGAAACTGAGA-A-GCT-GG-AGTGTC--GG-AGAGG-A-AAGT---GGAATTCCTAGTGTAGCGGTGAAATGCGTAGAGATT-AG-GAG-GAACACCGGTGGCGAAAGCGGCTTTCTG------------------------------GAC-GA-CAACTGACGCTGAG-GCGCG-A-A-AGC-G-TGG-GG-A-GC-AAACAGG
Otu3944	>Firmicutes;Bacilli;Erysipelotrichales;Erysipelotrichaceae;Dielma;Dielma_sp;Otu3944	TACG-T-A-G--G-T-GGCA-A-G-CG-T-T-AT-CC-GGAAT-TATTGGGCGT-AAA-GGG-TGC-------GT-AG-GCGGT--G-CGAT-A--AGTCT-G-A-G-GTA-AAAG-GTTA-CAG-CTCAAC-TGTA-ATAC--G-CCTTGGAAACTGTCG-G-ACT-AG-AGTGCA--GG-AGAGG-G-CAAT---GGAATTCCATGTGTAGCGGTAAAATGCGTAGATATA-TG-GAG-GAACACCAGTGGCGAAGGCGGTTGCCTG------------------------------GCC-TG-TAACTGACGCTGAA-GCACG-A-A-AGC-G-TGG-GG-A-GC-AAATAGG
Otu1256	>Firmicutes;Negativicutes;Veillonellales-Selenomonadales;Veillonellaceae;Dialister;Dialister_2;Otu1256	TACG-T-A-G--G-T-GGCA-A-G-CG-T-T-GT-CC-GGAAT-TATTGGGCGT-AAA-GCG-CGC-------GC-AG-GCGGC--T-ACTT-A--AGTCC-A-T-C-TTA-AAAG-TGCG-GGG-CTTAAC-CCCG-TGA--TG-GGATGGAAACTGAGA-A-GCT-GG-AGTGTC--GG-AGAGG-C-AAGC---GGAATTCCTGGTGTAGTGGTGAAATACGTAGATATC-AG-GAA-GAACATCGGTGGCGAAAGCGGCTTTCTG------------------------------GAC-GA-CAACTGACGCTGAG-GCGCG-A-A-AGC-G-TGG-GG-A-GC-AAACAGG
Otu0370	>Firmicutes;Negativicutes;Veillonellales-Selenomonadales;Veillonellaceae;Dialister;Dialister_propionicifacians*;Otu0370	TACG-T-A-G--G-T-GGCA-A-G-CA-T-T-GT-CC-GGAAT-TATTGGGCGT-AAA-GCG-CGC-------GC-AG-GCGGC--T-ACTT-A--AGTCC-A-T-C-TTA-AAAG-TGAG-GGG-CTTAAC-CCCG-TGA--TG-GGATGGAAAGTGAGA-A-GCT-GG-AGTGTC--GG-AGAGG-A-AAGT---GGAATTCCTAGTGTAGCGGTGAAATGCGTAGAGATT-AG-GAG-GAACACCGGTGGCGAAAGCGGCTTTCTG------------------------------GAC-GA-CAACTGACGCTGAG-GCGCG-A-A-AGC-G-TGG-GG-A-GC-AAACAGG
Otu0328	>Firmicutes;Negativicutes;Veillonellales-Selenomonadales;Veillonellaceae;Dialister;Dialister_2;Otu0328	TACG-T-A-G--G-T-GGCA-A-G-CG-T-T-GT-CC-GGAAT-TATTGGGCGT-AAA-GCG-CGC-------GC-AG-GCGGC--T-ACTT-A--AGTCC-A-T-C-TTA-AAAG-TGCG-GGG-CTTAAC-CCCG-TGA--TG-GGATGGAAACTGAGA-A-GCT-GG-AGTGTC--GG-AGAGG-A-AAGT---GGAATTCCTAGTGTAGCGGTGAAATACGTAGATATC-AG-GAA-GAACATCGGTGGCGAAGGCGACTTTCTG------------------------------GAC-GA-CAACTGACGCTGAG-GCGCG-A-A-AGC-G-TGG-GG-A-GC-AAACAGG
Otu0021	>Firmicutes;Negativicutes;Veillonellales-Selenomonadales;Veillonellaceae;Dialister;Dialister_micraerophilus;Otu0021	TACG-T-A-G--G-T-GGCA-A-G-CG-T-T-GT-CC-GGAAT-TATTGGGCGT-AAA-GCG-CGC-------GC-AG-GCGGT--C-ACTT-A--AGTCC-A-T-C-TTA-GAAG-TGCG-GGG-CTTAAC-TCCG-TGA--TG-GGATGGAAACTGGGA-G-ACT-GG-AGTATC--GG-AGAGG-A-AAGT---GGAATTCCTAGTGTAGCGGCGGAATGCGTAGATATT-AG-GAA-GAACACCGGTGGCGAAGGCGACTTTCTG------------------------------GAC-GA-AAACTGACGCTGAG-GCGCG-A-A-AGC-G-TGG-GG-A-GC-AAACAGG
Otu0039	>Firmicutes;Negativicutes;Veillonellales-Selenomonadales;Veillonellaceae;Dialister;Dialister_propionicifaciens*;Otu0039	TACG-T-A-G--G-T-GGCA-A-G-CG-T-T-GT-CC-GGAAT-TATTGGGCGT-AAA-GCG-CGC-------GC-AG-GCGGC--T-TCCT-A--AGTCC-A-T-C-TTA-AAAG-TGCG-GGG-CTTAAC-CCCG-TGA--TG-GGATGGAGACTGGGA-A-GCT-GG-AGTATC--GG-AGAGG-A-AAGC---GAAATTCCTAGTGTAGCGGTGAAATGCGTAGAGATT-AG-GAA-GAACACCGGTGGCGAAGGCGACTTTCTG------------------------------GAC-GA-AAACTGACGCTGAG-GCGCG-A-A-AGC-G-TGG-GG-A-GC-AAACAGG
Otu0993	>Firmicutes;Clostridia;Peptostreptococcales-Tissierellales;Anaerovoracaceae;Anaerovorax;Anaerovorax_sp;Otu0993	TACG-T-A-G--G-G-GGCA-A-G-CG-T-T-AT-CC-GGAAT-TATTGGGCGT-AAA-GAG-TGC-------GT-AG-GTGGT--C-TTGT-A--AGCGC-G-G-G-GTG-AAAG-GCAA-TAG-CTTAAC-TATT-GTAA--G-CCCTGCGAACTGTGA-G-ACT-TG-AGTGCA--GG-AGAGG-A-AAGC---GGAATTCCTAGTGTAGCGGTGAAATGCGTAGATATT-AG-GAG-GAACACCAGTGGCGAAGGCGGCTTTCTG------------------------------GAC-TG-TAACTGACACTGAG-GCACG-A-A-AGC-G-TGG-GG-A-GC-AAACAGG
Otu1403	>Proteobacteria;Gammaproteobacteria;Enterobacterales;Alteromonadaceae;Rheinheimera;Rheinheimera_chironomi;Otu1403	TACA-G-A-G--G-G-TGCA-A-G-CG-T-T-AA-TC-GGAAT-TACTGGGCGT-AAA-GCG-CAC-------GC-AG-GCGGT--T-GGTT-A--AGTCA-G-A-T-GTG-AAAG-CCCC-GGG-CTCAAC-CTGG-GAAT-TG-CATTTGAAACTGGCC-A-ACT-AG-AGTATG--TG-AGAGG-G-GGGT---AGAATTCCAAGTGTAGCGGTGAAATGCGTAGAGATT-TG-GAG-GAATACCAGTGGCGAAGGCGGCCCCCTG------------------------------GCA-CA-ATACTGACGCTCAG-GTGCG-A-A-AGC-G-TGG-GG-A-GC-AAACAGG
Otu1748	>Firmicutes;Bacilli;Bacillales;Bacillaceae;Anoxybacillus;Anoxybacillus_sp;Otu1748	TACG-T-A-G--G-T-GGCA-A-G-CG-T-C-GT-CC-GGAAT-TATTGGGCGT-AAA-GCG-CGC-------GC-AG-GCGGT--T-CCTT-A--AGTCT-G-A-T-GTG-AAGG-CCCA-CGG-CTCAAC-CGTG-GAGG-GT-CATTGGAAACTGGGG-G-GCT-TG-AGTGCA--GA-AGAGG-A-GAGC---GGAATTCCACGTGTAGCGGTGAAATGCGTAGAGATG-TG-GAG-GAACACCAGTGGCGAAGGCGGCTCTCTG------------------------------GTC-TG-TAACTGACGCTGAG-GCGCG-A-A-AGC-G-TGG-GG-A-GC-AACCAGG
Otu0294	>Proteobacteria;Alphaproteobacteria;Rhizobiales;Rhizobiaceae;Rhizobium;Rhizobium_radiobacter;Otu0294	TACG-A-A-G--G-G-GGCT-A-G-CG-T-T-GT-TC-GGAAT-TACTGGGCGT-AAA-GCG-CAC-------GT-AG-GCGGA--T-ATTT-A--AGTCA-G-G-G-GTG-AAAT-CCCG-CAG-CTCAAC-TGCG-GAAC-TG-CCTTTGATACTGGGT-A-TCT-TG-AGTATG--GA-AGAGG-T-AAGT---GGAATTCCGAGTGTAGAGGTGAAATTCGTAGATATT-CG-GAG-GAACACCAGTGGCGAAGGCGGCTTACTG------------------------------GTC-CA-TTACTGACGCTGAG-GTGCG-A-A-AGC-G-TGG-GG-A-GC-AAACAGG
Otu0457	>Proteobacteria;Betaproteobacteria;Burkholderiales;Comamonadaceae;Aquabacterium;Aquabacterium_1;Otu0457	TACG-T-A-G--G-G-TGCA-A-G-CG-T-T-AA-TC-GGAAT-TACTGGGCGT-AAA-GCG-TGC-------GC-AG-GCGGC--T-TCGC-A--AGACA-G-A-T-GTG-AAAT-CCCC-GGG-CTCAAC-CTGG-GAAC-TG-CATTTGTGACTGCAT-G-GCT-AG-AGTGCG--GC-AGAGG-G-GGAT---GGAATTCCGCGTGTAGCAGTGAAATGCGTAGATATG-CG-GAG-GAACACCGATGGCGAAGGCAATCCCCTG------------------------------GGC-CT-GCACTGACGCTCAT-GCACG-A-A-AGC-G-TGG-GG-A-GC-AAACAGG
Otu0302	>Proteobacteria;Alphaproteobacteria;Rhizobiales;Rhizobiaceae;Rhizobium;Rhizobium_rhizogenes*;Otu0302	TACG-A-A-G--G-G-GGCT-A-G-CG-T-T-GT-TC-GGAAT-TACTGGGCGT-AAA-GCG-CAC-------GT-AG-GCGGA--T-CGAT-C--AGTCA-G-G-G-GTG-AAAT-CCCA-GGG-CTCAAC-CCTG-GGAC-TG-CCTTTGATACTGTCG-A-CCT-GG-AGTATG--GA-AGAGG-T-GAGT---GGAATTCCGAGTGTAAAGGTGAAATTCGTAGATATT-CG-GAG-GAACACCAGTGGCGAAGGCGGCTCACTG------------------------------GTC-CA-TTACTGACGCTGAG-GTGCG-A-A-AGC-G-TGG-GG-A-GC-AAACAGG
Otu0260	>Proteobacteria;Betaproteobacteria;Burkholderiales;Comamonadaceae;Aquabacterium;Aquabacterium_citratiphilum;Otu0260	TACG-T-A-G--G-G-TGCG-A-G-CG-T-T-AA-TC-GGAAT-TACTGGGCGT-AAA-GCG-TGC-------GC-AG-GCGGT--T-GTGC-A--AGACA-G-G-T-GTG-AAAT-CCCC-GGG-CTTAAC-CTGG-GAAC-TG-CACTTGTGACTGCAC-G-GCT-AG-AGTACG--GT-AGAGG-G-GGAT---GGAATTCTGCGTGTAGCAGTGAAATGCGTAGATATG-CG-GAG-GAACACCGATGGCGAAGGCAATCCCCTG------------------------------GAC-CT-GTACTGACGCTCAT-GCACG-A-A-AGC-G-TGG-GG-A-GC-AAACAGG
Otu0606	>Proteobacteria;Alphaproteobacteria;Rhodobacterales;Rhodobacteraceae;Rhodobacter ;Rhodobacter _megalophilus*;Otu0606	TACG-G-A-G--G-G-GGCT-A-G-CG-T-T-GT-TC-GGAAT-TACTGGGCGT-AAA-GCG-CAC-------GT-AG-GCGGA--T-TGGA-A--AGTCA-G-A-G-GTG-AAAT-CCCA-GGG-CTCAAC-CTTG-GAAC-TG-CCTTTGAAACTCCCA-G-TCT-TG-AGGTCG--AG-AGAGG-T-GAGT---GGAATTCCGAGTGTAGAGGTGAAATTCGTAGATATT-CG-GAG-GAACACCAGTGGCGAAGGCGGCTCACTG------------------------------GCT-CG-ATACTGACGCTGAG-GTGCG-A-A-AGC-G-TGG-GG-A-GC-AAACAGG
Otu0566	>Proteobacteria;Gammaproteobacteria;Burkholderiales;Comamonadaceae;Ramlibacter;Ramlibacter_ginsenosidimutans;Otu0566	TACG-T-A-G--G-G-TGCA-A-G-CG-T-T-AA-TC-GGAAT-TACTGGGCGT-AAA-GCG-TGC-------GC-AG-GCGGT--G-ATGT-A--AGACA-G-G-T-GTG-AAAT-CCCC-GGG-CTTAAC-CTGG-GAAC-TG-CATTTGTGACTGCAT-C-GCT-GG-AGTGCG--GC-AGAGG-G-GGAT---GGAATTCCGCGTGTAGCAGTGAAATGCGTAGATATG-CG-GAG-GAACACCGATGGCGAAGGCAATCCCCTG------------------------------GGC-CT-GCACTGACGCTCAT-GCATG-A-A-AGC-G-TGG-GG-A-GC-AAACAGG
Otu0297	>Firmicutes;Clostridia;Clostridiales;Peptoniphilaceae;Anaerococcus;Anaerococcus_vaginalis*;Otu0297	TACG-T-A-T--G-G-ACCG-A-G-CG-T-T-GT-CC-GGAAT-CATTGGGCGT-AAA-GGG-TAC-------GT-AG-GCGGT--T-AAAT-A--AGTTA-G-A-A-GTG-AAAT-CCCA-TAG-CTCAAC-TATA-GTAA--G-CTTCTAAAACTGTAT-A-ACT-TG-AGAAAT--GA-AAGGG-A-AAGT---GGAATTCCTAGTGTAGCGGTGAAATGCGCAGATATT-AG-GAG-GAATACCGGTGGCGAAGGCGACTTTCTG------------------------------GTC-AT-ATTCTGACGCTGAG-GTACG-A-A-AGC-G-TGG-GT-A-GC-AAACAGG
Otu0276	>Synergistetes;Synergistia;Synergistales;Synergistaceae;Rarimicrobium;Rarimicrobium_hominis;Otu0276	TACG-T-A-G--G-G-AGCG-A-G-CG-T-T-AT-CC-GGAAT-TACTGGGCGT-AAA-GGG-CGC-------GT-AG-GCGGT--G-TTTC-A--AGTCG-T-T-C-GTT-AAAT-ATTG-AGG-CTTAAC-CTCA-AG-G-AG-CGGCCGAAACTGAGA-C-ACT-GG-AGACAC--AG-AGAGG-C-AAAC---AGAATTCCTGGTGTAGCGGTGAAATGCGTAGATATC-AG-GAA-GAATACCGGTGGCGAAGGCGGTTTGCTG------------------------------GAT-GT-GATCTGACGCTGAA-GCGCG-A-A-AGC-C-GGG-GG-A-GC-AAACGGG
Otu0145	>Firmicutes;Negativicutes;Veillonellales-Selenomonadales;Veillonellaceae;Anaeroglobus;Anaeroglobus_geminatus;Otu0145	TACG-T-A-G--G-T-GGCA-A-G-CG-T-T-GT-CC-GGAAT-GATTGGGCGT-AAA-GGG-CGC-------AC-AG-GCGGC--T-GTGT-A--AGTCT-G-T-C-TAG-AAAG-TGCG-GGG-CTAAAC-CCCG-TGAG--A-GGATGGAAACTGGAC-A-GCTgAG-AGTGCC--GG-AGAGG-A-AAGC---GGAATTCCTAGTGTAGCGGTGAAATGCGTAGATATT-AG-GAG-GAACACCGGTGGCGAAAGCGGCTTTCTG------------------------------AAC-GA-CAACTGACGCTGAG-GCGCG-A-A-AGC-C-AGG-GG-A-GC-AAACGGG
Otu3600	>Proteobacteria;Alphaproteobacteria;Reyranellales;Reyranellaceae;Reyranella;Reyranella_sp;Otu3600	GACG-A-A-G--G-G-GGCT-A-G-CG-T-T-GT-TC-GGAAT-TACTGGGCGT-AAA-GCG-AGT-------GT-AG-GTGGT--T-TTCC-A--AGTTG-G-A-T-GTG-AAAG-CCTT-GAG-CTCAAC-TCAA-GAAA-TG-CATTCAGGACTGGGA-G-ACT-AG-AGGACC--GG-AGAGG-A-TAGT---GGAATTCCCAGTGTAGTGGTGAAATACGTAGAGATT-GG-GAA-GAACACCAGTGGCGAAGGCGGCTATCTG------------------------------GAC-GG-TTTCTGACACTAAG-ACTCG-A-A-AGC-G-TGG-GG-A-GC-AAACAGG
Otu1076	>Firmicutes;Clostridia;Lachnospirales;Lachnospiraceae;Anaerostipes;Anaerostipes_hadrus;Otu1076	TACG-T-A-G--G-G-GGCA-A-G-CG-T-T-AT-CC-GGAAT-TACTGGGTGT-AAA-GGG-TGC-------GT-AG-GCGGT--A-TGGC-A--AGTCA-G-A-A-GTG-AAAA-CCCA-GGG-CTTAAC-TCTG-GGAC-TG-CTTTTGAAACTGTCA-G-ACT-GG-AGTGCG--GG-AGAGG-T-AAGC---GGAATTCCTAGTGTAGCGGTGAAATGCGTAGATATT-AG-GAG-GAACATCAGTGGCGAAGGCGGCTTACTG------------------------------GAC-TG-AAACTGACACTGAG-GCACG-A-A-AGC-G-TGG-GG-A-GC-AAACAGG
Otu0567	>Proteobacteria;Alphaproteobacteria;Reyranellales;Reyranellaceae;Reyranella;Reyranella_terrae;Otu0567	GACG-A-A-G--G-G-GGCT-A-G-CG-T-T-GT-TC-GGAAT-TACTGGGCGT-AAA-GCG-AGT-------GT-AG-GTGGT--T-GTCG-T--AGTCA-G-G-C-GTG-AAAG-CCTT-GAG-CTCAAC-TCAA-GAAA-TG-CGCTTGATACTGGGC-A-GCT-AG-AGGACC--GG-AGAGG-A-TAGT---GGAATTCCCAGTGTAGTGGTGAAATACGTAGAGATT-GG-GAA-GAACACCAGTGGCGAAGGCGGCTATCTG------------------------------GAC-GG-TTTCTGACACTAAG-ACTCG-A-A-AGC-G-TGG-GG-A-GC-AAACAGG
Otu1194	>Proteobacteria;Gammaproteobacteria;Burkholderiales;Burkholderiaceae;Ralstonia;Ralstonia_sp;Otu1194	TACG-T-A-G--G-G-GGTT-A-G-CG-T-T-GT-CC-GGAAT-TACTGGGCGT-AAA-GCG-TGC-------GC-AG-GCGGT--T-GTGC-A--AGGCC-G-A-T-GTG-AAAT-CCCC-GGG-CTTAAC-CTGG-GAAT-TG-CATTGGTGACTGCAC-G-GCT-AG-AGTGTG--TC-AGAGG-G-GGGT---AGAATTCCACGTGTAGCAGTGAAATGCGTAGAGATG-TG-GAG-GAATACCGATGGCGAAGGCAGCCCCCTG------------------------------GGA-TA-ACGCTGACGCTCAT-GCACG-A-A-AGC-G-TGG-GG-A-GC-AAACAGG
Otu0038	>Proteobacteria;Betaproteobacteria;Burkholderiales;Burkholderiaceae;Ralstonia;Ralstonia_syzygii*;Otu0038	TACG-T-A-G--G-G-TCCA-A-G-CG-T-T-AA-TC-GGAAT-TACCGGGCGT-AAA-GCG-TGC-------GC-AG-GCGGT--T-GTGC-A--AGACC-G-A-T-GTG-AAAT-CCCC-TGG-CTTAAC-CTGG-GAAT-TG-CATTGGTGACTGCAC-G-GCT-AG-AGTGTG--TC-AGAGG-G-GGGT---AGAATTCCACGTGTAGCAGTGAAATGCGTAGAGATG-TG-GAG-GAATACCGATGGCGAAGGCAGCCCCCTG------------------------------GGA-TA-ACACTGACGCTCAT-GCACG-A-G-AGC-G-TGG-GG-A-GC-AAACAGG
Otu0053	>Proteobacteria;Betaproteobacteria;Burkholderiales;Comamonadaceae;Aquabacterium;Aquabacterium_parvum;Otu0053	TACG-T-A-G--G-G-TGCG-A-GaCG-T-T-AA-CC-GGAAT-TACTGGGCGT-AAA-GCG-TGC-------GC-AG-GCGGC--T-TTGC-A--AGACA-G-A-G-GTG-AAAT-CCCC-GGG-CTCAAC-CTGG-GAAC-TG-CCTTTGTGACTGCAA-G-GCT-AG-AGTACG--GC-AGAGG-G-GGAT---GGAATTCCGCGTGTAGCAGTGAAATGCGTAGATATG-CG-GAG-GAACACCGATGGCGAAGGCAATCCCCTG------------------------------GGC-CT-GTACTGACGCTCAT-GCACG-A-G-AGC-G-TGG-GG-A-GC-AAACAGG
Otu3514	>Proteobacteria;Gammaproteobacteria;Burkholderiales;Comamonadaceae;Aquabacterium;Aquabacterium_sp;Otu3514	TACG-T-A-G--G-G-TGCG-A-G-CG-T-T-AA-TC-GGAAT-TACTGGGCGT-AAA-GCG-TGC-------GC-AG-GCGGC--T-TTGC-A--AGACA-G-A-G-GTG-AAAT-CCCC-GGG-CTCAAC-CTGG-GAAC-TG-CCTTTGTGACTGCAA-G-GCT-AG-AGTACG--GC-AGGGG-G-GGAT---GGAGTTCCGCGTGTAGCAGTGAAATGCGTAGATATG-CG-GAG-GAACACCGATGGCGAAGGCAATCCCCTG------------------------------GGC-CT-GTACTGACGCTCAT-GCACG-A-A-AGC-A-TGG-GT-A-GC-GAACAGG
Otu0085	>Acidobacteria;Actinobacteria;Actinomycetales;Actinomycetaceae;Arcanobacterium ;Arcanobacterium _haemolyticum;Otu0085	TACG-T-A-A--G-G-CGCG-A-G-CG-T-T-GT-CC-GGAAT-TATTGGGCGT-AAA-GAG-CTC-------GT-AG-GCGGT--T-TGTC-G--CGTCT-G-C-T-GTG-AAAG-ACCG-GGG-CTTAAC-TCCG-GGGC-TG-CAGTGGGTACGGGCA-G-GCT-GG-AGTGCG--GT-AGGGG-T-AACC---GGAATTCCTGGTGTAGCGGTGGAATGCGCAGATATC-AG-GAG-GAACACCGATGGCGAAGGCAGGTTACTG------------------------------GGC-CG-TTACTGACGCTGAG-GAGCG-A-A-AGC-A-TGG-GG-A-GC-GAACAGG
Otu0933	>Proteobacteria;Alphaproteobacteria;Rhizobiales;Beijerinckiaceae;Methylobacterium-Methylorubrum;Methylobacterium-Methylorubrum_isbiliense;Otu0933	TACG-A-A-G--G-G-GGCT-A-G-CG-T-T-GC-TC-GGAAT-CACTGGGCGT-AAA-GGG-CGC-------GT-AG-GCGGC--T-TGCC-A--AGTCG-G-G-G-GTG-AAAG-CCCG-TGG-CTCAAC-CACG-GAAT-GG-CCTTCGATACTGGCA-G-GCT-TG-AGACCG--GA-AGAGG-A-CAGC---GGAACTGCGAGTGTAGAGGTGAAATTCGTAGATATT-CG-CAA-GAACACCAGTGGCGAAGGCGGCTGTCTG------------------------------GTC-CG-GTTCTGACGCTGAG-GCGCG-A-A-AGC-G-TGG-GG-A-GC-AAACAGG
Otu3666	>Bacteroidetes;Bacteroidia;Bacteroidales;Dysgonomonadaceae;Dysgonomonas;Dysgonomonas_alginatilytica;Otu3666	TACG-G-A-G--G-A-TGCG-A-G-CG-T-T-AT-CC-GGATT-TATTGGGTTT-AAA-GGG-TGC-------GT-AG-GCGGG--A-GCTT-A--AGTCA-G-C-G-GTG-AAAG-TTTG-AGG-CTCAAC-CTTA-AAAT-TG-CCGTTGAAACTGGGT-T-TCT-TG-AGTGTA--AA-TGAAG-T-AGGC---GGAATTCGTGGTGTAGCGGTGAAATGCATAGATATC-AC-GAA-GAACTCCAATTGCGAAGGCAGCTTACTA------------------------------AGC-TA-CAACTGACGCTGAA-GCACG-A-A-AGC-G-TGG-GT-A-TC-AAACAGG
Otu2489	>Proteobacteria;Alphaproteobacteria;Rhizobiales;Beijerinckiaceae;Methylobacterium-Methylorubrum;Methylobacterium-Methylorubrum_aquaticum;Otu2489	TACG-A-A-G--G-GgGACT-A-G-CG-T-T-GC-TC-GGAAT-CACTGGGCGT-AAA-GGG-CGC-------GT-AG-GCGGC--T-GATT-T--AGTCG-A-G-G-GTG-AAAG-CCCG-TGG-CTCAAC-CACG-GAAT-GG-CCTTCGATACTGATT-G-GCT-TG-AGACCG--GA-AGAGG-A-CAGC---GGAACTGCGAGTGTAGAGGTGAAATTCGTAGATATT-CG-CAA-GAACACCAGTGGCGAAGGCGGCTGTCTG------------------------------GTC-CG-GTTCTGACGCTGAG-GCGCG-A-A-AGC-G-TGG-GG-A-GC-AAACAGA
Otu0989	>Proteobacteria;Alphaproteobacteria;Rhizobiales;Beijerinckiaceae;Methylobacterium-Methylorubrum;Methylobacterium-Methylorubrum_sp;Otu0989	TACG-A-A-G--G-G-GGCT-A-G-CG-T-T-GC-TC-GGAAT-CACTGGGCGT-AAG-GGG-CGC-------GT-AG-GCGGC--T-AATT-T--AGTCG-A-G-G-GTG-AAAG-CCTG-TGG-CTCAAC-CACA-GAAT-TG-CCTTCGATACTGGTT-G-GCT-TG-AGACCG--GA-AGAGG-A-CAGC---GGAACTGCGAGTGTAGAGGTGAAATTCGTAGATATT-CG-CAA-GAACACCAGTGGCGAAGGCGGCTGTCTG------------------------------GTC-CG-GTTCTGACGCTGAG-GCGCG-A-A-AGC-G-TGG-GG-A-GC-AAACAGG
Otu1261	>Proteobacteria;Alphaproteobacteria;Rhizobiales;Beijerinckiaceae;Methylobacterium- Methylorubrum;Methylobacterium- Methylorubrum_zatmanii*;Otu1261	TACG-A-A-G--G-G-GGCT-A-G-CG-T-T-GC-TC-GGAAT-CACTGGGCGT-AAA-GGG-CGC-------GT-AG-GCGGC--T-TTTT-A--AGTCG-G-G-G-GTG-AAAG-CCTG-TGG-CTCAAC-CACA-GAAT-TG-CCTTCGATACTGGAA-A-GCT-TG-AGACAG--GA-AGAGG-A-CAGC---GGAACTGCGAGTGTAGAGGTGAAATTCGTAGGTATC-CG-CGA-GAACACCAGTGGCGAAGGCGGCTGTCTG------------------------------GTC-CG-GTTCTGACGCTGAG-GCGCG-A-A-AGC-G-TGG-GG-A-GC-AAACGGG
Otu0718	>Bacteroidetes;Cytophagia;Cytophagales;Spirosomaceae;Dyadobacter;Dyadobacter_1;Otu0718	TACG-G-A-G--G-G-TGCG-A-G-CG-T-T-GT-CC-GGATT-TATTGGGTTT-AAA-GGG-TGC-------GT-AG-GTGGC--T-TAAT-A--AGTCA-G-T-G-GTG-AAAT-ACAG-CCG-CTCAAC-GGTT-GAGG-TG-CCATTGATACTGTTA-A-GCT-TG-AAACAA--GT-GGAGG-C-TGCC---GGAATGGATGGTGTAGCGGTGAAATGCATAGATATC-AT-CCA-GAACACCGATTGCGAAGGCAGGTGGCTA------------------------------CGT-TT-GATTTGACACTGAG-GCACG-A-A-AGC-A-TGG-GG-A-GC-AAACAGG
Otu0812	>Firmicutes;Clostridia;Lachnospirales;Lachnospiraceae;Dorea;Dorea_longicatena;Otu0812	TACG-T-A-G--G-G-GGCA-A-G-CG-T-T-AT-CC-GGATT-TACTGGGTGT-AAA-GGG-AGC-------GT-AG-ACGGC--A-CGGC-A--AGCCA-G-A-T-GTG-AAAG-CCCG-GGG-CTCAAC-CCCG-GGAC-TG-CATTTGGAACTGCTG-A-GCT-AG-AGTGTC--GG-AGAGG-C-AAGT---GGAATTCCTAGTGTAGCGGTGAAATGCGTAGACATT-AG-GAG-GAACACCAGTGGCGAAGGCGGCTTGCTG------------------------------GAC-GA-TGACTGACGTTGAG-GCTCG-A-A-AGC-G-TGG-GG-A-GC-AAACAGG
Otu1779	>Proteobacteria;Gammaproteobacteria;Xanthomonadales;Rhodanobacteraceae;Dyella;Dyella_thiooxydans;Otu1779	TACG-A-A-G--G-G-TGCA-A-G-CG-T-T-AA-TC-GGAAT-TACTGGGCGT-AAA-GCG-TGC-------GT-AG-GCGGT--T-TGTT-A--AGTCT-G-C-T-GTG-AAAT-CCCC-GGG-CTCAAC-CTGG-GAAT-GG-CAGTGGATACTGACA-G-GCT-AG-AGTGTG--TC-AGAGG-G-TGGT---GGAATTCCCGGTGTAGCGGTGAAATGCGTAGAGATC-GG-GAG-GAACATCAGTGGCGAAGGCGGCCACCTG------------------------------GGA-CA-ACACTGACGCTGAG-GCACG-A-A-AGC-G-TGG-GG-A-GC-AAACAGG
Otu0241	>Proteobacteria;Gammaproteobacteria;Xanthomonadales;Rhodanobacteraceae;Dyella;Dyella_japonica;Otu0241	TACG-A-A-G--G-G-TGCA-A-G-CG-T-T-AA-TC-GGAAT-TACTGGGCGT-AAA-GCG-TGC-------GT-AG-GCGGT--T-ATTT-A--AGTCT-G-T-T-GTG-AAAT-CCCC-GGG-CTCAAC-CTGG-GAAT-GG-CAATGGATACTGGAT-A-GCT-AG-AGTGTG--AT-AGAGG-A-TGGT---GGAATTCCCGGTGTAGCGGTGAAATGCGTAGAGATC-GG-GAG-GAACATCAGTGGCGGAGGCGGCCATCTG------------------------------GAT-CA-ACACTGACGCTGAG-GCACGgA-A-AGC-G-TGG-GG-A-GC-AAACAGG
Otu0974	>Acidobacteria;Coriobacteriia;Coriobacteriales;Eggerthellaceae;DNF00809;DNF00809_sp;Otu0974	TACG-T-A-G--G-T-GGCA-A-G-CG-T-T-AT-CC-GGATT-CATTGGGCGT-AAA-GCG-CGC-------GC-AG-GCGGT--T-GCTC-A--AGCGG-A-A-C-CTC-TAAT-CCCG-GGG-CTTAAC-CTCG-AGCC--G-GGTTCCGAACTGGAC-G-ACT-CG-AGTGCG--GT-AGAGG-C-AGAT---GGAATTCCCGGTGTAGCGGTGGAATGCGCAGATATC-GG-GAA-GAACACCAACGGCGAAGGCAGTCTGCCG------------------------------GGC-CG-TCACTGACGCTGAG-GCGCG-A-A-AGC-G-TGG-GG-A-GC-GAACAGG
Otu0141	>Actinobacteria;Actinobacteria;Micrococcales;Micrococcaceae;Micrococcus;Micrococcus_lylae;Otu0141	TACG-T-A-G--G-G-TGCG-A-G-CG-T-T-AT-CC-GGAAT-TATTGGGCGT-AAA-GAG-CTC-------GT-AG-GCGGT--T-TGTC-G--CGTCT-G-C-C-GTG-AAAG-TCCG-GGG-CTTAAC-TCCG-GATC-TG-CGGTGGGTACGGGCA-G-ACT-AG-AGTGCA--GT-AGGGG-A-GACT---GGAATTCCTGGTGTAGCGGTGGAATGCGCAGATATC-AG-GAG-GAACACCGATGGCGAAGGCAGGTCTCTG------------------------------GGC-TG-TAACTGACGCTGAG-GAGCG-A-A-AGC-A-TGG-GG-A-GC-GAACAGG
Otu1790	>Bacteroidetes;Bacteroidia;Chitinophagales;Chitinophagaceae;Dinghuibacter;Dinghuibacter_sp;Otu1790	TACG-G-A-G--G-G-TGCA-A-G-CG-T-T-AT-CC-GGATT-CACTGGGTTT-AAA-GGG-TGC-------GT-AG-GCGGG--C-AGGT-A--AGTCA-G-T-G-GTG-AAAT-CCCC-GAG-CTTAAC-TTGG-GAAC-TG-CCGTTGATACTATCT-G-TCT-TG-AATACT--GT-GGAGG-T-AAGC---GGAATATGTCATGTAGCGGTGAAATGCTTAGATATG-AC-ATA-GAACACCTATTGCGAAGGCAGCTTGCTA------------------------------CAC-AG-TCATTGACGCTGAG-GCACG-A-A-AGC-G-TGG-GG-A-TC-AAACAGG
Otu1013	>Acidobacteria;Actinobacteria;Micrococcales;Microbacteriaceae;Microbacterium;Microbacterium_sp;Otu1013	TACG-T-A-G--G-G-CGCA-A-G-CG-T-T-AT-CC-GGAAT-TATTGGGCGT-AAA-GAA-CTC-------GT-AG-GCGGT--T-TGTC-G--CGTCT-G-C-T-GTG-AAAT-CCGG-AGG-CTCAAC-CTCC-GGCC-TG-CAGTGGGTACGGGCA-G-ACT-AG-GGTGCG--GT-AGGGG-A-GATT---GGAATTCCTGGTGTAGCGGTGGAATGCGCAGATATC-AG-GAG-GAACACCGATGGCGAAGGCAGATCTCTG------------------------------GGC-CG-TAACTGACGCTGAG-GAGCG-A-A-AGG-G-TGG-GG-A-GC-AAACAGG
Otu0760	>Firmicutes;Clostridia;Lachnospirales;Lachnospiraceae;Dorea;Dorea_formicigenerans;Otu0760	TACG-T-A-G--G-G-GGCA-A-G-CG-T-T-AT-CC-GGATT-TACTGGGTGT-AAA-GGG-TGC-------GT-AG-ACGGC--T-GTGC-A--AGTCT-G-A-A-GTG-AAAG-GCAT-GGG-CTCAAC-CTGT-GGAC-TG-CTTTGGAAACTGTGC-A-GCT-AG-AGTGTC--GG-AGAGG-T-AAGT---GGAATTCCTAGTGTAGCGGTGAAATGCGTAGATATT-AG-GAG-GAACACCAGTGGCGAAGGCGGCTTACTG------------------------------GAC-GA-TGACTGACGTTGAG-GCTCG-A-A-AGC-G-TGG-GG-A-GC-AAACAGG
Otu1038	>Proteobacteria;Alphaproteobacteria;Dongiales;Dongiaceae;Dongia;Dongia_sp;Otu1038	TACG-A-A-G--G-G-GGCA-A-G-CG-T-T-GT-TC-GGAAT-TACTGGGCGT-AAA-GGG-CGC-------GT-AG-GCGGC--T-TATC-A--AGTCA-G-G-C-GTG-AAAT-TCCC-GGG-CTCAAC-CTGG-GGGC-TG-CGCTTGATACTGATG-A-GCT-TG-AATGCG--GG-AGAGG-A-TAGT---GGAATTCCCAGTGTAGAGGTGAAATTCGTAGATATT-GG-GAA-GAACACCGGTGGCGAAGGCGGCTATCTG------------------------------GCC-CG-TAATTGACGCTGAG-GCGCG-A-A-AGC-G-TGG-GG-A-GC-AAACAGG
Otu0269	>Proteobacteria;Betaproteobacteria;Nitrosomonadales;Methylophilaceae;Methylotenera;Methylotenera_methylotrophus*;Otu0269	TACG-T-A-G--G-G-TGCG-A-G-CG-T-T-AA-TC-GGAAT-TACTGGGCGT-AAA-GCG-TGC-------GC-AG-GCGGT--T-TTGT-A--AGTCA-G-A-T-GGG-AAAT-CCCC-GAG-CCCAAC-TTGG-GAAC-TG-CGGTTGAAACTACAA-G-ACT-AG-AATATG--TC-AGAGG-G-GGGT---AGGATTCCACGTGTAGCAGTGAAATGCGTAGAGATG-TG-GAG-GAATACCAATGGCGAAGGCAGCCCCCTG------------------------------GGA-TA-ATATTGACGCTCAT-GCACG-A-A-AGC-G-TGG-GG-A-GC-GAACAGG
Otu0403	>Proteobacteria;Gammaproteobacteria;Methylococcales;Methylococcaceae;Methylomonas;Methylomonas_1;Otu0403	TACG-G-A-G--G-G-TGCA-A-G-CG-T-T-AA-TC-GGAAT-TACTGGGCGT-AAA-GCG-TGC-------GT-AG-GCGAC--T-TTTT-A--AGTCA-G-A-T-GTG-AAAG-CCCT-GGG-CTTAAC-CTGG-GAAC-TG-CATTTGAAACTGGAA-G-GCT-AG-AGTTGA--GT-AGAGG-A-GAGT---GGAATTTCAGGTGTAGCGGTGAAATGCGTAGATATC-TG-AAG-GAACACCAGTGGCGAAGGCGACTCTCTG------------------------------GAC-TC-AAACTGACGCTGAG-GTACG-A-A-AGC-G-TGG-GT-A-GC-AAACAGG
Otu0639	>Proteobacteria;Gammaproteobacteria;Burkholderiales;Burkholderiaceae;Ralstonia;Ralstonia_mannitolilytica;Otu0639	TACG-T-A-G--G-G-TCCA-A-G-CG-T-T-AA-TC-GGAAT-TACTGGGCGT-AAA-GCG-TGC-------GC-AG-GCGGT--T-GTGC-A--AGACC-G-A-T-GTG-AAAT-CCCC-GAG-CTTAAC-TTGG-GAAT-TG-CATTGGTGACTGCAC-G-GCT-AG-GGTGTG--TC-AGAGG-G-GGGT---AGAATTCCACGTGTAGCAGTGAAATGCGTAGAGATG-CG-GAG-GAATACCGATGGCGAAGGCAGCCCCCTG------------------------------GGA-TA-ACACTGACGCTCAT-GCACG-A-A-AGC-G-TGG-GG-A-GC-AAAAAGG
Otu0768	>Acidobacteria;Actinobacteria;Corynebacteriales;Dietziaceae;Dietzia;Dietzia_ maris;Otu0768	TACG-T-A-G--G-G-TGCG-A-G-CG-T-T-GT-CC-GGAAT-TACTGGGCGT-AAA-GAG-CTC-------GT-AG-GCGGC--T-TGTC-G--CGTCG-T-C-C-GTG-AAAA-CTCG-GAG-CTTAAC-TCCG-AGCT-TG-CGGGCGATACGGGCA-G-ACT-TG-AGTACT--AC-AGGGG-A-GACT---GGAATTCCTGGTGTAGCGGTGAAATGCGCAGATATC-AG-GAG-GAACACCGGTGGCGAAGGCGGGTCTCTG------------------------------GGT-AG-TAACTGACGCTGAG-GAGCG-A-A-AGC-A-TGG-GT-A-GC-GAACAGG
Otu0186	>Actinobacteria;Actinobacteria;Micrococcales;Microbacteriaceae;Microbacterium;Microbacterium_koreense;Otu0186	TACG-T-A-G--G-G-TGCA-A-G-CG-T-T-AT-CC-GGAAT-TATTGGGCGT-AAA-GAG-CTC-------GT-AG-GCGGT--C-TGTC-G--CGTCT-G-C-T-GTG-AAAA-CCCG-AGG-CTCAAC-CTCG-GGCC-TG-CAGTGGGTACGGGCA-G-ACT-AG-AGTGCG--GT-AGGGG-A-GATT---GGAATTCCTGGTGTAGCGGTGGGATGCGCAGATATC-AG-GAG-GAACACCGATGGCGAAGGCAGATCTCTG------------------------------GGC-CG-TAACTGACGCTGAG-GAGCG-A-A-GGC-G-TGG-GG-A-GC-GAACAGG
Otu0459	>Proteobacteria;Betaproteobacteria;Nitrosomonadales;Sterolibacteriaceae;Methyloversatilis;Methyloversatilis_universalis;Otu0459	TACG-T-A-G--G-G-TGCG-A-G-CG-T-T-AA-TC-GGAAT-TACTGGGCGT-AAA-GCG-TGC-------GC-AG-GCGGT--T-GTGT-A--AGACA-G-G-T-GTG-AAAT-CCCC-GGG-CTTAAC-CTGG-GAAC-TG-CGCTTGTGACTGCAC-A-GCT-AG-AGTATG--GC-AGAGG-G-GGGT---GGAATTCCACGTGTAGCAGTGAAATGCGTAGAGATG-TG-GAG-GAACACCGATGGCGAAGGCAGCCCCCTG------------------------------GGC-CA-ATACTGACGCTCAT-GCACG-A-A-AGC-G-TGG-GG-A-GC-AAACAGG
Otu0123	>Acidobacteria;Actinobacteria;Micrococcales;Micrococcaceae;Arthrobacter;Arthrobacter_russicus*;Otu0123	TACG-T-A-G--G-G-TGCA-A-G-CG-T-T-AT-CC-GGAAT-TATTGGGCGT-AAA-GAG-CTC-------GT-AG-GCGGT--T-TGTC-G--CGTCT-G-T-C-GTG-AAAG-TCCG-GGG-CTCAAC-TCCG-GATC-TG-CGGTGGGTACGGGCA-G-ACT-AG-AGTGGT--GT-AGGGG-A-GACT---GGAATTCCT-GTGTAGCGGTGGAATGCGCAGATATC-AG-GAG-GAACACCGATGGCGAAGGCAGGTCTCTG------------------------------GGC-AT-TAACTGACGCTGAG-GGGCG-A-A-AGC-A-TGG-GG-A-GC-GAACAGG
Otu0416	>Acidobacteria;Blastocatellia;Blastocatellales;Pyrinomonadaceae;Pyrinomonas;Pyrinomonas_methylaliphatogenes;Otu0416	TACG-T-A-G--G-G-GGCA-A-G-CG-T-T-GT-TC-GGATT-TACTGGGCGT-AAA-GCG-CGC-------GT-AG-GCGGC--A-CTGC-A--AGTCA-C-T-T-GTG-AAAT-CTCC-GGG-CTTAAC-TCGG-TAGG-GGcCAAGTGATACTGCAG-A-GCT-AG-AGTGCG--GA-AGAGG-C-AGCT---GGAATTCTCGGTGTAGCGGTGAAATGCGTAGATACC-GA-GAG-GAACACCGGTGGCGAAGGCGGGCTGCTG------------------------------GGC-CG-ACACTGACGCTGAG-GCGCG-A-A-AGC-T-AGG-GG-A-GC-AGACAAG
Otu0136	>Acidobacteria;Coriobacteriia;Coriobacteriales;Atopobiaceae_1;Atopobiaceae;Atopobiaceae_1;Otu0136	TACG-T-A-G--G-G-GGCG-A-G-CG-T-T-AT-CC-GGATT-CATTGGGCGT-AAA-GCG-CGC-------GT-AG-GCGGC--C-TGTT-A--GGTCA-A-G-A-GTT-AAAT-CCGG-GGG-CTCAAC-CCCC-GTCC--G-CTCCTGATACCGGCA-G-GCT-TG-AGTCTG--GT-AGGGG-A-AGGC---GGAATTCCAAGTGTAGCGGTGGAATGCGCAGATATT-TG-GAA-GAACACCGGTGGTGAAGGCGGCCTTCTG------------------------------GGC-CA-CGACTGACGCTGAG-GCGCG-A-A-AGC-T-AGG-GG-A-GC-AAACAGG
Otu5002	>Proteobacteria;Gammaproteobacteria;Burkholderiales;Burkholderiaceae;Ralstonia;Ralstonia_syzygii;Otu5002	TACG-T-A-G--G-G-TCCA-A-G-CG-T-T-AA-TC-GGAAT-TACTGGGCGT-AAA-GCG-TGC-------GC-AG-GCGGT--T-GTGC-A--AGACC-G-A-T-GTG-AAAT-CCCC-GGG-CTTAAC-CTGG-GAAT-TG-CATTGGTGACTGCAC-G-GCT-AG-AGTGTG--TC-AGAGG-G-GGGT---AGAATTCCACGTGTAGCAGTGAAATGCGTAGAGATG-TG-GAG-GAATACCGATGGCGAAGGCAGCC-CCTG------------------------------GGA-TAaACACTGACGCTCAT-GCACG-A-A-AGC-G-TGG-GG-A-GC-AAACAGG
Otu0498	>Proteobacteria;Gammaproteobacteria;Enterobacterales;Morganellaceae;Arsenophonus;Arsenophonus_nasoniae;Otu0498	TACG-G-A-G--G-G-TGCG-A-G-CG-T-T-AA-TC-GGAAT-TACTGGGCGT-AAA-GGG-CAC-------GC-AG-GCGGT--T-AATT-A--AGTTG-G-A-T-GTG-AAAT-CCCC-GGG-CTTAAC-CTGG-GAAT-GG-CATTCAAGACTGGTT-A-GCT-AG-AGTCTT--GT-AGAGG-G-GGGT---AGAATTCCATGTGTAGCGGTGAAATGCGTAGAGATG-TG-GAG-GAATACCGGTGGCGAAGGCGGCCCCCTG------------------------------GAC-AA-AGACTGACGCTCAT-GTGCG-A-A-AGC-G-TGG-GG-A-GC-AAACAGG
Otu0494	>Actinobacteria;Actinobacteria;Bifidobacteriaceae;Bifidobacterium;pullorum*;pullorum*_sp;Otu0494	TACG-T-A-G--G-G-TGCA-A-G-CG-T-T-AT-CC-GGAAT-TATTGGGCGT-AAA-GGG-CTC-------GT-AG-GCGGT--T-CGTC-G--CGTCT-G-G-T-GTG-AAAG-TCCG-TCG-CTTAAC-GGTG-GATC-TG-CGCCGGGTACGGGCG-G-GCT-GG-AGTGCG--GT-AGGGG-A-GACT---GGAATTCCCGGTGTAACGGTGGAATGTGTAGATATC-GG-GAA-GAACACCAATGGCGAGAGCAGGTCTCTG------------------------------GGC-CG-TTACTGACGCTGAG-GAGCG-A-A-AGC-G-TGG-GG-A-GC-GAACAGG
Otu0110	>Acidobacteria;Actinobacteria;Micrococcales;Micrococcaceae;Arthrobacter;Arthrobacter_cumminsii*;Otu0110	TACG-T-A-G--G-G-CGCA-A-G-CG-T-T-AT-CC-GGAAT-TATTGGGCGT-AAA-GAG-CTC-------AT-AG-GCGGT--T-TGTC-G--CGTCT-G-C-T-GTG-AAAG-CCCG-GGG-CTTAAC-TCCG-GGTG-TG-CAGTGGGTACGGGCA-G-GCT-AG-AGTGCA--GT-AGGGG-A-GACT---GGAATTCCTGGTGTAGCGGTGGAATGCGCAGATATC-AG-GAG-GAACACCGATGGCGAAGGCAGGTCTCTG------------------------------GGC-TG-TTACTGACGCTGAG-GAGCG-A-A-AGC-A-TGG-GG-A-GC-AAACAGG
Otu0955	>Synergistetes;Synergistia;Synergistales;Synergistaceae;Rarimicrobium;Rarimicrobium_hominis;Otu0955	TACG-T-A-G--G-G-AGCG-A-G-CG-T-T-AT-CC-GGAAT-TACTGGGCGT-AAA-GGG-CGC-------GT-AG-GCGGT--G-ATTC-A--AGTCG-T-C-T-GTC-AAAT-ATTG-AGG-CTTAAC-CTCA-AGGA--G-CAGACGAAACTGGAT-G-ACT-GG-AGACAC--AG-AGAGG-C-AAAC---AGAATTCCTGGTGTAGCGGTGAAATGCGTAGATATC-AG-GAA-GAATACCGGTGGCGAAGGCGGTTTGCTG------------------------------GAT-GT-GATCTGACGCTGAA-GCGCG-A-A-AGC-C-GGG-GG-A-GC-GAACGGG
Otu0426	>Acidobacteria;Blastocatellia;Blastocatellales;Blastocatellaceae;Aridibacter;Aridibacter_fastidiosa*;Otu0426	TACG-T-A-G--G-G-ACCA-A-G-CG-T-T-GT-TC-GGATT-TACTGGGCGT-AAA-GGG-CGC-------GT-AG-GCGGC--A-ATTC-A--AGTCA-G-C-T-GTG-AAAT-CTCC-GAG-CTTAAC-TCGG-AACG-GT-CAGCTGATACTGCTT-T-GCT-AG-AGTGCA--GA-AGGGG-C-AATC---GGAATTCTTGGTGTAGCGGTGAAATGCGTAGATATC-AA-GAG-GAACACCTGAGGTGAAGACGGGTTGCTG------------------------------GGC-TG-ACACTGACGCTGAG-GCGCG-A-A-AGC-T-AGG-GT-A-GC-AAACGGG
Otu0485	>Proteobacteria;Gammaproteobacteria;Xanthomonadales;Xanthomonadaceae;Pseudoxanthomonas;Pseudoxanthomonas_mexicana*;Otu0485	TACG-A-A-G--G-G-TGCA-A-G-CG-T-T-AC-TC-GGAAT-TACTGGGCGT-AAA-GCG-TGC-------GT-AG-GTGGT--G-GTTT-A--AGTCT-G-C-T-GTG-AAAG-CCCT-GGG-CTCAAC-CTGG-GAAT-TG-CAGTGGATACTGGAT-T-ACT-AG-AGTGTG--GT-AGAGG-G-ATGC---GGAATTTCTGGTGTAGCAGTGAAATGCGTAGAGATC-AG-AAG-GAACATCCGTGGCGAAGGCGGCATCCTG------------------------------GGC-CA-ACACTGACACTGAG-GCACG-A-A-AGC-G-TGG-GG-A-GC-AAACAGG
Otu0367	>Armatimonadetes;Armatimonadetes_gp5;Armatimonadetes_gp5;Armatimonadetes_gp5;Armatimonadetes;Armatimonadetes_gp5;Otu0367	GACG-T-A-G--G-G-TCCA-A-G-CG-T-T-GT-CC-GGATT-TACTGGGCGT-AAA-GAG-CGC-------GT-AG-GCGGT--C-TGTT-A--AGTGT-G-A-A-GTG-AAAT-CTCCaGGG-CTCAAC-CCGG-AAAC-TG-CTTCGCATACTGGCA-G-ACT-TG-AGGGAT--GC-AGAGG-T-TTGT---GGAATTCCTGGTGTAGCGGTGAAATGCATAGATATC-AG-GAG-GAACACCCATGGCGAAGGCAGCAAACTG------------------------------GGC-AT-CATCTGACGCTGAG-GCGCG-A-A-AGC-G-TGG-GT-A-GC-AAACAGG
Otu1099	>Proteobacteria;Gammaproteobacteria;Pseudomonadales;Moraxellaceae;Psychrobacter;Psychrobacter_sp;Otu1099	TACA-G-A-G--G-G-TGCA-A-G-CG-T-T-AA-TC-GGAAT-TACTGGGCGT-AAA-GCG-AGC-------GT-AG-GTGGC--T-TGAT-A--AGTCA-G-A-T-GTG-AAAT-CCCC-GGG-CTTAAC-CTGG-GAAC-TG-CATCTGATACTGTTA-G-GCT-AG-AGTAGG--TG-AGAGG-A-AGGT---AGAATTCCAGGTGTAGCGGTGAAATGCGTAGAGATC-TG-GAG-GAATACCGATGGCGAAGGCAGCCTTCTG------------------------------GCA-TC-ATACTGACACTGAG-GCTCG-A-A-AGC-G-TGG-GT-A-GC-AAACAGG
Otu0900	>Proteobacteria;Gammaproteobacteria;Xanthomonadales;Xanthomonadaceae;Arenimonas;Arenimonas_daejeonensis*;Otu0900	TACG-A-A-G--G-G-TGCA-A-G-CG-T-T-AC-TC-GGAAT-TACTGGGCGT-AAA-GCG-TGC-------GT-AG-GTGGT--T-CGTT-A--AGTCT-G-C-C-GTG-AAAG-CCCC-GGG-CTCAAC-CTGG-GAAT-GG-CGGTGGATACTGGCG-G-ACT-AG-AGTGCG--GT-AGAGG-G-TGGT---GGAATTCCCGGTGTAGCAGTGCAATGCGTAGAGATC-GG-GAG-GAACATCTGTGGCGAAGGCGGCCACCTG------------------------------GAC-CA-GCACTGACACTGAG-GCACG-A-A-AGC-G-TGG-GG-A-GC-AAACAGG
Otu3644	>Proteobacteria;Gammaproteobacteria;Pseudomonadales;Pseudomonadaceae;Pseudomonas;Pseudomonas_xinjiangensis;Otu3644	TACA-G-A-G--G-G-TGCA-A-G-CG-T-T-AA-TC-GGAAT-TACTGGGCGT-AAA-GCG-CGC-------GT-AG-GTGGC--T-AAGT-A--AGATG-G-G-T-GTG-AAAT-CCCC-GGG-CTCAAC-CTGG-GAAC-TG-CATCCATAACTGCTT-G-GCT-AG-AGTACG--GT-AGAGG-G-TAGT---GGAATTTCCTGTGTAGCGGTGAAATGCGTAGATATA-GG-AAG-GAACACCAGTGGCGAAGGCGACTACCTG------------------------------GAC-TG-ATACTGACACTGAG-GTGCG-A-A-AGC-G-TGG-GG-A-GC-AAACAGG
Otu0430	>Proteobacteria;Gammaproteobacteria;Xanthomonadales;Xanthomonadaceae;Arenimonas;Arenimonas_metalli;Otu0430	TACG-A-A-G--G-G-TGCA-A-G-CG-T-T-AC-TC-GGAAT-TACTGGGCGT-AAA-GCG-TGC-------GT-AG-GCGGT--T-TGTT-A--AGTCT-G-C-C-GTG-AAAG-CCCC-GGG-CTCAAC-CTGG-GAAT-TG-CGGTGGATACTGGCA-G-GCT-AG-AGTACG--GT-AGAGG-A-TGGT---GGAATTCCCGGTGTAGCAGTGAAATGCGTAGAGATC-GG-GAG-GAACATCTATGGCGAAGGCAGCCATCTG------------------------------GAC-CA-GTACTGACGCTGAG-GCACG-A-A-AGC-G-TGG-GG-A-GC-AAACAGG
Otu2017	>Firmicutes;Clostridia;Eubacteriales;Eubacteriaceae;Pseudoramibacter;Pseudoramibacter_alactolyticus;Otu2017	TACG-T-A-G--G-G-GACG-A-G-CG-T-T-GT-CC-GGAAT-CACTGGGCGT-AAA-GGG-CGC-------GT-AG-GCGGT--T-TTAA-A--AGTCA-G-A-T-GTG-AAAG-GTAC-CGG-CTCAAC-CGGT-GACG-TG-CATTTGAAACTGTAA-G-ACT-TG-AGTACT--GA-AGAGG-C-AAGC---GGAATTCCTAGTGTAGCGGTGAAATGCGTAGATATT-AG-GAA-GAACACCGGTGGCGAAGGCGGCTTGCTG------------------------------GGC-AG-ATACTGACGCTGAG-GTGCG-A-A-AGC-G-TGG-GG-A-GC-GAACAGG
Otu0144	>Proteobacteria;Gammaproteobacteria;Pseudomonadales;Pseudomonadaceae;Pseudomonas;Pseudomonas_sp;Otu0144	TACG-G-A-G--G-G-TGCA-A-G-CG-T-T-AA-TC-GGAAT-TACTGGGCGT-AAA-GCG-CAC-------GC-AG-GCGGT--C-TGTC-A--AGTCG-G-A-T-GTG-AAAT-CCCC-GGG-CTCAAC-CTAG-GAAC-TG-CATCCGAAACTGGCA-G-GCT-AG-AGTCTT--GT-AGAGG-G-TGGT---GGAATTTCCTGTGTAGCGGTGAAATGCGTAGATATA-GG-AAG-GAACACCAGTGGCGAAGGCGACCACCTG------------------------------GAC-TG-ATACTGACACTGAG-GTGCG-A-A-AGC-G-TGG-GG-A-GC-AAACAGG
Otu0125	>Acidobacteria;Coriobacteriia;Coriobacteriales;Atopobiaceae;Atopobium;Atopobium_ deltae;Otu0125	TACG-T-A-T--G-G-AGCA-A-G-CG-T-T-AT-CC-GGATC-CATTGGGCGT-AAA-GCG-CTC-------GT-AG-GCGGT--C-TGTT-A--GGTCG-GcA-A-GTT-AAAT-CCGG-GGG-CTCAAC-CCCC-GTCC--G-CTTCCGATACCGGCA-G-ACT-TG-AGTTTG--GT-AGGGG-A-AGGT---GGAATTCCTAGTGTAGCGGTGGAATGCGCAGATATT-AG-GAA-GAACACCGGTGGCGAAGGCGGCCTTCTG------------------------------GGC-CA-TAACTGACGCTGAG-GAGCG-A-A-AGC-T-AGG-GG-A-GC-GAACAGG
Otu0545	>Acidobacteria;Coriobacteriia;Coriobacteriales;Atopobiaceae;Atopobium;Atopobium_ rimae;Otu0545	TACG-T-A-G--G-G-GGCA-A-G-CG-T-T-AT-CC-GGATT-CATTGGGCGT-AAA-GCG-CTC-------GT-AG-GCGGT--C-TGTT-A--GGTCG-G-G-A-GTT-AAAT-CCGG-AGG-CTCAAC-CTCC-GTCC--G-CTCCCGATACCGGCA-G-ACT-TG-AGTTTG--GT-AGGGG-A-AGGT---GGAATTCCTAGTGTAGCGGTGGAATGCGCAGATATT-AG-GAA-GAACACCAGTGGCGAAGGCGGCCTTCTG------------------------------GGC-CA-TAGCTGACGCTGAG-GAGCG-A-A-AGC-T-AGG-GG-A-GC-AAACAGG
Otu0563	>Firmicutes;Negativicutes;Veillonellales-Selenomonadales;Veillonellaceae;Megasphaera;Megasphaera_sp;Otu0563	TACG-T-A-G--G-G-CGCA-A-G-CG-T-T-GT-CC-GGAAT-TATTGGGCGT-AAA-GGG-CGC-------GC-AG-GCGGT--T-TTTT-A--AGTCG-G-T-C-TTA-AAAG-TGCG-GGG-CTTAAC-CCCG-TGAG--G-GGACGGAAACTGTCG-A-ACT-TG-AGTGTC--GG-AGAGG-A-AAGC---GGAATTCCTAGTGTAGCGGTGAAATGCGTAGATATT-AG-GAG-GAACACCGGTGGCGAAAGCGGCTTTCTG------------------------------GAC-GA-CAACTGACGCTGAG-GCGCG-A-A-AGC-G-TGG-GG-A-GC-AAACAGG
Otu0226	>Firmicutes;Negativicutes;Veillonellales-Selenomonadales;Veillonellaceae;Megasphaera;Megasphaera_micronuciformis;Otu0226	TACG-T-A-G--G-T-GGCA-A-G-CG-T-T-GT-CC-GGAAT-TATTGGGCGT-AAA-GGG-CGC-------GC-AG-GCGGC--T-TTCT-A--AGTCT-G-T-C-TTA-AAAG-TGCG-GGG-CTTAAC-CCCG-TGA--TG-GGATGGAAACTGGGA-A-GCTcAG-AGTATC--GG-AGAGG-A-AAGC---GGAATTCCTAGTGTAGCGGTGAAATGCGTAGATATT-AG-GAG-GAACACCAGTGGCGAAAGCGGCTTTCTG------------------------------GAC-GA-AAACTGACGCTGAG-GCGCG-A-A-AGC-C-AGG-GG-A-GA-GAACGGG
Otu0939	>Firmicutes;Negativicutes;Veillonellales-Selenomonadales;Veillonellaceae;Megasphaera;Megasphaera_massiliensis;Otu0939	TACG-T-A-G--G-T-GGCA-A-G-CG-T-T-GT-CC-GGAAT-TATTGGGCGT-AAA-GGG-CGC-------GC-AG-GCAGT--T-TTTT-A--AGTCG-G-T-C-TTA-AAAG-TGCG-GGG-CTTAAC-CCCG-TGAG--G-GGACCGAAACTGGAA-G-ACT-TG-AGTGTC--GG-AGAGG-A-AAGC---GGAATTCCTAGTGTAGCGGTGAAATGCGTAGATATT-AG-GAG-GAACACCGGTGGCGAAAGCGGCTTTCTG------------------------------GAC-GA-CAACTGGCGCTGAG-AAGCG-A-A-AGC-G-TGG-GG-A-GC-GAACAGG
Otu0233	>Proteobacteria;Gammaproteobacteria;Enterobacterales_1;Enterobacterales_1;Enterobacterales;Enterobacterales_1;Otu0233	TACG-G-A-G--G-G-TGGG-A-G-CG-T-T-AA-TC-GGGAT-TACTGGGCGT-AAA-GCG-TAC-------GC-AG-GCGGT--T-TATT-A--AGTCG-A-A-T-GTG-AAAT-CCCT-GGG-CTTAAC-CTAG-GAAC-TG-CATTTGAAACTGATA-A-GCT-AG-AGTCTC--GT-AGAGG-G-GGGT---AGAATTCCAGGTGTAGCGGTGAAATGCGTAGAGATC-TG-GAG-GAATACCAGTGGCGAAGGCGACCCCCTG------------------------------GAC-GA-AAACTGACGCTCAG-GTACA-A-A-AGC-G-TGG-GG-A-GC-AAACAGG
Otu0211	>Proteobacteria;Gammaproteobacteria;Pseudomonadales;Moraxellaceae;Enhydrobacter;Enhydrobacter_aerosaccus;Otu0211	TACA-G-A-G--G-G-TGCG-A-G-CG-T-T-AA-TC-GGAAT-TACTGGGCGT-AAA-GCG-AGT-------GT-AG-GTGGC--T-TATT-A--AGTCA-C-A-T-GTG-AAAT-CCCC-GGG-CTTAAC-CTGG-GAAC-TG-CATGTGATACTGGTG-GtGCT-AG-AATATG--TG-AGGGG-G-AGGT---AGAATTCCAGGTGTAGCGGTGAAATGCGTAGAGATC-TG-GAG-GAATACCGATGGCGAAGGCAGCTTCCTG------------------------------GCA-TA-ATATTGACACTGAG-ATTCG-A-A-AGC-G-TGG-GT-A-GC-AAACAGG
Otu0948	>Proteobacteria;Gammaproteobacteria;Burkholderiales;Nitrosomonadaceae;Ellin6067;Ellin6067_sp;Otu0948	TACG-T-A-G--G-G-TGCG-A-G-CG-T-T-AA-TC-GGAAT-TACTGGGCGT-AAA-GCG-TGC-------GC-AG-GCGGT--T-TTGT-A--AGCCA-G-A-T-GTG-AAAT-CCCC-GGG-CTTAAC-CTGG-GAAT-GG-CATTTGGGACTGCAA-G-GCG-GG-AGTGTG--GC-AGAGG-A-GACT---GGAATTCCCGGTGTAGCAGTGAAATGCGTAGATATC-GG-GAG-GAATACCGATGGCGAAGGCAGGTCTCTG------------------------------GGC-TG-GCACTGACGCTCAT-GCACG-A-A-AGC-G-TGG-GG-A-GC-AAACAGG
Otu2910	>Firmicutes;Clostridia;Lachnospirales;Lachnospiraceae;Eisenbergiella;Eisenbergiella_sp;Otu2910	TACG-T-A-G--G-G-GGCA-A-G-CG-T-T-AT-CC-GGATT-TACTGGGTGT-AAA-GGG-AGC-------GT-AG-ACGGC--A-TGAC-A--AGCCA-G-A-T-GTG-AAAA-CCCA-GGG-CTCAAC-CCTG-GGAC-TG-CATTTGGAACTGCCA-G-GCT-GG-AGTGCA--GG-AGAGG-T-AAGC---GGAATTCCTAGTGTAGCGGTGAAATGCGTAGATGTT-AG-GAG-GAACACCAGTGGCGAAGGCGGCTTACTG------------------------------GAC-TG-TAACTGACGTTGAG-GCTCG-A-A-AGC-G-TGG-GG-A-GC-AAACAGG
Otu1604	>Proteobacteria;Gammaproteobacteria;Burkholderiales;Neisseriaceae;Eikenella;Eikenella_corrodens;Otu1604	TACG-T-A-G--G-G-TGCG-A-G-CG-T-T-AA-TC-GGAAT-TACTGGGCGT-AAA-GCG-AGC-------GC-AG-ACGGT--T-ATTT-A--AGCAG-G-A-T-GTG-AAAT-CCCC-GGG-CTTAAC-CTGG-GAAC-TG-CGTTCTGAACTGGAT-A-GCT-AG-AGTGTG--TC-AGAGG-G-GGGT---AGAATTCCACGTGTAGCAGTGAAATGCGTAGAGATG-TG-GAG-GAATACCGATGGCGAAGGCAGCCCCCTG------------------------------GGA-TA-ACACTGACGTTCAT-GCTCG-A-A-AGC-G-TGG-GT-A-GC-AAACAGG
Otu0229	>Actinobacteria;Coriobacteriia;Eggerthellales;Eggerthellaceae_3;Eggerthellaceae;Eggerthellaceae_3;Otu0229	TACG-T-A-G--G-G-GGCG-A-G-CG-T-T-AT-CC-GGATT-CATTGGGCGT-AAA-GCG-CGC-------GC-AG-GCGGC--T-CTTC-A--AGCGG-A-A-C-CTC-TAAC-CCCG-GGG-CTCAAC-CTCG-GGCC--G-GGTTCCGAACTGGGG-G-GCT-CG-AGTGCA--GT-AGAGG-C-AGGC---GGAATTCCCGGTGTAGCGGTGGAATGCGCAGATATC-GG-GAA-GGACACCGATGGCGAAGGCAGCCTGCTG------------------------------GGC-CG-GCACTGACGCTGAG-GCGCG-A-A-AGC-T-AGG-GG-A-GC-GAACAGG
Otu2115	>Proteobacteria;Alphaproteobacteria;Rhizobiales;Beijerinckiaceae;Methylobacterium-Methylorubrum;Methylobacterium-Methylorubrum_adhaesivum;Otu2115	TACG-A-A-G--G-G-GGCT-A-G-CG-T-T-GC-TC-GGAAT-CACTGGGCGT-AAA-GGG-CGC-------GT-AG-GCGGC--C-ATTC-A--AGTCG-G-G-G-GTG-AAAG-CCTG-TGG-CTCAAC-CACA-GAAT-TG-CCTTCGATACTGTTT-G-GCT-TG-AGTTTG--GT-AGAGG-T-TGGT---GGAACTGCGAGTGCAGAGGTGAAATTCGTAGATATT-CG-CAA-GAACACCAGTGGCGAAGGCGGCGAACTG------------------------------GAC-CG-ATACTGACGCTGAG-GCGCG-A-A-AGC-G-TGG-GG-A-GC-AAACAGG
Otu0503	>Actinobacteria;Coriobacteriia;Eggerthellales;Eggerthellaceae_2;Eggerthellaceae;Eggerthellaceae_1;Otu0503	TACG-G-A-A--G-G-TCCG-G-G-CG-T-T-AT-CC-GGATT-CATTGGGCGT-AAA-GCG-CGC-------GC-AG-GCGGT--T-GCTC-C--AGCGG-A-A-C-CTC-TAAT-CTCG-GGG-CTTAAC-CTCG-AGCC--G-GGTTCCGAACTGGAC-G-ACT-CG-AGTGCG--GT-AGAGG-C-AGAT---GGAATTCCCGGTGTAGCGGTGGAATGCGCAGATATC-GG-GAA-GAACACCAACGGCGAAGGCAGTCTGCTG------------------------------GGC-CG-TCACTGACGCTGAG-GCGCG-A-A-AGC-T-GGG-GG-A-GC-GAACAGG
Otu0094	>Proteobacteria;Alphaproteobacteria;Rhizobiales;Methylobacteriaceae;Methylobacterium;Methylobacterium_Methylorubrum;Otu0094	TACG-A-A-G--G-G-GGCT-A-G-CG-T-T-GC-TC-GGAAT-CACTGGGCGT-AAA-GGG-CGC-------GT-AG-GCGGC--C-ATTC-A--AGTCG-G-G-G-GTG-AAAG-CCTG-TGG-CTCAAC-CACA-GAAT-TG-CCTTCGATACTGTTT-G-GCT-TG-AGTATG--GT-AGAGG-T-TGGT---GGAACTGCGAGTGTAGAGGTGAAATTCGTAGATATT-CG-CAA-GAACACCGGTGGCGAAGGCGGCCAACTG------------------------------GAC-CA-TTACTGACGCTGAG-GCGCG-A-A-AGC-G-TGG-GG-A-GC-AAACAGG
Otu0037	>Actinobacteria;Coriobacteriia;Eggerthellales;Eggerthellaceae_1;Eggerthellaceae;Eggerthellaceae_1;Otu0037	TACG-T-A-G--G-G-GGCG-A-G-CG-T-T-AT-CC-GGATT-CACTGGGCGT-AAA-GCG-CGC-------GC-AG-GCGGT--T-GCTC-A--AGCGG-A-A-C-CTC-TAAT-CTCG-GGG-CTTAAC-CTCG-AGCC--G-GGTTCCGAACTGGAC-G-ACT-CG-AGTGCG--GT-AGAGG-C-AGAT---GGAATTCCCGGTGTAGCGGTGGAATGCGCAGATATC-GG-GAA-GAACACCAACGGCGAAGGCAGTCTGCTG------------------------------GGC-CG-TCACTGACGCTGAG-GCGCG-A-A-AGC-T-GGG-GA-A-GC-GAGCAGG
Otu0143	>Proteobacteria;Alphaproteobacteria;Rhizobiales;Methylobacteriaceae;Methylobacterium;Methylobacterium_ zatmanii;Otu0143	TACG-A-A-G--G-G-GGCT-A-G-CG-T-T-GC-TCaGGAAT-CACTGGGCGT-AAA-GGG-CGC-------GT-AG-GCGGC--C-GATT-A--AGTCG-G-G-G-GTG-AAAG-CCTG-TGG-CTCAAC-CACA-GAAT-TG-CCTTCGATACTGGTT-G-GCT-TG-AGGCCG--GA-AGAGG-A-CAGC---GGAACTGCGAGTGTAGAGGTGAAATTCGTAGATATT-CG-CAA-GAACACCAGTGGCGAAGGCGGCTGTCTG------------------------------GTC-CG-GTTCTGACGCTGAG-GCGCG-A-A-AGC-G-TGG-GG-A-GC-AAACAGG
Otu2757	>Acidobacteria;Coriobacteriia;Coriobacteriales;Eggerthellaceae;Eggerthella;Eggerthella_lenta;Otu2757	TACG-T-A-G--G-G-AGTG-A-G-CG-T-T-AT-CC-GGATT-CATTGGGCGT-AAA-GAG-CGC-------GT-AG-GCGGC--C-TCTC-A--AGCGG-G-A-T-CTC-TAAT-CCGA-GGG-CTCAAC-CCCC-GGCC--G-GATCCCGAACTGGGA-G-GCT-CG-AGTTCG--GT-AGAGG-C-TGGC---GGAATTCCCGGTGTAGCGGTGGAATGCGCAGATATC-GG-GAA-GAACACCGATGGCGAAGGCAGCGTGCTG------------------------------GGC-CG-CAACTGACGCTGAG-GCGCG-A-A-AGC-T-AGG-GG-A-GC-GAACAGG
Otu0687	>Proteobacteria;Alphaproteobacteria;Rhizobiales;Rhizobiaceae;Mesorhizobium;Mesorhizobium_huakuii;Otu0687	TACG-A-A-G--G-G-GGCT-A-G-CG-T-T-GT-TC-GGAAT-TACTGGGCGT-AAA-GCG-CAC-------GT-AG-GCGGA--T-ACTT-A--AGTCA-G-G-G-GTG-AAAT-CCCG-GGG-CTCAAC-CCCG-GAAC-TG-CCTTTGATACTGGGT-A-TCT-CG-AGTCCG--GA-AGAGG-T-GAGT---GGAATTCCGAGTGTAGAGGTGAAATTCGTAGATATT-CG-GAG-GAACACCAGTGGCGAAGGCGGCTCACTG------------------------------GTC-CG-GTACTGACGCTGAG-GTGCG-A-A-AGC-G-TGG-GG-A-GC-AAACAGG
Otu3015	>Acidobacteria;Acidobacteriae;Acidobacteriales;Acidobacteriaceae(Sub_group1);Edaphobacter;Edaphobacter_sp;Otu3015	TACG-A-G-G--G-G-GGCA-A-G-CG-T-T-GT-TC-GGAAT-TATTGGGCGT-AAA-GGG-CGC-------GT-AG-GCGGT--T-TGAC-A--AGTCT-G-A-T-GTG-AAAT-CTCT-GGG-CTCAAC-CCAG-AGTC-TG-CATTAGAAACTGTCG-G-GCT-TG-AGTATG--GG-AGAGG-T-GAGT---GGAATTTCCGGTGTAGCGGTGAAATGCGTAGATATC-GG-AAG-GAACACCTGTGGCGAAAGCGGCTCACTG------------------------------GAC-CA-TAACTGACGCTGAG-GCGCG-A-A-AGC-T-AGG-GG-A-GC-AAACAGG
Otu0938	>Deinococcus-Thermus;Deinococci;Thermales;Thermaceae;Meiothermus;Meiothermus_silvanus;Otu0938	TACG-G-A-G--G-G-TGCG-A-G-CG-T-T-AC-CC-GGATT-TACTGGGCGT-AAA-GGG-CGT-------GT-AG-GCGGT--T-TTCT-A--AGTCC-G-G-G-GCT-AAAG-ACCA-GGG-CTCAAC-CCTG-GGTT-TG-CCTTGGATACTGGAA-A-GCT-CG-ACGGCT--GG-AGGGG-G-CAGC---GGAATTTCCGGAGTAGCGGTGAAATGCGCAGATACC-GG-AAG-GAACGCCAATAGCGAAGGCAGCTGCCTG------------------------------GAC-AG-TACGTGACGCTGAG-GCGCG-A-A-AGC-G-TGG-GG-A-GC-AAACCGG
Otu0090	>Firmicutes;Negativicutes;Veillonellales-Selenomonadales;Veillonellaceae;Megasphaera;Megasphaera_vaginalis;Otu0090	TACG-T-A-G--G-T-GGCA-A-G-CG-T-T-GT-CC-GGAAT-TATTGGGCGT-AAA-GGG-CGC-------GC-AG-GCGGT--T-CAGT-C--AGTCT-G-T-C-TTA-AAAG-TGCG-GGG-CTTAAC-CCCG-TGAG--G-GGACGGAAACTGCTG-A-ATT-AG-AGTATC--GG-AGAGG-A-AAGC---AGAATTCCTAGTGTAGCGGTGAAATGCGTAGATATT-AG-GAG-GAATACCAGTGGCGAAAGCGGCTTTCTG------------------------------GAC-GA-ACACTGACGCTGAG-GCGCG-A-A-AGC-C-AGG-GG-A-GC-GAACGGG
Otu3728	>Proteobacteria;Gammaproteobacteria;Pseudomonadales;Pseudomonadaceae;Pseudomonas;Pseudomonas_psychrotolerans;Otu3728	TACG-A-A-G--G-G-TGCA-A-G-CG-T-T-AA-TC-GGAAT-TACTGGGCGT-AAA-GCG-CGC-------GT-AG-GTGGC--T-TGAT-A--AGTTG-G-A-T-GTG-AAAT-CCCC-GGG-CGCAAC-CTGG-GAAC-TG-CATCCAAAACTGTCT-G-GCT-AG-AGTGCG--GT-AGAGG-G-TAGT---GGAATTTCCAGTGTAGCGGTGAAATGCGTAGATATT-GG-AAG-GAACACCAGTGGCGAAGGCGACTACCTG------------------------------GAC-TG-ACACTGACACTGAG-GTGCG-A-A-AGC-G-TGG-GG-A-GC-AAATAGG
Otu2142	>Firmicutes;Negativicutes;Veillonellales-Selenomonadales;Veillonellaceae;Megasphaera;Megasphaera_stantonii;Otu2142	TACG-T-A-G--G-T-GGCA-A-G-CG-T-T-GT-CC-GGAAT-TATTGGGCGT-AAA-GGG-CGC-------GC-AT-GCGGT--T-CGAT-A--AGTCT-G-T-C-TTA-AAAG-TGCG-GGG-CTTAAC-CCCG-TGAG--G-GGACGGAAACTGTCG-A-ACT-TG-AGTGTC--GG-AGAGG-A-AAGC---GGAATTCCTAGTGTAGCGGTGAAATGCGTAGATATT-AG-GAG-GAACACCGGTGGCGAAAGCGGCTTTCTG------------------------------GAC-AG-TAACTGACGCTGAG-GCGCG-A-A-AGC-G-TGG-GG-A-GC-GAACAGG
Otu0066	>Proteobacteria;Gammaproteobacteria;Pseudomonadales;Pseudomonadaceae;Pseudomonas;Pseudomonas_koreensis*;Otu0066	TACA-G-A-G--G-G-TGCA-A-G-CG-T-T-AA-TC-GGAAT-TACTGGGCGT-AAA-GCG-CGC-------GT-AG-GTGGT--T-TGTT-A--AGTTG-G-A-T-GTG-AAAT-CCCC-GGG-CTCAAC-CTGG-GAAC-TG-CATCCAAAACTGGCA-A-GCT-AG-AGTATG--GT-AGAGG-G-TGGT---GGAATTTCCTGTGTAGCGGTGAAATGCGTAGATATA-GG-AAG-GAACACCAGTGGCGAAGGCGACCACCT-------------------------------GAC-TG-ATACTGACACTGAG-GTGCG-A-A-AGC-G-TGG-GG-A-GC-AAACAGG
Otu1179	>Firmicutes;Clostridia;Lachnospirales;Lachnospiraceae;Roseburia;Roseburia_sp;Otu1179	TACG-T-A-G--G-G-GGCA-A-G-CG-T-T-AT-CC-GGATT-TACTGGGTGT-AAA-GGG-AGC-------GC-AG-GCGGT--G-CGGC-A--AGTCT-G-A-T-GTG-AAAG-CCCG-GGG-CTCAAC-CCCG-GGAC-TG-CATTGGAAACTGTCG-T-ACT-TG-AGTATC--GG-AGAGG-T-AAGT---GGAATTCCTAGTGTAGCGGTGAAATGCGTAGATATT-AG-GAG-GAACACCAGTGGCGAAGGCGGCTTACTG------------------------------GAC-GA-TAACTGACGCTGAG-GCTCG-A-A-AGC-G-TGG-GG-A-GC-AAACAGG
Otu0253	>Firmicutes;Clostridia;Clostridiales;Lachnospiraceae;Roseburia;Roseburia_inulinivorans;Otu0253	TACG-T-A-T--G-G-TGCA-A-G-CG-T-T-AT-CC-GGATT-TACTGGGTGT-AAA-GGG-AGC-------GC-AG-GCGGA--A-GGCT-A--AGTCT-G-A-T-GTG-AAAG-CCCG-GGG-CTCAAC-CCCG-GTAC-TG-CATTGGAAACTGGTC-A-TCT-AG-AGTGTC--GG-AGGGG-T-AAGT---GGAATTCCTAGTGTAGCGGTGAAATGCGTAGATATT-AG-GAG-GAACACCAGTGGCGAAGGCGGCTTACTG------------------------------GAC-GA-TAACTGACGCTGAG-GCTCG-A-A-AGC-G-TGG-GG-A-GC-AAACAGG
Otu3639	>Proteobacteria;Alphaproteobacteria;Acetobacterales;Acetobacteraceae;Roseomonas;Roseomonas_aquatica;Otu3639	TACG-A-A-G--G-G-GGCT-A-G-CG-T-T-GC-TC-GGAAT-TACTGGGCGT-AAA-GGG-CGC-------GT-AG-GCGGC--T-TAGT-T--AGTCA-G-G-C-GTG-AAAT-TCCT-GGG-CTCAAC-CTGG-GGAC-TG-CGCTTGATACGGCTA-G-GCT-AG-AGGATG--GA-AGAGG-G-TCGC---GGAATTCCCAGTGTAGAGGTGAAATTCGTAGATATT-GG-GAA-GAACACCGGTGGCGAAGGCGGCGACCTG------------------------------GTC-CA-TTACTGACGCTGAG-GCGCG-A-C-AGC-G-TGG-GG-A-GC-AAACAGG
Otu1912	>Gemmatimonadetes;Gemmatimonadetes;Gemmatimonadales;Gemmatimonadaceae;Roseisolibacter;Roseisolibacter_sp;Otu1912	TACA-G-A-G--G-G-TGCG-A-G-CG-T-T-GT-CC-GGAAT-CACTGGGCGT-AAA-GGG-CGC-------GT-AG-GCGGC--T-TCTT-A--AGCGT-G-G-G-GTG-AAAG-CTCG-GAG-CTCAAC-TCCG-AGTC-GG-CCTTGCGAACTGGGG-A-GCT-GG-AGCATG--TC-AGAGG-C-AGGC---GGAATTCCGGGTGTAGCGGTGGAATGCGTAGAGATC-CG-GAA-GAACACCGGTGGCGAAGGCGGCCTGCTG------------------------------GGA-CA-TGGCTGACGCTGAG-GCGCG-A-C-AGC-G-TGG-GG-A-GC-AAACAGG
Otu0453	>Proteobacteria;Alphaproteobacteria;Acetobacterales;Acetobacteraceae;Roseomonas;Roseomonas_gilardii;Otu0453	TACG-A-A-G--G-G-GGCT-A-G-CG-T-T-GC-TC-GGAAT-TACTGGGCGT-AAA-GGG-CGC-------GT-AG-GCGGC--G-GCCC-A--AGTCA-G-G-C-GTG-AAAT-TCCT-GGG-CTCAAC-CTGG-GGAC-TG-CGCTTGATACTGGGT-T-GCT-TG-AGGATG--GA-AGAGG-C-TCGT---GGAATTCCCAGTGTAGAGGTGAAATTCGTAGATATT-GG-GAA-GAACACCGGTGGCGAAGGCGGCGAGCTG------------------------------GTC-CA-TTACTGACGCTGAG-GCGCG-A-C-AGC-G-TGG-GG-A-GC-AAACAGG
Otu2964	>Proteobacteria;Alphaproteobacteria;Acetobacterales;Acetobacteraceae;Roseomonas;Roseomonas_genomospecies;Otu2964	TACG-A-A-G--G-G-GGCT-A-G-CG-T-T-AC-TC-GGAAT-TACTGGGCGT-AAA-GGG-CGC-------GT-AG-GCGGC--G-CACC-A--AGTTA-G-G-C-GTG-AAAG-CCCT-GGG-CTCAAC-CTGG-GGAC-TG-CGCTTAAGACTGGTG-T-GCT-TG-AGGATG--GA-AGAGG-C-TCGT---GGAATTCCCAGTGTAGAGGTGAAATTCGTAGATATT-GG-GAA-GAACACCGGTGGCGAAGGCGGCGAGCTG------------------------------GTC-CA-TTACTGACGCTGAG-GCGCG-A-T-AGC-G-TGG-GG-A-GC-AAACAGG
Otu2410	>Acidobacteria;Actinobacteria;Micrococcales;Micrococcaceae;Rothia;Rothia_aeria*;Otu2410	TACG-T-A-G--G-T-GGCA-A-G-CG-T-T-GT-CC-GGATT-TATTGGGCGT-AAA-GAG-CTT-------GT-AG-GCGGT--T-GGTC-G--CGTCT-G-C-T-GTG-AAAG-GCCG-GGG-CTTAAC-TCCG-GTTT-TG-CAGTGGGTACGGGCT-A-ACT-AG-AGTGCA--GT-AGGGG-A-GACT---GGAATTCCTGGTGTAGCGGTGGAATGCACAGATATC-AG-GAG-GAACACCGATGGCGAAGGCAGGTCTCTG------------------------------GGC-TG-TAACTGACGCTGAG-AAGCG-A-A-AGC-A-TGG-GG-A-GC-GAACAGG
Otu3562	>Proteobacteria;Alphaproteobacteria;Acetobacterales;Acetobacteraceae;Roseomonas;Roseomonas_ terricola;Otu3562	TACG-A-A-G--G-G-GGCT-A-G-CG-T-T-GC-TC-GGAAT-TACTGGGCGT-AAA-GGG-CGC-------GT-AG-GCGGC--G-TGAT-C--AGTCA-G-G-C-GTG-AAAT-TCCT-GGG-CTTAAC-CTGG-GGGC-TG-CGCTTGATACGGTTG-T-GCT-AG-AGGGCA--GA-AGGGG-G-TCGT---GGAGTTCCCAGTGTAGAGGTGAAATTCGTAGATATT-GG-GAA-GAACACCAGTGGCGAAGGCGGCGACCTG------------------------------GTC-TG-TTACTGACGCTGAG-GCGCG-A-A-AGC-G-TGG-GG-A-GC-AAACAGG
Otu0536	>Actinobacteria;Actinobacteria;Micrococcales;Micrococcaceae;Rothia;Rothia_kristinae;Otu0536	TACG-T-A-G--G-G-CGCA-A-G-CG-T-T-GT-CC-GGAAT-TATTGGGCGT-AAA-GAG-CTC-------GT-AG-GCGGC--T-TGTC-G--CGTCT-G-C-T-GTG-AAAG-CCCG-GGG-CTTAAC-TCCG-GGTG-TG-CAGTGGGTACGGGCA-G-GCT-AG-AGTGCA--GT-AGGGG-T-AACT---GGAATTCCTGGTGTAGCGGTGAAATGCGCAGATATC-AG-GAG-GAACACCGATGGCGAAGGCAGGTTACTG------------------------------GGC-TG-TTACTGACGCTGAG-GAGCG-A-A-AGC-A-TGG-GG-A-GC-GAACAGG
Otu3660	>Acidobacteria;Actinobacteria;Micrococcales;Micrococcaceae;Rothia;Rothia_dentocariosa;Otu3660	TACG-T-A-G--G-G-CGCG-A-G-CG-T-T-GT-CC-GGAAT-TATTGGGCGT-AAA-GAG-CTT-------GT-AG-GCGGT--T-GGTC-G--CGTCT-G-C-T-GTG-AAAG-GCTG-GGG-CTTAAC-CCTG-GTTT-TG-CAGTGGGTACGGGCT-A-ACT-AG-AGTGCA--GT-AGGGG-A-GACT---GGAATTCCCGGTGTAACGGTGGAATGTGTAGATATC-GG-GAA-GAACACCAATGGCGAAGGCAGGTCTCTG------------------------------GGC-TG-TTACTGACGCTGAG-AAGCG-A-A-AGC-G-TGG-GG-A-GC-GAACAGG
Otu0169	>Proteobacteria;Gammaproteobacteria;Enterobacterales;Enterobacteriaceae_1;Enterobacteriaceae;Enterobacteriaceae_1;Otu0169	TACG-G-A-G--G-G-TGCA-A-G-CG-T-T-AA-TC-GGAAT-TACTGGGCGT-AAA-GCG-CAC-------GC-AG-GCGGT--C-TGTC-A--AGTCG-G-A-T-GTG-AAAT-CCCC-GGG-CTCAAC-CTGG-GAAC-TG-CATTCGAAACTGGCA-G-GCT-AG-AGTCTT--GT-AGAGG-G-GGGT---GGAATTCCAGGTGTAGCGGTGAAATGCGTAGAGATC-TG-GAG-GAATACCGGTGGCGAAGGCGGCCCCCTG------------------------------GAC-AA-AGACTGACGCTCAG-GTGCG-A-A-AGC-G-TGG-GG-A-GC-AAACAGG
Otu0104	>Proteobacteria;Gammaproteobacteria;Enterobacterales;Enterobacteriaceae_2;Enterobacteriaceae;Enterobacteriaceae_2;Otu0104	TACG-G-A-G--G-G-TGCA-A-G-CG-T-T-AA-TC-GGAAT-TACTGGGCGT-AAA-GCG-CAC-------GC-AG-GCGGT--C-TGTT-A--AGTCA-G-A-T-GTG-AAAT-CCCC-GGG-CTCAAC-CCGG-GAAC-TG-CATCTGATACTGGCA-G-GCT-TG-AGTCTC--GT-AGAGG-G-GGGT---AGAATTCCAGGTGTAGCGGTGAAATGCGTAGAGATC-TG-GAG-GAATACCGGTGGCGAAGGCGGCCCCCTG------------------------------GAC-GA-AGACTGACGCTCAG-GTGCG-A-A-AGC-G-TGG-GG-A-GC-AAACAGG
Otu2629	>Firmicutes;Bacilli;Lactobacillales;Enterococcaceae;Enterococcus;Enterococcus_cecorum;Otu2629	TACG-T-A-G--G-T-GGCA-A-G-CG-T-T-GT-CC-GGATT-TATTGGGCGT-AAA-GCG-AGC-------GC-AG-GCGGT--C-TTTT-A--AGTCT-G-A-T-GTG-AAAG-CCCC-CGG-CTTAAC-CGGG-GAGG-GT-CATTGGAAACTGGGA-G-ACT-TG-AGTGCA--GA-AGAGG-A-AAGC---GGAATTCCATGTGTAGCGGTGAAATGCGTAGATATA-TG-GAG-GAACACCAGTGGCGAAGGCGGCTTTCTG------------------------------GTC-TG-TAACTGACGCCGAG-GCTCG-A-A-AGC-G-TGG-GG-A-GC-AAACAGG
Otu0179	>Firmicutes;Bacilli;Lactobacillales;Enterococcaceae;Enterococcus;Enterococcus_faecium;Otu0179	TACG-T-A-G--G-T-GGCA-A-G-CG-T-T-GT-CC-GGATT-TATTGGGCGT-AAA-GCG-AGC-------GC-AG-GCGGT--T-TCTT-A--AGTCT-G-A-T-GTG-AAAG-CCCC-CAG-CTCAAC-CGGG-GAGG-GT-CATTGGAAACTGGGA-G-ACT-TG-AGTGCA--GA-AGAGG-A-GAGT---GGAATTCCATGTGTAGCGGTGAAATGCGTAGATATA-TG-GAG-GAACACCAGTGGCGAAGGCGGCTCTCTG------------------------------GTC-TG-TAACTGACGCTGAG-GCTCG-A-A-AGC-G-TGG-GG-A-GC-AAACAGG
Otu2584	>Firmicutes;Bacilli;Lactobacillales;Enterococcaceae;Enterococcus;Enterococcus_sp;Otu2584	TACG-T-A-G--G-T-GGCA-A-G-CG-T-T-GT-CC-GGATT-TATTGGGCGT-AAA-GCG-AGC-------GC-AG-GCGGT--T-TCTT-A--AGTCT-G-A-T-GTG-AAAG-CCCC-CGG-CTCAAC-CGGG-GAGG-GT-CACTGGAAACTGGGA-G-ACT-TG-AGTGCA--GA-AGAGG-A-GAGT---GGAATTCCGTGTGTAGCGGTGGAATGCGTAGGTATA-TG-GAA-GAACACCAGTGGCGAAGGCGGCTCTCTG------------------------------GTC-TG-CAACTGACGCTGAG-GCTCG-A-A-AGC-A-TGG-GT-A-GC-GAACAGG
Otu0659	>Firmicutes;Bacilli;Erysipelotrichales;Erysipelatoclostridiaceae;ErysipelotrichaceaeUCG-003;ErysipelotrichaceaeUCG-003_bacterium;Otu0659	TACG-T-A-G--G-T-GGCG-A-G-CG-T-T-AT-CC-GGAAT-TATTGGGCGT-AAA-GAG-GGA-------GC-AG-GCGGC--A-CTAA-G--GGTCT-G-T-G-GTG-AAAG-ATCG-AAG-CTTAAC-TTCG-GTAA--G-CCATGGAAACCGTAG-A-GCT-AG-AGTGTG--TG-AGAGG-A-TCGT---GGAATTCCATGTGTAGCGGTGAAATGCGTAGATATA-TG-GAG-GAACACCAGTGGCGAAGGCGACGATCTG------------------------------GCG-CA-TAACTGACGCTCAG-TCCCG-A-A-AGC-G-TGG-GG-A-GC-AAATAGG
Otu0677	>Proteobacteria;Alphaproteobacteria;Sphingomonadales;Sphingomonadaceae;Novosphingobium;Novosphingobium_hassiacum*;Otu0677	TACG-G-A-G--G-G-AGCT-A-G-CG-T-T-GT-TC-GGAAT-TACTGGGCGT-AAA-GCG-CGC-------GT-AG-GCGGC--T-GTTC-A--AGTCA-G-A-G-GTG-AAAG-CCCG-GGG-CTCAAC-CCCG-GAAC-TG-CCTTTGAAACTAGAT-A-GCT-AG-AATCAT--GG-AGAGG-T-CAGT---GGAATTCCGAGTGTAGAGGTGAAATTCGTAGATATT-CG-GAA-GAACACCAGTGGCGAAGGCGACTGACTG------------------------------GAC-AT-GTATTGACGCTGAG-GTGCG-A-A-AGC-G-TGG-GG-A-GC-AAACAGG
Otu0248	>Proteobacteria;Alphaproteobacteria;Sphingomonadales;Sphingomonadaceae;Novosphingobium;Novosphingobium_hassiacum*;Otu0248	TACG-G-A-G--G-G-AGCT-A-G-CG-T-T-GT-TC-GGAAT-TACTGGGCGT-AAA-GCG-CAC-------GT-AG-GCGGC--G-ATTC-A--AGTCA-G-A-G-GTG-AAAG-CCCG-GGG-CTCAAC-CCCG-GAAC-TG-CCTTTGAAACTAGAT-T-GCT-AG-AATCCT--GG-AGAGG-T-TAGT---GGAATTCCGAGTGTAGAGGTGAAATTCGTAGATATT-CG-GAA-GAACACCAGTGGCGAAGGCGACTAACTG------------------------------GAC-AG-GTATTGACGCTGAG-GTGCG-A-A-AGC-G-TGG-GG-A-GC-AAACAGG
Otu2334	>Proteobacteria;Gammaproteobacteria;Enterobacterales;Enterobacteriaceae;Escherichia-Shigella;Escherichia-Shigella_marmotae;Otu2334	TACG-T-A-T--G-T-TGCG-A-G-CG-T-T-AA-TC-GGAAT-TACTGGGCGT-AAA-GCG-CAC-------GC-AG-GCGGT--T-TGTT-A--AGTCA-G-A-T-GTG-AAAT-CCCC-GGG-CTCAAC-CTGG-GAAC-TG-CATCTGATACTGGCA-A-GCT-TG-AGTCTC--GT-AGAGG-G-GGGT---AGAATTCCAGGTGTAGCGGTGAAATGCGTAGAGATC-TG-GAG-GAATACCGGTGGCGAAGGCGGCCCCCTG------------------------------GAC-GA-AGACTGACGCTCAG-GCGCG-A-A-AGC-G-TGG-GG-A-GC-AAACAGG
Otu3591	>Proteobacteria;Gammaproteobacteria;Enterobacterales;Enterobacteriaceae;Escherichia-Shigella;Escherichia-Shigella_sp;Otu3591	TACG-G-A-G--G-G-TGCA-A-G-CG-T-T-AA-TC-GGAGT-TACTGGGCGT-AAA-GCG-CAC-------GC-AG-GCGGT--T-TGTT-A--AGTCA-G-A-T-GTG-AAAT-CCCC-GGG-CTCAAC-CTGG-GAAC-TG-CATCTGATACTGGCA-A-GCT-TG-AGTCTC--GT-AGAGG-G-GGGT---AGAATTCCAGGTGTAGCGGTGAAATGCGTAGAGATC-TG-GAA-GAATACCGGTGGCGTAGGCGGCCCCCTG------------------------------GAC-GA-AGACTGACGCTCAG-GTGCG-A-A-AGC-G-TGG-GG-A-GC-AAACAGG
Otu4663	>Proteobacteria;Gammaproteobacteria;Burkholderiales;Comamonadaceae;Rhodoferax;Rhodoferax_sp;Otu4663	CACG-T-A-G--G-G-TGCA-A-G-CG-T-T-AA-TC-GGAAT-TACTGGGCGT-AAA-GCG-TGC-------GC-AG-GCGGC--T-ATAT-A--AGACA-G-A-T-GTG-AAAT-CCCC-GGG-CTCAAC-CTGG-GACT-TG-CATTTGTGACTGTAT-A-GCT-AG-AGTACG--GT-AGAGG-G-GGAT---GGAATTCCGCGTGTAGCAGTGAAATGCGTAGATATG-CG-GAG-GAACACCGATGGCGAAGGCAATCCCCTG------------------------------GAC-CT-GTACTGACGCTCAT-GCACG-A-A-AGC-G-TGG-GG-A-GC-AAACAGG
Otu0914	>Acidobacteria;Actinobacteria;Corynebacteriales;Nocardiaceae;Rhodococcus;Rhodococcus_fascians;Otu0914	TACG-T-A-G--G-G-TGCG-A-G-CG-T-T-GT-CC-GGAAT-TACTGGGCGT-AAA-GAG-TTC-------GT-AG-GCGGT--T-TGTC-G--CGTCG-T-T-T-GTG-AAAA-CCCG-GGG-CTCAAC-TTCG-GGCT-TG-CAGGCGATACGGGCA-G-ACT-TG-AGTGTT--TC-AGGGG-A-GACT---GGAATTCCTGGTGTAGCGGTGAAATGCGCAGATATC-AG-GAG-GAACACCGGTGGCGAAGGCGGGTCTCTG------------------------------GGA-AA-CAACTGACGCTGAG-GAACG-A-A-AGC-G-TGG-GT-A-GC-AAACAGG
Otu0464	>Proteobacteria;Alphaproteobacteria;Rhodobacterales;Rhodobacteraceae;Rhodobacter;Rhodobacter_megalophilus*;Otu0464	TACG-G-A-G--G-G-GGCT-A-G-CG-T-T-GT-TC-GGAAT-TACTGGGCGT-AAA-GCG-CAC-------GT-AG-GCGGA--C-GGAG-A--AGTCA-G-A-G-GTG-AAAT-CCCA-GGG-CTCAAC-CTTG-GAAC-TG-CCTTTGAAACTTTCT-G-TCT-TG-AGGTCG--AG-AGAGG-T-GAGT---GGAATTCCGAGTGTAGAGGTGAAATTCGTAGATATT-CG-GAG-GAACACCAGTGGCGAAGGCGGCTCACTG------------------------------GCT-CG-ATACTGACGCTGAG-GTGCG-A-A-AGC-G-TGG-GG-A-GC-AAACAGG
Otu1368	>Bacteroidetes;Bacteroidia;Bacteroidales;Rikenellaceae;RikenellaceaeRC9gut;RikenellaceaeRC9gut_group;Otu1368	TACG-G-A-G--G-A-TGCG-A-G-CG-T-T-AT-CC-GGATT-TATTGGGTTT-AAG-GGG-TGC-------GT-AG-GCTGC--A-TATC-A--AGTCA-G-C-G-GTG-AAAT-GCCC-TCG-CTCAAC-GAGG-GATG-TG-CCGTTGAAACTGATA-G-GCT-GG-AATACG--AT-CGACG-T-GGGA---GGAATGTGTGGTGTAGCGGTGAAATGCATAGATATC-AA-ACA-GAACACCGATTGTGAAGGCATCCCACGA------------------------------GGC-CG-TAATTGACGCTGAG-GCACG-A-A-AGC-G-CGG-GT-A-TC-GAACAGG
Otu2776	>Proteobacteria;Gammaproteobacteria;Diplorickettsiales;Diplorickettsiaceae;Rickettsiella;Rickettsiella_tipulae;Otu2776	TACA-G-A-G--G-G-TGCA-A-G-CG-T-T-AA-TC-AGAAT-GACTGGGCGT-AAA-GGG-CGT-------GT-AG-GTGGT--T-GACT-A--GGTTT-G-A-T-GTG-AAAT-CCCC-GGG-CTTAAC-CTGG-GAAT-TG-CGTCGAAAACGGGTC-G-ACT-GG-AGTGAG--AT-AGAGG-G-TTGT---GGAATTTCCGGTGTAGCGGTGAAATGCGTAGATATC-GG-AAA-GAACATCAGTGGCGAAGGCGACAACCTG------------------------------GAT-CT-TAACTGACACTGAG-GCGCG-A-A-GGC-G-TGG-GG-A-GC-AAACAGG
Otu0828	>Proteobacteria;Alphaproteobacteria;Rhodospirillales_1;Rhodospirillales_1;Rhodospirillales;Rhodospirillales_1;Otu0828	TACG-G-A-G--G-G-GGCT-A-G-CG-T-T-GT-TC-GGAAT-TACTGGGCGT-AAA-GCG-CAC-------GT-AG-GCGGT--G-GTGC-A--TGTCA-G-A-T-GTG-AAAG-CCCT-GGG-CTTAAC-CTAG-GAAT-TG-CATTTGAAACTGCGC-C-GCT-AG-AGACCG--GA-AGAGG-G-TAGT---GGAATTCCCAGTGTAGAGGTGAAATTCGTAGATATT-GG-GAA-GAACACCAGTGGCGAAGGCGGCTACCTG------------------------------GTC-CG-GTACTGACGCTGAG-GTGCG-A-A-AGC-G-TGG-GG-A-GC-AAACAGG
Otu0967	>Proteobacteria;Alphaproteobacteria;Rhizobiales;Xanthobacteraceae;Rhodopseudomonas;Rhodopseudomonas_ palustris;Otu0967	TACG-A-A-G--G-G-GGCT-A-G-CG-T-T-GC-TC-GGAAT-CACTGGGCGT-AAA-GGG-TGC-------GT-AG-GCGGG--T-TTTT-A--AGTCA-G-A-G-GTG-AAAT-CCTG-GAG-CTCAAC-TCCA-GAAC-TG-CCTTTGATACTGGAA-A-TCT-TG-AGTATG--GG-AGAGG-T-GAGT---GGAACTGCGAGTGTAGAGGTGAAATTCGTAGATATT-CG-CAA-GAACACCAGTGGCGAAGGCGGCTCACTG------------------------------GCC-CA-TAACTGACGCTGAG-GCACG-A-A-AGC-G-TGG-GG-A-GC-AAACAGG
Otu4401	>Firmicutes;Clostridia;Lachnospirales;Lachnospiraceae;Roseburia;Roseburia_intestinalis;Otu4401	TACG-G-A-A--G-G-TCCG-G-G-CG-T-T-AT-CC-GGATT-TACTGGGTGT-AAA-GGG-AGC-------GC-AG-GCGGT--A-CGGC-A--AGTCT-G-A-T-GTG-AAAG-CCCG-GGG-CTCAAC-CCCG-GTAC-TG-CATTGGAAACTGTCG-G-ACT-AG-AGTGTC--GG-AGGGG-T-AAGT---GGAATTCCTAGTGTAGCGGTGAAATGCGTAGATATT-AG-GAG-GAACACCAGTGGCGAAGGCGGCTTACTG------------------------------GAC-GA-TTACTGACGCTGAG-GCTCG-A-A-AGC-G-TGG-GG-A-GC-AAACAGG
Otu0228	>Firmicutes;Clostridia;Clostridiales;Lachnospiraceae;Roseburia;Roseburia_hominis*;Otu0228	TACG-T-A-T--G-G-TGCA-A-G-CG-T-T-AT-CC-GGATT-TACTGGGTGT-AAA-AGG-AGC-------GC-AG-GCGGT--A-CGGC-A--AGTCT-G-A-T-GTG-AAAT-CCCG-GGG-CTCAAC-CCCG-GTAC-TG-CATTGGAAACTGTCG-G-ACT-AG-AGTGTC--GG-AGGGG-T-AAGT---GGAATTCCTAGTGTAGCGGTGAAATGCGTAGATATT-AG-GAG-GAACACCAGTGGCGAAGGCGGCTTACTG------------------------------GAC-GA-TTACTGACGCTGAG-GCTCG-A-A-AGC-G-TGG-GG-A-GC-AAACAGG
Otu1814	>Firmicutes;Clostridia;Peptostreptococcales-Tissierellales;Peptostreptococcaceae;Romboutsia;Romboutsia_ilealis;Otu1814	TACG-T-A-G--G-G-GGCT-A-G-CG-T-T-AT-CC-GGAAT-TACTGGGCGT-AAA-GGG-TGC-------GT-AG-GTGGT--T-TCTT-A--AGTCA-G-A-G-GTG-AAAG-GCTA-CGG-CTCAAC-CGTA-GTAA--G-CCTTTGAAACTGGGA-A-ACT-TG-AGTGCA--GG-AGAGG-A-GAGT---GGAATTCCTAGTGTAGCGGTGAAATGCGTAGATATT-AG-GAG-GAACACCAGTTGCGAAGGCGGCTCTCTG------------------------------GAC-TG-TAACTGACACTGAG-GCACG-A-A-AGC-G-TGG-GG-A-GC-AAACAGG
Otu0506	>Firmicutes;Clostridia;Clostridiales;Lachnospiraceae;Eubacterium;Eubacterium_ruminantium;Otu0506	TACG-T-A-T--G-G-TGCA-A-G-CG-T-T-AT-CC-GGATT-TACTGGGTGT-AAA-GGG-TGC-------GT-AG-GTGGT--A-TGGC-A--AGTCA-G-A-A-GTG-AAAG-GCTG-GGG-CTCAAC-CCCG-GGAC-TG-CTTTTGAAACTGTCA-A-ACT-AG-AGTACA--GG-AGAGG-A-AAGC---GGAATTCCTAGTGTAGCGGTGAAATGCGTAGATATT-AG-GAG-GAACACCAGTGGCGAAGGCGGCTTTCTG------------------------------GAC-TG-AAACTGACACTGAG-GCACG-A-A-AGC-G-TGG-GG-A-GC-AAACAGG
Otu0798	>Firmicutes;Clostridia;Clostridiales;Ruminococcaceae;Eubacterium;Eubacterium_siraeum;Otu0798	TACG-T-A-G--G-T-GGCA-A-G-CG-T-T-GT-CC-GGAAT-TACTGGGTGT-AAA-GGG-AGT-------GT-AG-GCGGG--A-TATC-A--AGTCA-G-A-A-GTG-AAAA-TTAC-GGG-CTCAAC-TCGT-AACC-TG-CTTTTGAAACTGACA-T-TCT-TG-AGTGAA--GT-AGAGG-C-AAGC---GGAATTCCTAGTGTAGCGGTGAAATGCGTAGATATT-AG-GAG-GAACACCAGTGGCGAAGGCGGCTTGCTG------------------------------GGC-TT-TTACTGACGCTGAG-GCTCG-A-A-AGC-G-TGG-GG-A-GC-AAACAGG
Otu0311	>Firmicutes;Clostridia;Clostridiales;Lachnospiraceae;Lachnospiraceae;Lachnospiraceae_FE2018*;Otu0311	TACG-T-A-G--G-G-GGCA-A-G-CG-T-T-AT-CC-GGATT-TACTGGGTGT-AAA-GGG-AGC-------GT-AG-ACGGC--A-GTGC-A--AGTCT-A-A-A-GTG-AAAT-GCAT-GGG-CTCAAC-TCAT-GAAC-TG-CTTTGGAAACTGTAC-A-GCT-AG-AGTACC--GG-AGGGG-T-AAGC---GGAATTCCTGGTGTAGCGGTGAAATGCATAGATATC-AG-GAG-GAACACCGGTGGCGAAGGCGGCTTACTG------------------------------GAC-GG-AAACTGACGTTAAG-GCTCG-A-A-AGC-G-TGG-GG-A-GC-AAACAGG
Otu0365	>Firmicutes;Clostridia;Clostridiales;Lachnospiraceae;Eubacterium;Eubacterium_eligens;Otu0365	TACG-T-A-T--G-G-AGCA-A-G-CG-T-T-AT-CC-GGATT-TACTGGGTGT-AAA-GGG-AGT-------GT-AG-GTGGC--C-ATGC-A--AGTCA-G-A-A-GTG-AAAA-TCCG-GGG-CTCAAC-CCCG-GAAC-TG-CTTTTGAAACTGTAA-G-GCT-AG-AGTGCA--GG-AGGGG-T-GAGT---GGAATTCCTAGTGTAGCGGTGAAATGCGTAGATATT-AG-GAG-GAACACCAGTGGCGAAGGCGGCTCACTG------------------------------GAC-TG-TAACTGACACTGAG-GCTCG-A-A-AGC-G-TGG-GG-A-GC-AAACAGG
Otu0222	>Firmicutes;Clostridia;Peptostreptococcales-Tissierellales;FamilyXI;Ezakiella;Ezakiella_peruensis;Otu0222	TACG-T-A-T--G-G-GGCG-A-G-CG-T-T-GT-CC-GGAAT-TATTGGGCGT-AAA-GGG-TAC-------GC-AG-GCGGT--T-TACC-A--AGTTG-G-A-T-GTG-AAAT-CTTG-TAG-CTCAAC-TACA-AACG-TG-CATCCAAAACTGGTT-A-ACT-TG-AGTTAA--GG-AGAGG-T-AAGT---GGAATTCCTGGTGTAGCGGTGGAATGCGTAGATATC-AG-GAG-GAATACCGGTGGCGAAGGCGACTTACTG------------------------------GAC-TT-AAACTGACGCTGAG-GTACG-A-A-AGC-G-TGG-GG-A-GC-AAACAGG
Otu3238	>Firmicutes;Tissierellia;Tissierellales;Peptoniphilaceae;Peptoniphilaceae;Peptoniphilaceae_2;Otu3238	TACG-T-A-T--G-G-AGCG-A-G-CG-T-T-GT-CC-GGAAT-TATTGGGCGT-AAA-GGG-TGC-------GC-AG-GCGGC--T-TTAC-A--AGTTG-G-A-T-GTG-AAAT-ATTG-TGG-CTCAAC-CACA-AACG-TG-CATCCAAAACTGCAA-A-GCA-TG-AGTTAA--GG-AGAGG-T-AAGT---GGAATTCCTGGTGTAGCGGTGGAATGCGTAGATATC-AG-GAG-GAATACCGGTGGCGAAGGCGACTTACTG------------------------------GAC-TT-AAACTGACGCTCAG-GCACG-A-A-AGC-A-TGG-GT-A-GT-GAACAGG
Otu0520	>Firmicutes;Clostridia;Clostridiales;Peptostreptococcaceae;Eubacterium;Eubacterium_sp;Otu0520	TACG-T-A-G--G-G-GGCA-A-G-CG-T-T-AT-CC-GGAAT-TATTGGGCGT-AAA-GCG-TGC-------GT-AG-GCGGC--T-TTTT-A--AGCGT-G-G-G-GTT-TAAG-GCTA-TGG-CTCAAC-CATA-GTAT--G-CCCTGCGAACTGGAA-G-GCT-TG-AGTACA--GG-AGAGG-A-AAGC---GGAATTCCTAGTGTAGCGGTGAAATGCGTAGATATT-AG-GAG-GAACACCAGTGGCGAAGGCGGCTTTCTG------------------------------GAC-TG-AAACTGACGCTGAG-GTACG-A-A-AGC-G-TGG-GG-A-GC-AAACAGG
Otu0623	>Firmicutes;Bacilli;Bacillales;Bacillales_IncertaeSedisXII;Exiguobacterium;Exiguobacterium_aurantiacum;Otu0623	TACG-T-A-G--G-T-GGCA-A-G-CG-T-T-GT-CC-GGAAT-TATTGGGCGT-AAA-GCG-CGC-------GC-AG-GCGGC--C-TCTT-A--AGTCT-G-A-T-GTG-AAAG-CCCC-CGG-CTCAAC-CGGG-GAGG-GC-CATTGGAAACTGGGA-G-GCT-TG-AGTATA--GG-AGAGA-A-GAGT---GGAATTCCACGTGTAGCGGTGAAATGCGTAGAGATG-TG-GAG-GAACACCAGTGGCGAAGGCGACTCTTTG------------------------------GCC-TA-TAACTGACGCTGAG-GCGCG-A-A-AGC-G-TGG-GG-A-GC-AAACAGG
Otu2444	>Firmicutes;Bacilli;Lactobacillales;Aerococcaceae;Facklamia;Facklamia_hominis;Otu2444	TACG-T-A-G--G-T-GGCA-A-G-CG-T-T-GC-CC-GGATT-TATTGGGCGT-AAA-GGG-AGC-------GC-AG-GCGGT--G-ACTT-A--AGTCT-G-A-T-GTG-AAAG-CCCA-CGG-CTCAAC-CGTG-GAGG-GT-CATTGGAAACTGGGT-T-GCT-TG-AGTGCA--GA-AGAGG-A-AAGT---GGAATTCCATGTGTAGCGGTGAAATGCGTAGATATA-TG-GAG-GAACACCAGTGGCGAAGGCGACTTCCTG------------------------------GTC-TG-TAACTGACGCTGAG-GCTCG-A-A-AGC-A-TGG-GT-A-GC-GAACAGG
Otu0275	>Firmicutes;Bacilli;Lactobacillales;Aerococcaceae;Facklamia;Facklamia_ignava;Otu0275	TACG-T-A-G--A-T-GGCA-A-G-CG-T-T-AT-CC-GGATT-TATTGGGCGT-AAA-GGG-AGC-------GC-AG-GCGGT--T-GATT-A--AGTCT-G-A-T-GTG-AAAG-CCCA-CGG-CTCAAC-CGTG-GAGT-TG-CATTGGAAACTGGTC-A-ACT-TG-AGTACA--GA-AGAGG-A-AAGC---GGAATTCCATGTGTAGCGGTGAAATGCGTAGATATA-TG-GAG-GAACACCAGTGGCGAAGGCGGCTTTCTG------------------------------GTC-TG-AAACTGACGCTGAG-GCTCG-A-A-AGC-G-TGG-GG-A-GC-AAACAGG
Otu0299	>Firmicutes;Clostridia;Clostridiales;Lachnospiraceae;Ruminococcus;Ruminococcus_torques;Otu0299	TACG-T-A-T--G-G-TGCA-A-G-CG-T-T-AT-CC-GGATT-TACTGGGTGT-AAA-GGG-AGC-------GT-AG-ACGGA--G-TGGC-A--AGTCT-G-A-T-GTG-AAAA-CCCG-GGG-CTCAAC-CCCG-GGAC-TG-CATTGGAAACTGTCA-A-TCT-GG-AGTACC--GG-AGAGG-T-AAGC---GGAATTCCTAGTGTAGCGGTGAAATGCGTAGATATT-AG-GAG-GAACACCAGTGGCGAAGGCGGCTTACTG------------------------------GAC-GG-TAACTGACGTTGAG-GCTCG-A-A-AGC-G-TGG-GG-A-GC-AAACAGG
Otu2001	>Firmicutes;Clostridia;Oscillospirales;Ruminococcaceae;Ruminococcus;Ruminococcus_sp;Otu2001	TACG-T-A-G--G-G-AGCG-A-G-CG-T-T-GT-CC-GGAAT-TACTGGGTGT-AAA-GGG-AGC-------GT-AG-GCGGG--G-CGGC-A--AGTCA-G-G-T-GTG-AAAT-TTAT-GGG-CTTAAC-CCAT-AACC-TG-CATTTGAAACTGTCG-T-TCT-TG-AGTGAA--GA-AGAGG-T-TGGC---GGAATTCC-AGTGTAGCGGTGAAATGCGTAGATATT-AG-GAG-GAACACCAGTGGCGAAGGCGGCCAACTG------------------------------GGC-TT-TTACTGACGCTGAG-GCTCG-A-A-AGC-G-TGG-GG-A-GC-AAACAGG
Otu0165	>Actinobacteria;Actinobacteria;Actinomycetales;Actinomycetaceae;Actinomyces;Actinomyces_turicensis;Otu0165	TACG-T-A-G--G-G-CGCG-A-G-CG-T-T-GT-CC-GGAAT-TATTGGGCGT-AAA-GGG-CTT-------GT-AG-GCGGT--T-GGCC-G--CGTCT-G-C-C-GTG-AAAT-CCTC-TGG-CTTAAC-TGGG-GGCG-TG-CGGTGGGTACGGGTT-G-ACT-TG-AGTGCG--GT-AGGGG-A-GACT---GGAATTCCTGGTGTAGCGGTGGAATGCGCAGATATC-GG-GAG-GAACACCGGTGGCGAAGGCGGGTCTCTG------------------------------GGC-CG-TTACTGACGCTGAG-GAGCG-A-A-AGC-G-TGG-GG-A-GC-GAACAGG
Otu0410	>Actinobacteria;Actinobacteria;Actinomycetales;Actinomycetaceae;Schaalia;Schaalia_radingae;Otu0410	TACG-T-A-G--G-G-CGCG-A-G-CG-T-T-GTgCC-GGATT-TATTGGGCGT-AAA-GGG-CTT-------GT-AG-GCGGT--T-TGTC-G--CGCCT-G-T-C-GTG-TAAT-CCTC-TGG-CTTAAC-TGGG-GGTG-TG-CGGTGGGTACGGGCA-G-GCT-TG-AGTGCG--GT-AGGGG-A-GATT---GGAATTCCTGGTGTAGCGGTGGAATGCGCAGATATC-AG-GAG-GAACACCGGTGGCGAAGGCGGGTCTCTG------------------------------GGC-CG-TTACTGACGCTGAG-GAGCG-A-A-AGC-G-TGG-GG-A-GC-GAACAGG
Otu0534	>Firmicutes;Clostridia;Clostridiales;Ruminococcaceae;Ruminococcus;Ruminococcus_callidus;Otu0534	TACG-T-A-G--G-G-AGCG-A-G-CG-T-T-GT-CC-GGAAT-TACTGGGTGT-AAA-GGG-AGC-------GT-AG-GCGGG--A-TGGC-A--AGTCA-G-A-T-GTG-AAAA-CTAT-GGG-CTCAAC-CCAT-AGAC-TG-CATTTGAAACTGTTG-T-TCT-TG-AGTGAG--GT-AGAGG-T-AAGC---GGAATTCCTGGTGTAGCGGTGAAATGCGTAGAGATC-AG-GAG-GAACATCGGTGGCGAAGGCGTCTTACTG------------------------------GGC-CT-TTACTGACGCTGAG-GCTCG-A-A-AGC-G-TGG-GG-A-GC-AAACAGG
Otu0331	>Firmicutes;Clostridia;Clostridiales;Ruminococcaceae;Ruminococcus;Ruminococcus_bromii;Otu0331	TACG-T-A-G--G-G-AGCA-A-G-CG-T-T-GT-CC-GGATT-TACTGGGTGT-AAA-GGG-TGC-------GT-AG-GCGGC--T-TTGC-A--AGTCA-G-A-T-GTG-AAAT-CTAT-GGG-CTCAAC-CCAT-AGCC-TG-CATTTGAAACTGCAG-A-GCT-TG-AGTGAA--GT-AGAGG-C-AGGC---GGAATTCCCCGTGTAGCGGTGAAATGCGTAGAGATG-GG-GAG-GAACACCAGTGGCGAAGGCGGCCTGCTG------------------------------GGC-TT-TAACTGACGCTGAG-GCACG-A-A-AGC-G-TGG-GT-A-GC-AAACAGG
Otu0508	>Firmicutes;Bacilli;Lactobacillales;Aerococcaceae;Facklamia;Facklamia_languida;Otu0508	TACG-T-C-G--G-T-GGCA-A-G-CG-T-T-GT-CC-GGATT-TATTGGGCGT-AAA-GGG-AGC-------GC-AG-GCGGT--G-ACTT-A--AGTCT-G-A-T-GTG-AAAG-CCCA-CGG-CTCAAC-CGTG-GAGG-GT-CATTGGAAACTGGGT-C-ACT-TG-AGTACA--GA-AGAGG-A-AAGC---GGAATTCCATGTGTAGCGGTGAAATGCGTAGATATA-TG-GAG-GAGCACCAGTGACGAAAGCGGCTTTCTG------------------------------GTC-TG-AGACTGACGCTGAG-GCTCG-A-A-AGC-G-TGG-GG-A-GC-AAACAGG
Otu3545	>Bacteroidetes;Bacteroidia;Chitinophagales;Chitinophagaceae;Sediminibacterium;Sediminibacterium_sp;Otu3545	TACG-G-A-G--G-G-TGCA-A-G-CG-T-T-AT-CC-GGATT-CACTGGGTTT-AAA-GGG-TGC-------GT-AG-GCGGG--T-ATGT-A--AGTCA-G-T-G-GTG-AAAT-CTCG-GAG-CTTAAC-TCCG-AAAC-TG-CCATTGATACTATAT-A-TCT-TG-AATATT--GT-GGAGG-T-TTGC---GGAATATGTCATGTAGCGGTGAAATGCTTAGATATG-AC-ATA-GGACACCTATTGCGAAGGCAGCAGGCTA------------------------------CAC-AT-ATATTGACGCTGAG-GCACG-A-A-AGC-G-TGG-GG-A-TC-AAACAGG
Otu0483	>Bacteroidetes;Chitinophagia;Chitinophagales;Chitinophagaceae;Sediminibacterium;Sediminibacterium_goheungense;Otu0483	TACG-G-A-G--G-G-TGCA-A-G-CG-T-T-AT-CC-GGATT-CACTGGGTTT-AAA-GGG-TGC-------GT-AG-GCGGG--C-AGGT-A--AGTCA-G-T-G-GTG-AAAT-CCTG-GAG-CTTAAC-TCCA-GAAC-TG-CCATTGATACTATCT-G-TCT-TG-AATATT--GT-GGAGG-T-AAGC---GGAATATGTCATGTAGCGGTGAAATGCTTAGATATG-AC-ATA-GAACACCTATTGCGAAGGCAGCTTACTA------------------------------CGC-AT-ATATTGACGCTGAG-GCGCG-A-A-AGC-G-TGG-GG-A-TC-AAACAGG
Otu2968	>Bacteroidetes;Bacteroidia;Chitinophagales;Chitinophagaceae;Segetibacter;Segetibacter_1;Otu2968	TACG-T-A-T--G-T-TGCG-A-G-CG-T-T-AT-CC-GGATT-CACTGGGTTT-AAA-GGG-TGC-------GT-AG-GTGGG--A-ATGT-A--AGTCA-G-T-G-GTG-AAAT-CTCC-GTG-CTTAAC-ATGG-AAAC-TG-CCTTTGATACTATGT-T-TCT-TG-AATCTT--CC-GGAGG-T-CAGC---GGAATATGTCATGTAGCGGTGAAATGCTTAGATATG-AC-ATA-GAACACCAATTGCGAAGGCAGCTGACTA------------------------------CAG-GG-GCATTGACACTGAG-GCACG-A-A-AGC-G-TGG-GG-A-TC-AAACAGG
Otu0609	>Bacteroidetes;Bacteroidia;Chitinophagales;Chitinophagaceae;Segetibacter;Segetibacter_koreensis;Otu0609	TACG-G-A-G--G-G-TGCA-A-G-CG-T-T-AT-CC-GGATT-CACTGGGTTT-AAA-GGG-TGC-------GT-AG-GTGGG--A-ATGT-A--AGTCA-G-T-G-GTG-AAAT-CTCC-GTG-CTTAAC-ACGG-AAAC-TG-CCATTGATACTATGT-T-TCT-TG-AATTTT--CT-GGAGG-T-TAGC---GGAATATGTCATGTAGCGGTGAAATGCTTAGATATG-AC-ATA-GAACACCAATTGCGAAGGCAGCTAACTA------------------------------CAG-GG-ATATTGACACTGGG-GCACG-A-A-AGC-G-TGG-GG-A-TC-AAACAGG
Otu1171	>Firmicutes;Clostridia;Peptostreptococcales-Tissierellales;Anaerovoracaceae;FamilyXIIIAD3011;FamilyXIIIAD3011_group;Otu1171	TACG-T-A-T--G-G-GGCG-A-G-CG-T-T-AT-CC-GGAAT-TATTGGGCGT-AAA-GAG-TAC-------GT-AG-GTGGT--T-TTTT-A--AGCGC-A-G-G-GTT-TAAG-GCTA-CGG-CTTAAC-TGTA-GTTT--G-CCTTGCGAACTGGGA-G-ACT-TG-AGTGCA--GG-AGAGG-A-AAGC---GGAATTCCTAGTGTAGCGGTGAAATGCGTAGATATT-AG-GAG-GAACACCGGTGGCGAAGGCGGCTTTCTG------------------------------GAC-TG-TAACTGACACTGAG-GTACG-A-A-AGC-G-TGG-GG-A-GC-AAACAGG
Otu0748	>Firmicutes;Clostridia;Clostridiales;Ruminococcaceae;Ruminococcaceae;Ruminococcaceae_2(BVAB2*);Otu0748	TACG-T-A-G--G-T-GGCG-A-G-CG-T-T-AT-CC-GGATT-TACTGGGCGT-AAA-GGG-CGT-------GT-AG-GCGGC--T-AGAT-A--AGTGT-G-A-T-GTT-TAAA-TCCA-AGG-CTTAAC-CTTG-GGGT--T-CATCACCAACTGTTT-A-GCT-TG-AGTGCT--GG-AGAAG-A-TGGT---GGAATTCCTAGTGTAGCGGTAAAATGCGTAGATATT-AG-GAG-GAACACCGGTGGCGAAGGCGGCTATCTG------------------------------GAC-AG-TAACTGACGCTGAG-GCGCG-A-A-AGC-G-TGG-GG-A-AC-AAACAGG
Otu0268	>Firmicutes;Clostridia;Clostridiales;Ruminococcaceae;Fastidiosipila;Fastidiosipila_sanguinis;Otu0268	TACG-T-A-G--G-T-GGCG-A-G-CG-T-T-AT-CC-GGAAT-TACTGGGTGT-AAA-GGG-CGT-------GT-AG-GCGGT--A-CTGT-A--AGTCA-G-A-T-GTG-AAAT-CTCC-CGG-CTCAAC-CGGG-AGCG-TG-CATCTGATACTGCAG-T-ACT-TG-AGTGAT--AG-AGGGG-A-AAGC---GGAATTCCTAGTGTAGCGGTAAAATGCGTAGATATT-AG-GAG-GAACACCAGTGGCGAAGGCGGCTTTCTG------------------------------GCT-AT-TAACTGACGCTGAG-GCGCG-A-A-AGC-G-TGG-GG-A-GC-AAACAGG
Otu0700	>Firmicutes;Clostridia;Oscillospirales;Hungateiclostridiaceae;Fastidiosipila;Fastidiosipila_sp;Otu0700	TACG-T-A-G--G-T-GGCG-A-G-CG-T-T-AT-CC-GGATT-TACTGGGCGT-AAA-GGG-CGT-------GT-AG-GCGGC--T-AGAT-A--AGTGT-G-A-T-GTT-TAAA-TCCA-AGG-CTTAAC-CTTG-GGGT--T-CATTACAAACTGTTT-A-GCT-TG-AGTGCT--GG-AGAGG-A-TAGT---GGAATTCCTAGTGTAGCGGTAAAATGCGCAGATATT-AG-GAG-GAACACCAGTGGCGAAGGCGACTTTCTG------------------------------GAC-GA-AAACTGACGCTGAG-GCGCG-A-A-AGC-G-TGG-GG-A-GC-AAACAGG
Otu1563	>Firmicutes;Bacilli;Lactobacillales;Aerococcaceae;Facklamia;Facklamia_sp;Otu1563	TACG-T-A-G--G-T-GGCA-A-G-CG-T-T-GT-CC-GGATT-TATTGGGCGT-AAA-GCG-AGT-------GC-AG-GCGGT--T-CGAT-A--AGTCT-G-A-T-GTG-AAAG-CCCA-CGG-CTCAAC-CGTG-GAGG-GG-CATTGGAAACTGGGT-C-ACT-TG-AGTGCA--GA-AGAGG-A-AAGT---GGAATTCCATGTGTAGCGGTGAAATGCGTAGATATA-TG-GAG-GAACACCAGTGGCGAAGGAGACTTTCTG------------------------------GTC-TG-TAACTGACGCTGAG-GCTCG-A-A-AGC-G-TGG-GG-A-GC-AAACAGG
Otu0200	>Firmicutes;Clostridia;Clostridiales;Ruminococcaceae;Faecalibacterium;Faecalibacterium_prausnitzii*;Otu0200	AACG-T-A-G--G-T-CACA-A-G-CG-T-T-GT-CC-GGAAT-TACTGGGTGT-AAA-GGG-AGC-------GC-AG-GCGGG--A-AGAC-A--AGTTG-G-A-A-GTG-AGAT-CTAT-GGG-CTCAAC-CCAT-AAAT-TG-CTTTCAAAACTGTTT-T-TCT-TG-AGTAGT--GC-AGAGG-T-AGGC---GGAATTCCCGGTGTAGCGGTGGAATGCGTAGATATC-GG-GAG-GAACACCAGTGGCGAAGGCGGCCTACTG------------------------------GGC-AC-CAACTGACGCTGAG-GCTCG-A-A-AGT-G-TGG-GT-A-GC-AAACAGG
Otu3088	>Firmicutes;Clostridia;Oscillospirales;Ruminococcaceae;Faecalibacterium;Faecalibacterium_prausnitzii*;Otu3088	AACG-T-A-G--G-T-CACA-A-G-CG-T-T-GT-CC-GGAAT-TACTGGGTGT-AAA-GGG-AGC-------GC-AG-GCGGG--A-AGAC-A--AGTTG-G-A-A-GTG-AAAT-CCAT-GGG-CTCAAC-CCAT-GAAC-TG-CTTTCAAAACTGTTT-T-TCT-TG-AGTAGT--GC-AGAGG-T-AGGC---GGAATTCCCGGTGTAGCGGTGGAATGCGTAGATATC-GG-GAG-GAACACCAGTGGCGAAAGCGGCTTTCTG------------------------------GAC-GA-CAACTGACGCTGAG-GCGCG-A-A-AGC-G-TAG-GG-A-GC-AAACAGG
Otu0318	>Proteobacteria;Alphaproteobacteria;Rhodobacterales;Rhodobacteraceae;Falsirhodobacter;Falsirhodobacter_halotolerans*;Otu0318	TACG-G-A-G--G-G-GGCT-A-G-CG-T-T-GT-TC-GGAAT-TACTGGGCGT-AAA-GCG-CAC-------GT-AG-GCGGA--C-TGGA-A--AGTCA-G-A-G-GTG-AAAT-CCCA-GGG-CTCAAC-CTTG-GAAC-TG-CCTTTGAAACTCCTG-G-TCT-TG-AGTTCG--AG-AGAGG-T-GAGT---GGAATTCCGAGTGTAGAGGTGAAATTCGTAGATATT-CG-GAG-GAACACCAGTGGCGAAGGCGGCTCACTG------------------------------GCT-CG-ATACTGACGCTGAG-GTGCG-A-A-AGC-G-TGG-GG-A-GC-AAACAGG
Otu1763	>Firmicutes;Clostridia;Peptostreptococcales-Tissierellales;FamilyXI;Fenollaria;Fenollaria_massiliensis*;Otu1763	TACG-T-A-A--G-G-GGCG-A-G-CG-T-T-GT-CC-GGAAT-TATTGGGCGT-AAA-GAG-TGC-------GT-AG-GCGGC--A-AATT-A--AGTCA-G-A-T-GTG-AAAA-CTAA-GGG-CTCAAC-CCAT-AGAT-TG-CATCTGAAACTGATA-T-GCT-TG-AGTCAG--GG-AGAGG-A-AAGT---GGAATTCCTAGTGTAGCGGTGGAATGCGTAGATATT-AG-GAG-GAGTACCGGTGGCGAAGGCGACTTTCTG------------------------------GAC-TT-GAACTGACACTGAG-GAACG-A-A-AGC-G-TGG-GG-A-GC-AAACAGG
Otu0073	>Firmicutes;Clostridia;Clostridiales;Ruminococcaceae_1;Ruminococcaceae;Ruminococcaceae_1;Otu0073	TACG-T-A-G--G-T-GGCG-A-G-CG-T-T-AT-CC-GGATT-TACTGGGTGT-AAA-GGG-CGT-------GT-AG-GCGGA--T-TCTC-A--AGTTG-G-A-T-GTG-AAAC-CCCT-TGG-CTAAAC-TGAG-GGCT-TG-CATTCAAAACTGAGG-A-CCT-TG-AGTATC--AG-GGGGG-A-AAGT---GGAATTCCTGGTGGAGCGGTAAAATGCGTAGAGATC-AG-GAG-GAACACCGGTGGCGAAGGCGACTTTCTG------------------------------GCT-GA-CAACTGACGCTGAG-GCGCG-A-A-GGC-G-TGG-GA-A-GC-AAACAGG
Otu3587	>Proteobacteria;Alphaproteobacteria;Acetobacterales;Acetobacteraceae;Rubritepida;Rubritepida_sp;Otu3587	TACG-A-A-G--G-G-GGCT-A-G-CG-T-T-GC-TC-AGAAT-GACTGGGCGT-AAA-GGG-CGC-------GT-AG-GCGGC--A-TGGA-C--AGTCA-G-G-C-GTG-AAAT-TCCT-GGG-CTTAAC-CTGG-GGGC-TG-CGTTTGATACGTCCG-A-GCT-AG-AGGATG--GA-AGAGG-C-TCGT---GGAATTCCCAGTGTAGAGGTGAAATTCGTAGATATT-GG-GAA-GAACACCGGTGGCGAAGGCGGCGAGCTG------------------------------GTC-CA-TTACTGACGCTGAG-GCGCG-A-A-AGC-G-TGG-GT-A-GC-AAACAGG
Otu3963	>Proteobacteria;Alphaproteobacteria;Rhodobacterales;Rhodobacteraceae;Rubellimicrobium;Rubellimicrobium_ mesophilum*;Otu3963	TACG-G-A-G--G-G-GGTT-A-G-CG-T-T-GT-TC-GGAAT-GACTGGGCGT-AAA-GCG-CGC-------GT-AG-GCGGA--T-CGCA-A--AGTCG-G-G-G-GTG-AAAT-CCCG-GGG-CTCAAC-CCCG-GAAT-GG-CCTTCGAGACTCGCG-G-TCT-GG-AGTTCG--AG-AGAGG-T-GGGT---GGAATTCCGAGTGTAGAGGTGAAATTCGTAGATATT-CG-GAG-GAACACCAGTGGCGAAGGCGGCCCACTG------------------------------GCT-CG-ACACTGACGCTGAG-GCGCG-A-A-AGC-G-CGG-GG-A-GC-AAACAGG
Otu0353	>Proteobacteria;Alphaproteobacteria;Rhodobacterales;Rhodobacteraceae;Rubellimicrobium;Rubellimicrobium_roseum*;Otu0353	TACG-G-A-G--G-G-GGTT-A-G-CG-T-T-GT-TC-GGAAT-GACTGGGCGT-AAA-GCG-CGC-------GT-AG-GCGGA--C-CATC-A--AGTCG-G-G-G-GTG-AAAT-CCCG-GGG-CTCAAC-CCCG-GAAT-GG-CCTTCGAGACTGGTG-G-TCT-TG-AGTTCG--AG-AGAGG-T-GAGT---GGAATTCCGAGTGTAGAGGTGAAATTCGTAGATATT-CG-GAG-GAACACCAGTGGCGAAGGCGGCTCACTG------------------------------GCT-CG-ACACTGACGCTGAG-GTGCG-A-A-AGC-G-TGG-GG-A-GC-AAACAGG
Otu0191	>Actinobacteria;Actinobacteria;Micrococcales;Micrococcaceae;Rothia;Rothia_mucilaginosa;Otu0191	TACG-T-A-G--G-G-CGCG-A-G-CG-T-T-GT-CC-GGAAT-TATTGGGCGT-AAA-GAG-CTT-------GT-AG-GCGGT--T-TGTC-G--CGTCT-G-C-T-GTG-AAAG-GCCG-GGG-CTTAAC-CCCGtGTAT-TG-CAGTGGGTACGGGCA-G-ACT-AG-AGTGCA--GT-AGGGG-A-GACT---GGAACTCCTGGTGTAGCGGTGGAATGCGCAGATATC-AG-GAA-GAACACCGATGGCGAAGGCAGGTCTCTG------------------------------GGC-TG-TAACTGACGCTGAG-AAGCG-A-A-AGC-A-TGG-GG-A-GC-GAACAGG
Otu0568	>Bacteroidetes;Chitinophagia;Chitinophagales;Chitinophagaceae;Ferruginibacter;Ferruginibacter_1;Otu0568	TACG-G-A-G--G-G-TGCA-A-G-CG-T-T-AT-CC-GGATT-TACTGGGCTT-AAA-GGG-TGC-------GT-AG-GTGGG--T-CTGT-A--AGTGA-G-T-G-GTG-AAAT-CTTC-GAG-CTTAAC-TCGG-AAAC-TG-CCATTGATACTATAG-G-TCT-TG-AATTAT--CT-GGAGG-T-AAGC---GGAATATGTCATGTAGCGGTGAAATGCTTAGATATG-AC-ATA-GAACACCAATTGCGAAGGCAGCTTACTA------------------------------CGG-AT-TGATTGACACTGAG-GCACG-A-A-AGC-G-TGG-GG-A-TC-AAACAGG
Otu0043	>Firmicutes;Clostridia;Peptostreptococcales-Tissierellales;FamilyXI;Fenollaria­massiliensis*;Fenollaria­massiliensis*_sp;Otu0043	TACG-T-A-A--G-G-GGCG-A-G-CG-T-T-GT-CC-GGAAT-TATTGGGCGC-AAA-GAG-TGC-------GT-AG-GCGGC--A-AATT-A--AGTCA-G-A-T-GTG-AAAA-CTAA-GGG-CTCAAC-CCAT-AGAT-TG-CATCTGAAACTGATA-T-GCT-TG-AGTCAA--GG-AGAGG-A-AAGT---GGAATTCCTAGTGTAGCGGTGGAATGCGTAGATATT-AG-GAG-GAATACCGGTGGCGAAGGGGACTTTCTG------------------------------GAC-TT-GAACTGACGCTGAG-GCACG-A-A-AGC-G-TGG-GT-A-GC-AAACAGG
Otu0909	>Firmicutes;Clostridia;Oscillospirales;Ruminococcaceae;Ruminococcus;Ruminococcus_bicirculans;Otu0909	TACG-T-A-G--G-G-AGCG-A-G-CG-T-T-GT-CC-GGAAT-TACTGGGTGT-AAA-GGG-AGC-------GT-AG-GCGGG--A-TCGC-A--AGTCA-G-A-T-GTG-AAAA-CTAT-GGG-CTTAAC-CCAT-AAAC-TG-CATTTGAAACTGTGG-T-TCT-TG-AGTGAA--GT-AGAGG-T-AAGC---GGAATTCCTAGTGTAGCGGTGAAATGCGTAGATATT-AG-GAG-GAACATCAGTGGCGAAGGCGGCTTACTG------------------------------GGC-TT-TAACTGACGCTGAG-GCTCG-A-A-AGC-G-TGG-GG-A-GC-AAACAGG
Otu0103	>Firmicutes;Clostridia;Clostridiales;Ruminococcaceae;Ruminococcaceae;Ruminococcaceae_2(BVAB2*);Otu0103	TACG-T-A-G--G-T-GGCG-A-G-CG-T-T-AT-CC-GGATT-TACTGGGCGT-AAA-GGG-CGT-------GT-AG-GCGGC--T-AGAT-A--AGTGT-G-A-T-GTT-TAAA-TCCA-AGG-CTTAAC-CCTG-GGGT--T-CATTACAAGCTGTTT-A-GCT-TG-AGTGCT--GG-AGAGG-A-TAGT---GGAATTCCTAGTGTAGCGGTAAAATGCGTAGATATT-AG-GAG-GAACACCGGTGGCGAAGGCGGCTATCTG------------------------------GAC-AG-TAACCGACGCTGAG-GCGCG-A-A-AGC-G-TGG-GG-A-GC-AAACAGG
Otu0764	>Firmicutes;Clostridia;Clostridiales;Ruminococcaceae_4;Ruminococcaceae;Ruminococcaceae_4;Otu0764	TACG-T-A-G--G-G-AGCA-A-G-CG-T-T-GT-CC-GGATT-TACTGGGTGT-AAA-GGG-TGC-------GT-AG-GCGGA--T-TGGC-A--AGTCA-G-A-A-GTG-AAAT-CCAT-GGG-CTTAAC-CCAT-GAAC-TG-CTTTTGAAACTGTTA-G-TCT-TG-AGTGAA--GT-AGAGG-T-AGGC---GGAATTCCCAGTGTAGCGGTGAAATGCGTAGAGATC-GG-GAG-GAACACCAGTGGCGAAGGCGGCCTACTG------------------------------GGC-TT-TAACTGACGCTGAG-GCACG-A-A-AGT-G-TGG-GT-A-GC-AAACAGG
Otu0610	>Firmicutes;Clostridia;Clostridiales;Ruminococcaceae_3;Ruminococcaceae;Ruminococcaceae_3;Otu0610	TACG-T-A-G--G-T-GGCA-A-G-CG-T-T-GT-CC-GGATT-TACTGGGTGT-AAA-GGG-CGT-------GC-AG-CCGGG--A-ATGC-A--AGTCA-G-A-T-GTG-AAAT-CCAT-GGG-CTTAAC-CCAT-GAAC-TG-CATTTGAAACTGTAT-T-TCT-TG-AGTACT--GG-AGAGG-C-AATC---GGAATTCCTAGTGTAGCGGTGAAATGCGTAGATATT-AG-GAG-GAACACCAGTGGCGAAGGCGGATTGCTG------------------------------GAC-AG-CAACTGACGGTGAG-GCGCG-A-A-AGT-G-TGG-GG-A-GC-AAACAGG
Otu0014	>Firmicutes;Clostridia;Clostridiales;Ruminococcaceae;Ruminococcaceae;Ruminococcaceae_2(BVAB2*);Otu0014	TACG-T-A-G--G-T-GGCG-G-G-CG-T-T-AT-CC-GGATT-TACTGGGCGT-AAA-GGG-CGT-------GT-AG-GCGGC--T-AGAT-A--AGTGT-G-A-T-GTT-TAAA-TCCA-AGG-CTTAAC-CTTG-GTGT--T-CATTACAAACTGTTT-A-GCT-TG-AGTGCT--GG-AGAGG-A-TAGT---GGAATTCCTAGTGTAGCGGTAAAATGCGTAGATATT-AG-GAG-GAACACCGGTGGCGAAGGCGGCTATCTG------------------------------GAC-AG-TAACTGACGCTGAG-GCGCG-A-A-AGC-G-CGG-GG-A-GC-AAACAGG
Otu0052	>Firmicutes;Clostridia;Clostridiales;Peptoniphilaceae;Finegoldia;Finegoldia_magna;Otu0052	TACG-T-A-T--G-G-AGCG-A-G-CG-T-T-GT-CC-GGAAT-TATTGGGCGT-AAA-GGG-TAC-------GC-AG-GCGGT--T-TAAT-A--AGTCG-A-A-T-GTT-AAAG-ATCG-GGG-CTCAAC-CCCG--TAA-AG-CATTGGAAACTGATA-A-ACT-TG-AGTAGT--GG-AGAGG-A-AAGT---GGAATTCCTAGTGTAGTGGTGAAATACGTAGATATT-AG-GAG-GAATACCAGTAGCGAAGGCGACTTTCTG------------------------------GAC-AC-AAACTGACGCTGAG-GTACG-A-A-AGC-A-TGG-GT-A-GC-GAACAGG
Otu0151	>Firmicutes;Clostridia;Peptostreptococcales-Tissierellales;FamilyXI;Finegoldia;Finegoldia_sp;Otu0151	TACG-T-A-T--G-G-AGCG-A-G-CG-C-C-GT-CC-GGAAT-TATTGGGCGT-AAA-GGG-TAC-------GC-AG-GCGGT--T-TAGA-A--AGTCT-A-A-T-GTT-AAAA-ATCG-GGG-CTCAAC-CCCG--TAA-AG-CATTAGAAACTATTA-A-ACT-TG-AGTAGT--GG-AGAGG-A-AAGT---GGAATTCCTAGTGTAGTGGCGAAATACATAGATATT-AG-GAG-GAATACCAGTAGCGAAGGCGACTTTCTG------------------------------GAC-AC-AAACTGACGCTGAG-GTACG-A-A-AGC-G-TGG-GG-A-GC-AAACAGG
Otu0738	>PVC_group;Planctomycetes;Gemmatales;Gemmataceae;Fimbriiglobus;Fimbriiglobus_2;Otu0738	GACG-A-A-C--C-G-TGCG-A-A-CG-T-T-GT-TC-GGAAT-CACTGGGCTT-AAA-GGG-CGC-------GT-AG-GCGGG--C-TGCC-G--CGTCT-G-G-G-GTG-AAAT-CCTC-CGG-CTCAAC-CGGA-GAAC-GG-CCTCGGGTACGGGCG-G-CCT-CG-AGGGAG--GT-AGGGG-C-GTGC---GGAACTGTGGGTGGAGCGGTGAAATGCGTTGATATC-CA-CAG-GAACTCCGGTGGCGAAGGCGGCACGCTG------------------------------GAC-CT-CTGCTGACGCTGAG-GCGCG-A-A-AGC-C-AGG-GG-A-GC-GAACGGG
Otu3065	>PVC_group;Planctomycetes;Gemmatales;Gemmataceae;Fimbriiglobus;Fimbriiglobus_sp;Otu3065	GACG-A-A-C--C-G-TGCG-A-A-CG-T-T-GT-TC-GGAAT-CACTGGGCTT-AAA-GGG-CGC-------GT-AG-GCGGG--C-TATC-A--AGTCC-G-G-G-GTG-AAAT-CCTC-CCG-CTCAAC-GGGA-GAAC-TG-CCTCGGATACTGATG-G-CCT-CG-AGGGGG--AT-AGGGG-C-ACGC---GGAACTGTGGGTGGAGCGGTGAAATGCGTTGATATC-CA-TAG-GAACTCCGGTGGCGAAAGCGGCGTGCTG------------------------------GAT-CC-CTTCTGACGCTGAG-GCGCG-A-A-AGC-C-AGG-GG-A-GC-AAACGGG
Otu0712	>Firmicutes;Clostridia;Peptostreptococcales-Tissierellales;Peptostreptococcaceae;Filifactor;Filifactor_sp;Otu0712	TACG-T-A-G--G-G-GACA-A-G-CG-T-T-AT-CC-GGAAT-TACTGGGCGT-AAA-GGG-TGC-------GC-AG-GTGGT--C-AGAT-A--AGTTA-G-A-G-GTT-AAAA-ACAG-AGG-CTCAAC-CACT-GT-C-AG-CCTTTAAAACTATCT-G-ACT-TG-AGTGCA--GG-AGAGG-A-AAGA---GGAATTCCCGGTGTAGCGGTGAAATGCGTAGATATC-GG-GAG-GAATACCGGTGGCGAAGGCGCCTTTCTG------------------------------GAC-TG-TAACTGACACTGAG-GCACG-A-A-AGC-G-TGG-GG-A-GC-AAACAGG
Otu0393	>PVC_group;Planctomycetes;Gemmatales;Gemmataceae;Fimbriiglobus;Fimbriiglobus_1;Otu0393	GACG-A-A-C--C-G-TGCG-A-A-CG-T-T-GT-TC-GGAAT-CACTGGGCTT-AAA-GGG-CGC-------GT-AG-GCGGG--C-GATC-A--AGTCC-G-G-G-GTG-AAAT-CCTC-CAG-CTTAAC-TGGA-GAAC-TG-CCTCGGATACTGATT-G-TCT-CG-AGGGGG--AT-AGGGG-C-ATGC---GGAACTACGGGTGGAGCGGTGAAATGCGTTGATATC-CG-TAG-GAACTCCGGTGGCGAAGGCGGCGTGCTG------------------------------GAT-CC-CTTCTGACGCTGAG-GCGCG-A-A-AGC-C-AGG-GG-A-GC-AAACGGG
Otu1131	>Bacteroidetes;Bacteroidia;Chitinophagales;Chitinophagaceae;Ferruginibacter;Ferruginibacter_1;Otu1131	TACG-G-A-G--G-G-TGCA-A-G-CG-T-T-AT-CC-GGATT-TACTGGGTTT-AAA-GGG-TGC-------GT-AG-GTGGG--T-AGGT-A--AGTCA-G-T-G-GTG-AAAT-CTCC-GAG-CTTAAC-TCGG-AAAC-TG-CCATTGATACTATTT-A-TCT-TG-AATATC--CT-GGAGG-T-GAGC---GGAATATGTCATGTAGCGGTGAAATGCTTAGATATG-AC-ATA-GAACACCGATTGCGAAGGCAGCTCACTA------------------------------CGG-GG-TCATTGACACTGAG-GCACG-A-A-AGC-G-TGG-GG-A-TC-AAACAGG
Otu1139	>Firmicutes;Clostridia;Peptostreptococcales-Tissierellales;Peptostreptococcaceae;Filifactor;Filifactor_alocis;Otu1139	TACG-T-A-G--G-G-GGCA-A-G-CG-T-T-AT-CC-GGAAT-AACTGGGCGT-AAA-GGG-TGC-------GC-AG-GTGGT--T-TAAC-A--AGTTA-G-T-G-GTG-AAAG-GCAT-AGG-CTCAAC-CAAT-GTAA--G-CCATTAAAACTGTTT-A-ACT-TG-AGTGCA--GG-AGAGG-A-AAGT---GGAATTCCTAGTGTAGCGGTGAAATGCGTAGATATT-AG-GAG-GAATACCAGTGGCGAAGGCGACTTTCTG------------------------------GAC-TG-TAACTGACACTGAG-GCACG-A-A-AGC-G-TGG-GG-A-GC-AAACAGG
Otu3531	>Proteobacteria;Gammaproteobacteria;Burkholderiales;Alcaligenaceae;Paenalcaligenes;Paenalcaligenes_suwonensis;Otu3531	TACG-T-A-G--G-G-TGCA-A-G-CG-T-T-AA-TC-GGAAT-TACTGGGCGT-AAA-GGG-TAC-------GC-AG-GCGGC--T-AGGA-A--AGAAA-G-A-T-GTG-AAAT-CCCA-GGG-CTCAAC-CTTG-GAAC-TG-CATTTTTAACTACCT-A-GCT-AG-AGTATG--TC-AGAGG-G-GGGT---AGAATTCCACGTGTAGCAGTGAAATGCGTAGAGATG-TG-GAG-GAATACCGATGGCGAAGGCAGCCCCCTG------------------------------GGA-TA-ATACTGACGCTCAG-GTACG-A-A-AGC-G-TGG-GG-A-GC-AAACAGG
Otu3700	>Myxococcota;Myxococcia;Myxococcales;Myxococcaceae;P3OB-42;P3OB-42;Otu3700	TACA-G-A-G--G-G-TGCA-A-A-CG-T-T-GC-TC-GGAAT-TATTGGGCGT-AAA-GCG-CGT-------GT-AG-GCGGC--T-CGTT-A--TGTCG-G-T-C-GTG-AAAG-CCCA-CGG-CTCAAC-CGTG-GAAG-TG-CAACCGAAACTGGCG-A-GCT-TG-AGTTCT--GG-AGAGG-G-TGGC---GGAATTCCCAGTGTAGAGGTGAAATTCGTAGATATT-GG-GAG-GAACATCGGAGGCGAAGGCGGCCACCTG------------------------------GAA-AG-CGACTGACGCTGAG-ACGCG-A-A-AGC-G-TGG-GG-A-TC-AAACAGG
Otu2762	>Firmicutes;Clostridia;Oscillospirales;Oscillospiraceae;Oscillibacter;Oscillibacter_valericigenes;Otu2762	TACG-T-A-G--G-T-GGCA-A-G-CG-T-T-GT-CC-GGATT-TACTGGGTGT-AAA-GGG-CGT-------GC-AG-CCGGG--C-CGGC-A--AGTCA-G-A-T-GTG-AAAT-CTGG-AGG-CTTAAC-CTCC-AAAC-TG-CATTTGAAACTGTTG-G-TCT-TG-AGTACC--GG-AGAGG-T-TATC---GGAATTCCTTGTGTAGCGGTGAAATGCGTAGATATA-AG-GAA-GAACACCAGTGGCGAAGGCGGATAACTG------------------------------GAC-GG-CAACTGACGGTGAG-GCGCG-A-A-AGC-G-TGG-GG-A-GC-AAACAGG
Otu1595	>Firmicutes;Clostridia;Oscillospirales;Oscillospiraceae;Oscillibacter;Oscillibacter_sp;Otu1595	TACG-T-A-G--G-T-GGCA-A-G-CG-T-T-GT-CC-GGATT-TACTGGGTGT-AAA-GGG-CGT-------GC-AG-CCGGG--C-TGGC-A--AGTCA-G-G-C-GTG-AAAT-CCCA-GGG-CTCAAC-CCTG-GAAC-TG-CGTTTGAAACTGCTG-G-TCT-TG-AGTACC--GG-AGAGG-T-CATC---GGAATTCCTTGTGTAGCGGTGAAATGCGTAGATATA-AG-GAA-GAACACCAGTGGCGAAGGCGGATGACTG------------------------------GAC-GG-CAACTGACGGTGAG-GCGCG-A-A-AGC-G-TGG-GG-A-GC-AAACAGG
Otu3516	>Bacteroidetes;Bacteroidia;Bacteroidales;Tannerellaceae;Parabacteroides;Parabacteroides_distasonis;Otu3516	TACG-G-A-G--G-A-TCCG-A-G-CG-T-T-AT-CC-GGATT-TATTGGGTTT-AAA-GGG-TGC-------GT-AG-GCGGC--C-TTTT-A--AGTCA-G-C-G-GTG-AAAG-TCTG-TGG-CTCAAC-CATA-GAAT-TG-CCGTTGAAACTGGGG-G-GCT-TG-AGTATG--TT-TGAGG-C-AGGC---GGAATGCGTGGTGTAGCGGTGAAATGCATAGATATC-AC-GCA-GAACCCCGATTGCGAAGGCAGCCTGCCA------------------------------AGC-CA-TGACTGACGCTGAT-GCACG-A-A-AGC-G-TGG-GG-A-TC-AAACAGG
Otu2946	>Myxococcota;Polyangia;Polyangiales;Polyangiaceae;Pajaroellobacter;Pajaroellobacter_sp;Otu2946	GACA-G-A-G--G-G-TGCA-A-A-CG-T-T-GT-TC-GGAAT-TACTGGGCGT-AAA-GCG-AGT-------GT-AG-GCGGT--G-AGAT-A--AGTCG-G-A-C-GTG-AAAG-CCCG-GGG-CTCAAC-CTCG-GAAG-TG-CGCTCGATACTGTCT-C-GCT-TG-AGTGTC--GG-AGAGG-T-TGGT---GGAATTCTGGGTGTAGAGGTGAAATTCGTAGATATC-CA-GAG-GAACACCGGTGGCGAAGGCGGCCAACTG------------------------------GAC-GA-CGACTGACGCTGAG-ACTCG-A-A-AGT-G-TGG-GG-A-GC-AAACAGG
Otu0749	>Firmicutes;Clostridia;Peptostreptococcales-Tissierellales;Peptostreptococcaceae;Paeniclostridium;Paeniclostridium_sp;Otu0749	TACG-T-A-G--G-G-GGCT-A-G-CG-T-T-AT-CC-GGAAT-TACTGGGCGT-AAA-GGG-TGC-------GT-AG-GCGGT--C-TTTC-A--GGCCA-G-A-A-GTG-AAAG-GCTA-CGG-CTCAAC-CGTA-GTAA--G-CTTTTGGAACTGTAG-G-ACT-TG-AGTGCA--GG-AGAGG-A-GAGT---GGAATTCCTAGTGTAGCGGTGAGATGCGTAGATATT-AG-GAG-GAACACCAGTAGCGAAGGAGGCTCTCTG------------------------------GAC-TG-TAACTGACGCTGAG-GCACG-A-A-AGC-G-TGG-GG-A-GC-AAACAGG
Otu1296	>Firmicutes;Bacilli;Paenibacillales;Paenibacillaceae;Paenibacillus;Paenibacillus_sp;Otu1296	TACG-T-A-G--G-G-GGCA-A-G-CG-T-T-GT-CC-GGAAT-TATTGGGCGT-AAA-GCG-CGC-------GC-AG-GCGGC--T-ATTT-A--AGTCT-G-G-T-GTT-TAAG-CCTT-GGG-CTCAAC-CTGA-GGTC--G-CACTGGAAACTGGGT-G-GCT-TG-AGTACA--GA-AGAGG-A-AAGT---GGAATTCCACGTGTAGCGGTGAAATGCGTAGAGATG-TG-GAG-GAACACCAGTGGCGAAGGCGACTTTCTG------------------------------GGC-TG-TAACTGACGCTGAG-GCGCG-A-A-AGC-G-TGG-GG-A-GC-AAACAGG
Otu0243	>Proteobacteria;Betaproteobacteria;Burkholderiales;Burkholderiales_incertae_sedis;Sphaerotilus;Sphaerotilus_1;Otu0243	TACG-T-A-G--G-G-TGCA-A-G-CG-T-T-AA-TC-GGAAT-TACTGGGCGT-AAA-GCG-TGC-------GC-AG-GCGGT--T-CCAT-A--AGACA-G-A-T-GTG-AAAT-CCCC-GGG-CTCAAC-CTGG-GAAC-TG-CATTTGTGACTGTGG-A-GCT-AG-AGTACG--GT-AGAGG-G-GGAT---GGAATTCCGCGTGTAGCAGTGAAATGCGTAGATATG-CG-GAG-GAACACCAATGGCGAAGGCAATCCCCTG------------------------------GAC-CC-GTACTGACGCTCAT-GCACG-A-A-AGC-G-TGG-GG-A-GC-AAACAGG
Otu0527	>Proteobacteria;Alphaproteobacteria;Sphingomonadales;Sphingomonadaceae;Sphingoaurantiacus;Sphingoaurantiacus_ polygranulatus;Otu0527	TACG-G-A-G--G-G-GGCT-A-G-CG-T-T-GT-TC-GGAAT-TACTGGGCGT-AAA-GCG-CAC-------GT-AG-GCGGC--T-TTAC-A--AGTCA-G-A-G-GTG-AAAG-CCCG-GGG-CTCAAC-TCCG-GAAC-TG-CCTTTGAGACTGTAT-C-GCT-TG-AACACG--GG-AGAGG-T-GAGT---GGAATTCCGAGTGTAGAGGTGAAATTCGTAGATATT-CG-GAA-GAACACCAGTGGCGAAGGCGGCTCACTG------------------------------GAC-CG-TTGTTGACGCTGAG-GTGCG-A-A-AGC-G-TGG-GG-A-GC-AAACAGG
Otu0716	>Actinobacteria;Thermoleophilia;Solirubrobacterales;Solirubrobacteraceae;Solirubrobacter;Solirubrobacter_ginsenosidimutans*;Otu0716	TACG-T-A-G--T-G-GGCT-A-G-CG-T-T-GT-CC-GGAAT-TGTTGGGCGT-AAA-GCG-CGT-------GT-AG-GCGGT--T-CGAT-T--AGTCT-G-C-T-GTG-AAAG-TCGG-GGG-CTCAAC-CCTC-GAAT-GC-CGGTGGATACTGTCG-G-ACT-AG-AGTACG--GA-AGAGG-C-GAGT---GGAATTCTTGGTGTAGCGGTGAAATGCGCAGATATC-AG-GAG-GAACACCAATCGCGAAGGCAGCTCGCTG------------------------------GGA-CG-TTACTGACGCTGAG-ACGCG-A-A-AGC-G-TGG-GG-A-GC-GAACAGG
Otu0934	>Acidobacteria;Thermoleophilia;Solirubrobacterales;Solirubrobacteraceae;Solirubrobacter;Solirubrobacter_ soli;Otu0934	TACG-T-A-G--G-G-GGCT-A-G-CG-T-T-GT-CC-GGAAT-CATTGGGCGT-AAA-GCG-CGT-------GT-AG-GCGGT--C-CGGT-G--AGTCC-G-C-T-GTG-AAAG-TCGG-GGG-CTCAAC-CCTC-GGAT-GC-CGGTGGATACTGTCG-G-GCT-TG-AGTACG--GA-AGAGG-C-GAGT---GGAATTCCTGGTGTAGCGGTGAAATGCGCAGATATC-AG-GAG-GAACACCAATTGCGAAGGCAGCTCGCTG------------------------------GGA-CG-TTACTGACGCTGAG-ACGCG-A-A-AGC-G-TGG-GG-A-GC-AAACAGG
Otu0958	>Fusobacteria;Fusobacteriia;Fusobacteriales;Leptotrichiaceae;Sneathia;Sneathia_sanguinegens*;Otu0958	TACG-T-A-G--G-G-CGCA-A-G-CG-T-T-AT-CC-GGAAT-TATTGGGCTT-AAA-GGG-CAT-------CT-AG-GCGGT--T-AAAC-A--AGTTG-A-A-G-GTG-AAAA-CCTG-TGG-CTCAAC-CATA-GGCT-TG-CCTACAAAACTGTAT-A-ACT-AG-AGTACT--GG-AAAGG-T-GGGT---GGAACTACACGAGTAGAGGTGAAATTCGTAGATATG-TG-TAG-GAATGCCGATGATGAAGATAACTCACTG------------------------------GAC-AG-CAACTGACGCTTAG-GCGCG-A-A-AGC-G-TGG-GG-A-GC-AAACAGG
Otu0650	>Fusobacteria;Fusobacteriia;Fusobacteriales;Leptotrichiaceae;Sneathia;Sneathia_sanguinegens*;Otu0650	TACG-T-A-T--G-T-CGCG-A-G-CG-T-T-AT-CC-GGAAT-TATTGGGCTT-AAA-GGG-CAT-------CT-AG-GCGGT--T-AAAC-A--AGTTG-A-A-G-GTG-AAAA-CCTG-TGG-CTCAAC-CATA-GGCT-TG-CCTACAAAACTGACT-A-TCT-AG-AGTACT--GG-AAAGG-T-GGGT---GGAACTACACGAGTGGAGGTGAAATTCGTAGATATG-TG-TAG-GAATGCCGATGATGAAGATAACTCACTG------------------------------GAC-AG-AAACTGACGCTGAA-GTGCG-A-A-AGC-T-AGG-GG-A-GC-AAACAGG
Otu0529	>Acidobacteria;Coriobacteriia;Coriobacteriales;Atopobiaceae;Olsenella;Olsenella_sp;Otu0529	TACG-T-A-G--G-G-GGCG-A-G-CG-T-T-AT-CC-GGATT-CATTGGGCGT-AAA-GCG-CGC-------GT-AG-GCGGC--C-AGTT-T--GGTCG-G-G-A-GTC-AAAT-CCGG-GGG-CTCAAC-CCCC-GCCC--G-CTCCCGATACCGGCT-G-GCT-CG-AGTCTG--GT-AGGGG-A-AGGC---GGAATTCCCAGTGTAGCGGTGGAATGCGCAGATATT-GG-GAA-GAACACCGGCGGCGAAGGCGGCCTTCTG------------------------------GGC-CA-CGACTGACGCTGAG-GCGCG-A-A-AGC-T-GGG-GG-A-GC-GAACAGG
Otu0432	>Proteobacteria;Deltaproteobacteria;Myxococcales;Sorangiineae_2;Sorangiineae;Sorangiineae_2;Otu0432	GACA-G-A-G--G-G-TGCA-A-A-CG-T-T-GT-TC-GGAAT-TACTGGGCGT-AAA-GCG-CGT-------GT-AG-GCGGC--A-AGGC-A--AGTCG-G-A-T-GTG-AAAG-CCCG-CGG-CTCAGC-CGTG-GAAG-TG-CACTCGAAACTGCCT-A-GCT-AG-AGTCTC--GG-AGAGG-A-AGGT---GGAATGCTTGGTGTAGAGGTGAAATTCCTAGATATC-AA-GCA-GAACACCTGTGGCGAAGGCGGCCTTCTG------------------------------GAC-GA-TGACTGACGCTGAG-ACGCG-G-A-AGC-G-TGG-GG-A-GC-AAACAGG
Otu1394	>Firmicutes;Clostridia;Lachnospirales;Lachnospiraceae;Oribacterium;Oribacterium_parvum;Otu1394	TACG-T-A-G--G-G-GGCA-A-G-CG-T-T-AT-CC-GGATT-TACTGGGTGT-AAA-GGG-AGC-------GT-AG-ACGGA--A-TGGC-A--AGTCT-G-A-A-GTG-AAAA-CCCC-GGG-CTCAAC-CTGG-GGAC-TG-CTTTGGAAACTGTTG-T-TCT-AG-AGTGTT--GG-AGAGG-T-AAGT---GGAATTCCTGGTGTAGCGGTGAAATGCGTAGATATC-AG-GAA-GAACACCGGAGGCGAAGGCGGCTTACTG------------------------------GAC-AA-TAACTGACGTTGAG-GCCCG-A-A-AGC-G-TGG-GG-A-TC-AAACAGG
Otu0726	>Dependentiae;Babeliae;Babeliales;UBA12409;UBA12409;UBA12409;Otu0726	TACG-A-A-G--G-G-TGCG-A-G-CG-T-T-AT-TC-GGATT-GATTGGGCGT-AAA-GGG-TGC-------GC-AG-GCGGA--A-TGCT-A--AGTCA-A-C-T-GTT-AAAT-TTCC-CGG-CCTAAC-CGGG-AGTC-AG-CGGTAGATACTGGTA-T-TCT-TG-AGGGTG--GA-AGAGA-G-AAGA---GGAATTCTCGGAGTAGCGGTAAAATGCGTAGATCTC-GA-GAG-GAACACCGATGGCGAAGGCAGCTTCTTG------------------------------GTC-CA-TTTCTGACGCTCAT-GCAAG-A-A-AGC-G-TGG-GG-A-GC-AAACAGG
Otu0418	>Firmicutes;Erysipelotrichia;Erysipelotrichales;Erysipelotrichaceae;Solobacterium;Solobacterium_moorei;Otu0418	TACG-T-A-G--G-T-GGCG-A-G-CG-T-T-AT-CC-GGAAT-TATTGGGCGT-AAA-GGG-TGC-------GT-AG-GCGGC--C-TGTT-A--GGTAA-G-T-G-GTT-AAAT-TGTT-GGG-CTCAAC-CCAA-TC-C-AG-CCACTTAAACTGGCA-G-GCT-AG-AGTATT--GG-AGAGG-C-AAGT---GGAATTCCATGTGTAGCGGTAAAATGCGTAGATATA-TG-GAG-GAACACCAGTGGCGAAGGCGGCTTGCTA------------------------------GCC-AA-AGACTGGCGCTCAT-GCACG-A-A-AGC-G-TGG-GG-A-GC-GAACAGG
Otu0698	>Proteobacteria;Deltaproteobacteria;Myxococcales;Sorangiineae_1;Sorangiineae;Sorangiineae_1;Otu0698	GACA-G-A-G--G-G-TGCA-A-A-CG-T-T-GT-TC-GGAAT-TACTGGGCGT-AAA-GCG-CGT-------GT-AG-GCGGC--C-GCGT-A--GGTCG-G-A-T-GTG-AAAT-CCCT-CGG-CTCAAC-CGAG-GACG-TG-CATTCGAAACCGTGC-G-GCT-CG-AGTCCC--GG-AGAGG-G-TGGT---GGAATTCTCGGCGTAGAGGTGAAATTCGTAGATATC-GG-GAG-GAACACCGGCGGCGAAAGCGGCCACCTG------------------------------GAC-GG-AGACTGACGCTGAG-ACGCG-A-A-AGC-G-TGG-GG-A-GC-AAACAGG
Otu0285	>Proteobacteria;Alphaproteobacteria;Sphingomonadales;Sphingomonadaceae;Novosphingobium;Novosphingobium_hassiacum*;Otu0285	TACG-G-A-G--G-G-AGCT-A-G-CG-T-T-GT-TC-GGAAT-TACTGGGCGT-AAA-GCG-CAC-------GT-AG-GCGGC--G-ACAC-A--AGTCA-G-A-G-GTG-AAAG-CCCG-GGG-CTCAAC-CCCG-GAAC-TG-CCTTTGAAACTAGGT-T-GCT-AG-AATCTT--GG-AGAGG-T-CAGT---GGAATTCCGAGTGTAGAGGTGAAATTCGTAGATACT-CG-GAA-GAACACCAGTGGCGAAGGCGACTGACTG------------------------------GAC-AA-GTATTGACGCTGAG-GTGCG-A-A-AGC-G-TGG-GG-A-GC-AAACAGG
Otu2063	> Proteobacteria;Alphaproteobacteria;Sphingomonadales;Sphingomonadaceae;Novosphingobium;Novosphingobium_hassiacum;Otu2063	TACG-G-A-G--G-G-AGCT-A-G-CG-T-T-GT-TC-GGAAT-TACTGGGCGT-AAA-GCG-CAC-------GT-AG-GCGGC--T-ATTC-A--AGTCG-G-G-G-GTG-AAAG-CCCG-GGG-CTCAAC-CCCG-GAAC-TG-CCCTCGAAACTAGAT-A-GCT-AG-AATCTT--GG-AGAGG-C-GAGT---GGAATTCCGAGTGTAGAGGTGAAATTCGTAGATATT-CG-GAA-GAACACCAGTGGCGAAGGCGACTCGCTG------------------------------GAC-AA-GTATTGACGCTGAG-GTGCG-A-A-AGC-G-TGG-GG-A-GC-AAACAGG
Otu0855	>Fusobacteria;Fusobacteriia;Fusobacteriales;Leptotrichiaceae;Streptobacillus;Streptobacillus_moniliformis*;Otu0855	TACG-T-A-G--G-G-GGCT-A-G-CG-T-T-AT-CC-GGAAT-TATTGGGCTT-AAA-GGG-CAT-------CT-AG-GCGGA--T-AATC-A--AGTTG-A-A-G-GTG-AAAA-GCTG-TGG-CTCAAC-CATA-GTCT-TG-CCTACAAAACTGACT-A-TCT-AG-AGTACT--GG-AAAGG-T-GGGT---GGAACTACACGAGTAGAGGTGAAATTCGTAGATATG-TG-TAG-GAATGCCGATGATGAAGATAACTCACTG------------------------------GAC-AG-CAACTGACGCTGAA-GTGCG-A-A-AGC-T-AGG-GG-A-GC-AAACAGG
Otu3659	>Bacteroidetes;Bacteroidia;Sphingobacteriales;Sphingobacteriaceae;Nubsella;Nubsella_sp;Otu3659	GACG-G-A-G--G-A-TCCA-A-G-CG-T-T-AT-CC-GGATT-TATTGGGTGT-AAA-GGG-TGC-------GT-AG-GCGGC--C-TGTT-A--AGTCA-G-A-G-GTG-AAAG-ACGG-TAG-CTCAAC-TATC-GCAG-TG-CCTTTGATACTGATG-G-GCT-TG-AATGGA--CT-AGAGG-T-AGGC---GGAATGTGACAAGTAGCGGTGAAATGCATAGATATG-TC-ACA-GAACACCGATTGCGAAGGCAGCTTACTA------------------------------TGG-TC-CTATTGACGCTGAG-GCACG-A-A-AGC-G-TGG-GG-A-TC-GAACAGC
Otu0654	>Proteobacteria;Alphaproteobacteria;Rhizobiales;Brucellaceae;Ochrobactrum;Ochrobactrum_anthropi*;Otu0654	TACG-A-A-G--G-G-GGCT-A-G-CG-T-T-GT-TC-GGATT-TACTGGGCGT-AAA-GCG-CAC-------GT-AG-GCGGA--C-TTTT-A--AGTCA-G-G-G-GTG-AAAT-CCCG-GGG-CTCAAC-CCCG-GAAC-TG-CCTTTGATACTGGAA-G-TCT-TG-AGTATG--GT-AGAGG-T-GAGT---GGAATTCCGAGTGTAGAGGTGAAATTCGTAGATATT-CG-GAG-GAACACCAGTGGCGAAGGCGGCTCACTG------------------------------GAC-CA-TTACTGACGCTGAG-GTGCG-A-A-AGC-G-TGG-GG-A-GC-AAACAGG
Otu1234	>Firmicutes;Bacilli;Bacillales;Bacillaceae;Oceanobacillus;Oceanobacillus_sp;Otu1234	TGCG-T-A-G--G-T-GGCA-A-G-CG-T-T-AT-CC-GGAAT-TATTGGGCGT-AAA-GCG-CTC-------GC-AG-GCGGT--T-CTTT-A--AGTCT-G-A-T-GTG-AAAT-CCCA-CGG-CTCAAC-CGTG-GATC-GC-CATTGGAAACTGGGG-A-ACT-TG-AGTGCA--GA-AGAGG-A-GAGT---GGAATTCCACGTGTAGCGGTGAAATGCGTAGAGATG-TG-GAG-GAACACCAGTGGCGAAGGCGACTCTCTG------------------------------GTC-TG-TAACTGACGCTGAG-GAGCG-A-A-AGC-G-TGG-GG-A-GC-AAACAGG
Otu1048	>Bacteroidetes;Bacteroidia;Cytophagales;Microscillaceae;Microscillaceae;Microscillaceae_koreensis;Otu1048	TACG-T-A-G--G-T-GGCG-A-G-CG-T-T-GT-CC-GGATT-TATTGGGTTT-AAA-GGG-TGC-------GT-AG-GCGGT--T-ATAT-A--AGTCA-G-T-G-CTG-AAAT-ATCC-CGG-CTTAAC-CGGG-AGGG-TG-GCATTGATACTGATG-G-GCT-TG-AGTGGA--GT-CGAGG-T-AGGC---GGAATTGACGGTGTAGCGGTGAAATGCTTAGATATC-GT-CAA-GAACACCAATAGTGTAGACAGCTTACTA------------------------------GGC-TT-TAACTGACGCTGAG-GCACG-A-A-AGT-G-TGG-GG-A-TC-AAACAGG
Otu1152	>Bacteroidetes;Bacteroidia;Bacteroidales;Marinifilaceae;Odoribacter;Odoribacter_splanchnicus;Otu1152	TACG-G-A-G--G-A-TGCG-A-G-CG-T-T-AT-CC-GGATT-TATTGGGTTT-AAA-GGG-TGC-------GT-AG-GCGGT--T-TATT-A--AGTTA-G-T-G-GTT-AAAT-ATTT-GAG-CTAAAC-TCAA-TTGT--G-CCATTAATACTGGTA-A-ACT-GG-AGTACA--GA-CGAGG-T-AGGC---GGAATAAGTTAAGTAGCGGTGAAATGCATAGATATA-AC-TTA-GAACTCCGATAGCGAAGGCAGCTTACCA------------------------------GAC-TG-TAACTGACGCTGAT-GCACG-A-G-AGC-G-TGG-GT-A-GC-GAACAGG
Otu0199	>Proteobacteria;Betaproteobacteria;Burkholderiales;Alcaligenaceae;Oligella;Oligella_urethralis;Otu0199	TACG-T-A-G--G-G-TGCG-A-G-CG-T-T-AA-TC-GGAAT-TACTGGGCGT-AAA-GGG-TGC-------GC-AG-GCGGC--T-TGGA-A--AGAAC-G-G-T-GTG-AAAT-CCCG-GGG-CTCAAC-CTCG-GAAC-TG-CACTATTAACTGCCA-A-GCT-AG-AGTATG--TC-AGAGG-GgGGGT---GGAATTCCGCGTGTAGCAGTGAAATGCGTAGATATG-CG-GAG-GAACACCGATGGCGAAGGCAGCCCCCTG------------------------------GGA-TG-GTACTGACGCTCAG-GCACG-A-A-AGC-G-CGG-GT-A-GC-GAACAGG
Otu0246	>Actinobacteria;Coriobacteriia;Eggerthellales;Eggerthellaceae;Slackia;Slackia_exigua;Otu0246	TACG-T-A-G--G-G-GGCG-A-G-CG-T-T-AT-CC-GGATT-CATTGGGCGT-AAA-GCG-CGC-------GC-AA-GCGGC--C-CGCC-A--AGCGG-CcT-C-GTC-GAAG-CCGG-GGG-CCCAAC-CCCC-GGAA--G-CGACCCGAACTGGCG-G-GCT-CG-AGTGGG--GC-AGGGG-A-GGAT---GGAATTCCCGGTGTAGCGGTGAAATGCGCAGATATC-GG-GAG-GAACACCGACGGCGAAGGCAGCCCTCTG------------------------------GGC-CT-TCACTGACGCTGAG-GCGCG-A-A-AGC-T-GGG-GG-A-GC-GAACAGG
Otu1235	>Acidobacteria;Coriobacteriia;Coriobacteriales;Eggerthellaceae;Slackia;Slackia_isoflavoniconvertens;Otu1235	TACG-T-A-G--G-G-GGCG-A-G-CG-T-T-AT-CC-GAAAT-CACTGGGCGT-AAA-GCG-CGC-------GC-AG-GCGGG--C-TTTC-A--AGCGGcG-G-C-GTC-GAAG-CCGG-GGG-CTCAAC-CCCC-GGAA--G-CGCCCCGAACTGGAA-G-CCT-CG-GATGCG--GC-AGGGG-G-AGGC---GGAATTCCCGGTGTAGCGGTGAAATGCGCAGATATC-GG-GAA-GAACACCGACGGCGAAGGCAGCCTCCTG------------------------------GGC-CG-GCATCGACGCTGAG-GCGCG-A-A-AGC-T-GGG-GG-A-GC-GAACAGG
Otu4837	>Fusobacteria;Fusobacteriia;Fusobacteriales;Leptotrichiaceae;Sneathia;Sneathia_sanguinegens*;Otu4837	TACG-T-A-T--G-T-TGCG-A-G-CG-C-T-AT-CC-GGAAT-TATTGGGCTT-AAA-GGG-CAT-------CT-AG-GCGGT--A-AGAC-A--AGTTG-A-A-G-GCG-AAAA-CCTG-CGG-CTCAAC-CATA-GGCT-TG-CCTACAAAACTGTTG-A-ACT-AG-AGTACT--GG-AAAGG-T-GGGT---GGAACTACACGAGTAGAGGCGAAATTCGTAGATATG-TG-TAG-GAATGCCGATGATGAAGATAACTCACTG------------------------------GAC-AG-AAACTGACACTGAA-GTGCG-A-A-AGC-T-AGG-GG-A-GC-AAACAGG
Otu3969	>Firmicutes;Negativicutes;Veillonellales-Selenomonadales;Selenomonadaceae;Selenomonas;Selenomonas_sputigena;Otu3969	TACG-T-A-G--G-T-GGCG-A-G-CG-T-T-GT-CC-GGAAT-TATTGGGCGT-AAA-GGG-AGC-------GC-AG-GCGGA--C-ATAT-A--AGTCC-A-T-C-TTA-AAAG-TGCG-GGG-CTCAAC-CCCG-TGAG--G-GGATGGAAACTGTAT-G-CCT-TG-AGTGCA--GG-AGAGG-A-AAGC---GGAATTCCCAGTGTAGCGGTGAAATGCGTAGATATT-GG-GAG-GAACACCAGTGGCGAAGGCGGCTTTCTG------------------------------GAC-TG-TAACTGACGCTGAG-GCTCG-A-A-AGC-C-AGG-GG-A-GC-GAACGGG
Otu1721	>Firmicutes;Clostridia;Lachnospirales;Lachnospiraceae;Lachnospiraceae;Lachnospiraceae_1;Otu1721	TACG-T-A-G--G-G-GGCA-A-G-CG-T-T-AT-CC-GGATT-TACTGGGTGT-AAA-GGG-AGC-------GT-AG-ACGGA--A-GTGC-A--AGTCT-G-A-T-GTG-AAAA-CCCG-AGG-CTCAAC-CACG-GGAC-TG-CATTGGAAACTGTGC-T-TCT-AG-AGTGCC--GG-AGAGG-T-AAGC---GGAATTCCTAGTGTAGCGGTGAAATGCGTAGATATT-AG-GAG-GAACACCAGTGGCGAAGGCGGCTTACTG------------------------------GAC-GG-TAACTGACGTTGAG-GCCCG-A-A-AGC-G-TGG-GG-A-GC-AAACAGG
Otu0971	>Proteobacteria;Gammaproteobacteria;Enterobacterales;Yersiniaceae;Serratia;Serratia_fonticola;Otu0971	TACG-G-A-G--G-G-TGCA-A-G-CG-T-T-AA-TC-GGAAT-TACTGGGCGT-AAA-GCG-CAC-------GC-AG-GCGGT--T-TGTT-A--AGTCA-G-A-T-GTG-AAAT-CCCC-GAG-CTTAAC-TTGG-GAAC-TG-CATTTGAAACTGGCA-A-GCT-AG-AGTCTT--GT-AGAGG-G-GGGT---AGAATTCCAGGTGTAGCGGTGAAATGCGTAGAGATC-TG-GAG-GAATACCGGTGGCGAAGGCGGCCCCCTG------------------------------GAC-AA-AGACTGACGCTCAG-GTGCG-A-A-AGC-G-TGG-GG-A-GC-AAACAGG
Otu0637	>Firmicutes;Clostridia;Lachnospirales;Lachnospiraceae;Lachnospiraceae;Lachnospiraceae_3(BVAB1*);Otu0637	TACG-T-A-T--G-T-TGCG-A-G-CG-T-T-AT-CC-GGATT-TACTGGGTGT-AAA-GGG-AGT-------GT-AG-GCGGT--A-CTAT-A--AGTCT-G-A-T-GTG-AAAA-CCTA-AGG-CTTAAC-CATA-GGAT-TG-CATTGGAAACTGTAG-A-GCT-GG-AGTATC--GG-AGAGG-C-AAGC---GGAATTCCTGGTGTAGTGGTGAAATACGTAGATATC-AG-GAG-GAACATCGGTGGCGAAGGCGGCTTGCTG------------------------------GAC-GG-TAACTGACGCTAAG-GCTCG-A-A-AGC-G-TGG-GA-A-GC-GAACAGG
Otu1460	>Firmicutes;Clostridia;Lachnospirales;Lachnospiraceae;Shuttleworthia;Shuttleworthia_satelles;Otu1460	TACG-T-A-T--G-G-AGCA-A-G-CG-T-T-AT-CC-GGATT-TACTGGGTGT-AAA-GGG-AGC-------GT-AG-GCGGC--A-GAGC-A--AGTCT-G-A-T-GTG-AAAG-CCCG-GGG-CTCAAC-CCCG-GTAG-TG-CATTGGAAACTGTTC-G-GCT-CG-AGTGTC--GG-AGGGG-T-AAGC---GGAATTCCTGGTGTAGCGGTGAAATGCGTAGATATC-AG-GAA-GAACACCGGAGGCGAAGGCGGCTTACTG------------------------------AAC-GA-TTACTGACGCTGAG-GCTCG-A-A-AGC-G-TGG-GG-A-GC-GAACAGG
Otu0007	>Firmicutes;Clostridia;Lachnospirales;Lachnospiraceae;Lachnospiraceae;Lachnospiraceae_3(BVAB1*);Otu0007	TACG-T-A-T--G-G-AGCA-A-G-CG-T-T-AT-CC-GGATT-TACTGGGTGT-AAA-GGG-AGT-------GT-AG-GCGGC--A-CTAT-A--AGTCT-G-A-T-GTG-AAAA-CCTA-AGG-CTTAAC-CATA-GGAT-TG-CATTGGAAACTGTAG-A-GCT-GG-AGTATC--GG-AGAGG-T-AAGC---GGAATTCCTGGTGTAGTGGTGAAATACGTAGATATC-AG-GAA-GAACATCGGTGGCGAAGGCGGCTTGCTG------------------------------GAC-GA-TAACTGACGCTAAG-GCTCG-A-A-AGC-G-TGG-GA-A-GC-GAACAT-
Otu0629	>Proteobacteria;Alphaproteobacteria;Sphingomonadales;Sphingomonadaceae;Novosphingobium;Novosphingobium_hassiacum*;Otu0629	TACG-G-A-G--G-G-AGCT-A-G-CG-T-T-GT-TC-GGAAT-TACTGGGCGT-AAA-GCG-CAC-------GT-AG-GCGGT--T-ATTC-A--AGTCA-G-A-G-GTG-AAAG-CCCG-GGG-CTCAAC-CCCG-GAAC-TG-CCTTTGAAACTAGAT-G-ACT-GG-AATCTT--GG-AGAGG-T-CAGT---GGAATTCCGAGTGTAGAGGTGAAATTCGTAGATATT-CG-GAA-GAACACCAGTGGCGAAGGCGACTGACTG------------------------------GAC-AA-GTATTGACGCTGAG-GTGCG-A-A-AGC-G-TGG-GG-A-GC-AAACAGG
Otu0523	>PVC_group;Planctomycetes;Planctomycetales;Isosphaeraceae;Singulisphaera;Singulisphaera_mucilaginosa;Otu0523	GACG-A-A-C--C-G-TGCG-A-A-CG-T-T-AT-TC-GGAAT-CACTGGGCTT-AAA-GCG-CGT-------GT-AG-GTGGA--A-AGGT-A--CGTCT-GtC-G-TTG-AAAT-CCCC-CGG-CTCAAC-CGGG-GAAC-GG-GCGTGGATACGGCCT-T-TCT-TG-AGGAAC--GT-AGGGG-G-ACTT---GGAACTTCCGGTGGAGCGGTGAAATGCGTTGAGATC-GG-AAG-GAACGCCCGTGGCGAAAGCGAGGTCCTG------------------------------GAC-GT-TTTCTGACACTGAG-ACGCG-A-A-AGC-C-AGG-GG-A-GC-AAACAGG
Otu0132	>Proteobacteria;Gammaproteobacteria;Pasteurellales;Pasteurellaceae;Pasteurella;Pasteurella_bettyae;Otu0132	TACG-G-A-G--G-G-TGCG-A-G-CG-T-T-AA-TC-GGAAT-AACTGGGCGT-AAA-GGG-CAT-------GC-AG-GCGGT--T-GTTT-A--AGTGA-G-A-T-GTG-AAAG-CCCC-GGG-CTTAAC-CTGG-GAAT-TA-CATTTCAGACTGGAC-A-GCT-AG-GGTACT--TT-AGGGA-G-GGGT---AGAATTCCACGTGTAGCGGTGAAATGCGTAGAGATG-TG-GAG-GAATACCGAAGGCGAAGGCAGCCCCTTG------------------------------GGA-AT-GTACTGACGCTCAT-ATGCG-A-A-AGC-G-TGG-GG-A-GC-AAACAGA
Otu1223	>Firmicutes;Clostridia;Peptostreptococcales-Tissierellales;FamilyXI;Parvimonas;Parvimonas_micra;Otu1223	TACG-G-A-A--G-G-TCCA-G-G-CG-T-T-AT-CC-GGAAT-TATTGGGCGT-AAA-GGG-TAC-------GT-AG-GCGGT--T-TTTT-A--AGTCA-G-G-T-GTC-AAAG-CGTG-GAG-CTTAAC-TCCA-TTAA--G-CACTTGAAACTGAAA-G-ACT-TG-GGTGAA--GG-AGAGG-A-AAGT---GGAATTCCTAGTGTAGCGGTGAAATGCGTAGATATT-AG-GAG-GAATACCGGTGGCGAAGGCGACTTTCTG------------------------------GAC-TT-TTACTGACGCTCAG-GTACG-A-A-AGC-G-TGG-GG-A-GC-AAACAGG
Otu0728	>Bacteroidetes;Sphingobacteriia;Sphingobacteriales;Sphingobacteriaceae_1;Sphingobacteriaceae;Sphingobacteriaceae_1;Otu0728	TACG-G-A-G--G-A-TCCG-A-G-CG-T-T-AT-CC-GGATT-TATTGGGTTT-AAA-GGG-TGC-------GT-AG-GCGGC--C-TGTT-A--AGTCA-G-A-G-GTG-AAAA-CTTG-CAG-CTCAAC-TGTA-AGCG-TG-CCTTTGATACTGATG-G-GCT-TG-AATGGA--CT-AGGGG-C-AGGC---GGAATGTGACAAGTAGCGGTGAAATGCATAGATATG-TC-ACA-GAACACCGATCGCGAAGGCAGCTTGCCA------------------------------TGG-TC-CTATTGACGCTGAG-GCACG-A-A-AGC-G-TGG-GG-A-TC-GAACAGG
Otu0347	>Proteobacteria;Gammaproteobacteria;Enterobacterales;Pasteurellaceae;Haemophilus;Haemophilus_influenzae*;Otu0347	TACG-G-A-G--G-G-TGCG-A-G-CG-T-T-AA-TC-GGAAT-AACTGGGCGT-AAA-GGG-CAC-------GC-AG-GCGGA--C-TTTT-A--AGTGA-G-G-T-GTG-AAAT-CCCC-GGG-CTTAAC-CTGG-GAAT-TG-CATTTCAGACTGGGA-G-TCT-AG-AGTACT--TT-AGGGA-G-GGGT---AGAATTCCACGTGTAGCGGTGAAATGCGTAGAGATG-TG-GAG-GAATACCGAAGGCGAAGGCAGCCCCTTG------------------------------GGA-AT-GTACTGACGCTCAT-GTGCG-A-A-AGC-G-TGG-GG-A-GC-AAACAGG
Otu0263	>Proteobacteria;Alphaproteobacteria;Rhodobacterales;Rhodobacteraceae;Paracoccus;Paracoccus_siganidrum;Otu0263	TACG-G-A-G--G-G-GGCT-A-G-CG-T-T-GT-TC-GGAAT-TACTGGGCGT-AAA-GCG-CAC-------GT-AG-GCGGA--T-CGGA-A--AGTTG-G-G-G-GTG-AAAT-CCCG-GGG-CTCAAC-CTCG-GAAC-TG-CCTTCAAAACTACTG-G-TCT-TG-AGTTCG--AG-AGAGG-T-GAGT---GGAATTCCGAGTGTAGAGGTGAAATTCGTAGATATT-CG-GAG-GAACACCAGTGGCGAAGGCGGCTCACTG------------------------------GCT-CG-ATACTGACGCTGAG-GTGCG-A-A-AGC-G-TGG-GG-A-GC-AAACAGG
Otu1087	>Proteobacteria;Alphaproteobacteria;Rhodobacterales;Rhodobacteraceae;Paracoccus;Paracoccus_homiensis;Otu1087	TACG-G-A-G--G-G-GGCT-A-G-CG-T-T-GT-TC-GGAAT-TACTGGGCGT-AAA-GCG-CAC-------GT-AG-GCGGA--C-TGGA-A--AGTTG-G-G-G-GTG-AAAT-CCCG-GGG-CTCAAC-CTCG-GAAC-TG-CCTTCAAAACTATCA-G-TCT-GG-AGTTCG--AG-AGAGG-T-GAGT---GGAATACCGAGTGTAGAGGTGAAATTCGTAGATATT-CG-GTG-GAACACCAGTGGCGAAGGCGGCTCACTG------------------------------GCT-CG-ATACTGACGCTGAG-GTGCG-A-A-AGC-G-TGG-GG-A-GC-AAACAGG
Otu0036	>Firmicutes;Clostridia;Clostridiales;Peptoniphilaceae;Parvimonas;Parvimonas_micra;Otu0036	TACG-T-A-T--G-G-GGCG-A-G-CG-T-T-GT-CC-CGAAT-TATTGGGCGT-AAA-GGG-TAC-------GT-AG-GCGGT--T-TTTT-A--AGTCA-G-G-T-GTC-AAAG-CGTG-GAG-CTTAAC-TCCA-TTAA--G-CACTTGAAACTGAAA-G-ACT-TG-AGTGAA--GG-AGAGG-A-AAGT---GGAATTCCTAGTGTAGCGGTGAAATGCGTAGATATT-AG-GAG-GAATACCGGTGGTGAAGGCGACTTTCTG------------------------------GAC-TT-TTACTGAGGCTCAG-GTACG-A-A-AGC-G-TGG-GG-A-GC-AAACAGG
Otu3630	>Proteobacteria;Gammaproteobacteria;Burkholderiales;Sutterellaceae;Parasutterella;Parasutterella_excrementihominis;Otu3630	TACG-T-A-G--G-G-TGCG-A-G-CG-T-T-AA-TC-GGAAT-TACTGGGCGT-AAA-GGG-TGC-------GC-AG-GCGGT--T-GAGT-A--AGACA-G-A-T-GTG-AAAT-CCCC-GAG-CTTAAC-TCGG-GAAT-GG-CATATGTGACTGCTC-G-ACT-AG-AGTGTG--TC-AGAGG-G-AGGT---GGAATTCCACGTGTAGCAGTGAAATGCGTAGATATG-TG-GAA-GAACACCGATGGCGAAGGCAGCCTCCTG------------------------------GGA-CA-TAACTGACGCTCAG-GCACG-A-A-AGC-G-TGG-GG-A-GC-AAACAGG
Otu2042	>Proteobacteria;Alphaproteobacteria;Sphingomonadales;Sphingomonadaceae;Sphingomonas;Sphingomonas_daechungensis;Otu2042	TACG-G-A-G--G-G-GGCT-A-G-CG-T-T-GT-TC-GGAAT-TACTGGGCGT-AAA-GCG-CAC-------GT-AG-GCGGC--T-TTGT-A--AGTTA-G-A-G-GTG-AAAG-CCCA-GGG-CTCAAC-CCTG-GAAT-TG-CCTTTAAGACTGCAT-C-GCT-TG-AACATC--GG-AGAGG-T-AAGT---GGAATTCCGAGTGTAGAGGTGAAATTCGTAGATATT-CG-GAA-GAACACCAGTGGCGAAGGCGACCTACTG------------------------------GAC-GA-TTGTTGACTCTGAG-GTGCG-A-A-AGC-G-TGG-GG-A-GC-AAACAGG
Otu0107	>Proteobacteria;Alphaproteobacteria;Sphingomonadales;Sphingomonadaceae;Novosphingobium;Novosphingobium_hassiacum* ;Otu0107	TACG-G-A-G--G-G-AGCT-A-G-CG-T-T-GT-TC-GGAAT-TACTGGGCGTgAAA-GCG-CAC-------GT-AG-GCGGC--T-ATTC-G--AGTCA-G-A-G-GTG-AAAG-CCCG-GGG-CTCAAC-CCCG-GAAC-TG-CCTTTGAAACTAGAT-A-GCT-TG-AATTCA--GG-AGAGG-T-GAGT---GGAATTCCGAGTGTAGAGGTGAAATTCGTAGATATT-CG-GAA-GAACACCAGTGGCGAAGGCGGCTCACTG------------------------------GAC-TG-GTATTGACGCTGAG-GTGCG-A-A-AGC-G-TGG-GG-A-GC-AAACAGC
Otu1299	>Bacteroidetes;Bacteroidia;Bacteroidales;Tannerellaceae;Parabacteroides;Parabacteroides_merdae;Otu1299	TACG-G-A-G--G-A-TGCG-A-G-CG-T-T-AT-CC-GGATT-TATTGGGTTT-AAA-GGG-TGC-------GT-AG-GTGGT--G-ATTT-A--AGTCA-G-C-G-GTG-AAAG-TTTG-TGG-CTCAAC-CATA-AAAT-TG-CCGTTGAAATTGGGT-T-ACT-TG-AGTGTG--TT-TGAGG-T-AGGC---GGAATGCGTGGTGTAGCGGTGAAATGCATAGATATC-AC-GCA-GAACTCCGATTGCGAAGGCAGCTTACTA------------------------------AAC-CA-TAACTGACACTGAA-GCACG-A-A-AGC-G-TGG-GG-A-TC-AAACAGG
Otu0079	>Proteobacteria;Alphaproteobacteria;Sphingomonadales;Sphingomonadaceae;Sphingomonas;Sphingomonas_leidyi ;Otu0079	TACG-G-A-G--G-G-AGCT-A-G-CG-T-T-GT-TC-GGAAT-TACTGGGCGT-AAA-GCG-CAC-------GT-AG-GCGGC--T-TTGT-A--AGTCA-G-A-G-GTG-AAAG-CCTG-GAG-CTCAAC-TCCA-GAAC-TG-CCTTTGAGACTGCAT-C-GCT-TG-AATCCA--GG-AGAGG-T-GAGT---GGAATTCCGAGTGTAGAGGTGAAATTCGTAGATATT-CG-GAA-GAACACCAGTGGCGAAGGCGGCTCACTG------------------------------GAC-TG-GTATTGACGCTGAA-GTGCG-A-A-AGC-G-TGG-GG-A-GC-AAACAGG
Otu3764	>Firmicutes;Clostridia;Peptostreptococcales-Tissierellales;Peptostreptococcaceae;Paraclostridium;Paraclostridium_bifermentans;Otu3764	TACG-T-A-G--G-G-GGCT-A-G-CG-T-T-AT-CC-GGAAT-TACTGGGCGT-AAA-GGG-TGC-------GT-AG-GTGGT--T-TTTT-A--AGTCA-G-A-A-GTG-AAAG-GCTA-CGG-CTCAAC-CGTA-GTAA--G-CTTTTGAAACTAAAG-A-ACT-TG-AGTGCA--GG-AGAGG-A-GAGT---AGAATTCCTAGTGTAGCGGTGAAATGCGTAGATATT-AG-GAG-GAATACCAGTAGCGAAGGCGGCTCTCTG------------------------------GAC-TG-TAACTGACACTGAG-GCACG-A-A-AGC-G-TGG-GG-A-GC-AAACAGG
Otu0414	>Proteobacteria;Alphaproteobacteria;Sphingomonadales;Sphingomonadaceae;Sphingomonas;Sphingomonas_1;Otu0414	TACG-G-A-G--G-G-AGCT-A-G-CG-T-T-GT-TC-GGAAT-TCATGGGCGT-AAA-GCG-CAC-------GT-AG-GCGGC--T-TTGT-A--AGTAA-G-A-G-GTG-AAAG-CCCG-GAG-CTCAAC-TCCG-GAAC-CG-CCTTTTAGACTGCAT-C-GCT-TG-AATCCA--GG-AGAGG-T-GAGT---GGAATTCCGAGTGTAGAGGTGAAATTCGTAGATATT-CG-GAG-GAACACCAGAGGCGAAGGCGGCTCACTG------------------------------GTC-CA-GTACTGACGCTGAG-GTGCG-A-A-AGC-G-TGG-GG-C-GC-AAACAGG
Otu3975	>Proteobacteria;Alphaproteobacteria;Rhodobacterales;Rhodobacteraceae;Paracoccus;Paracoccus_aminophilus;Otu3975	TACG-G-A-G--G-G-GGCT-A-G-CG-T-T-GT-TC-GGAAT-TACTGGGCGT-AAA-GCG-CAC-------GT-AG-GCGGA--C-TGGA-A--AGTTG-G-A-G-GTG-AAAT-CCCA-GGG-CTCAAC-CTTG-GAAC-TG-CCTTCAAAACTATCA-G-TCT-GG-AGTTCG--AG-AGAGG-T-GAGT---GGGATTCCGAGTGTAGAGGTGAAATTCGTAGATATT-CG-GAG-GAACACCAGTGGC-AAGGCGGCTCACTG------------------------------GCT-CG-ATACTGACGCTGAG-GTGCG-A-A-AGT-G-TGG-GG-A-GC-AAACAGG
Otu2227	>Proteobacteria;Alphaproteobacteria;Sphingomonadales;Sphingomonadaceae;Sphingomonas;Sphingomonas_astaxanthinifaciens;Otu2227	TACG-G-A-G--G-G-GGCT-A-G-CG-T-T-GT-TC-GGAAT-TACTGGGCGT-AAA-GCG-CAC-------GT-AG-GCGGC--T-TTGT-A--AGTTA-G-A-G-GTG-AAAG-CCCG-GGG-CTCAAC-TCCG-GAAC-TG-CCTTTAAGACTGCAT-C-GCT-CG-AATCAT--GG-AGAGG-T-CAGT---GGAATTCCGAGGGTAGAGGTGAAATTCGTAAATATT-CG-GAA-GAACACCAGTGGCGAAGGCGACTGACTG------------------------------GAC-AT-GTATTGACGCTGAG-GTGCG-A-A-AGC-G-TGG-GG-A-GC-AAACAGG
Otu0481	>Bacteroidetes;Sphingobacteriia;Sphingobacteriales;Sphingobacteriaceae;Sphingobacterium;Sphingobacterium_multivorum;Otu0481	TACG-G-A-G--G-A-TCCG-A-G-CG-T-T-AT-CC-GGATT-TATTGGGTTT-AAA-GGG-TGC-------GT-AG-GCGGC--C-TATT-A--AGTCA-G-G-G-GTG-AAAT-ACGG-TGG-CTCAAC-CATC-GCAG-TG-CCTTTGATACTGATG-G-GCT-TG-AATCCA--TT-TGAAG-T-GGGC---GGAATAAGACAAGTAGCGGTGAAATGCATAGATATG-TC-TTA-GAACTCCGATTGCGAAGGCAACTCACTA------------------------------AGC-TG-GTATTGACGCTGAT-GCACG-A-A-AGC-G-TGG-GG-A-TC-GAACAGG
Otu0310	>Bacteroidetes;Sphingobacteriia;Sphingobacteriales;Sphingobacteriaceae;Sphingobacterium;Sphingobacterium_spiritivorum;Otu0310	TACG-G-A-G--G-A-TCCA-A-G-CG-T-T-AT-CC-GGATT-TATTGGGTTT-AAA-GGG-TGC-------GT-AG-GCGGT--T-CTTT-A--AGTCA-G-A-G-GTG-AAAG-ACGG-CAG-CTTAAC-TGTC-GCAG-TG-CCTTTGATACTGAAG-A-ACT-TG-AATTAG--GT-TGAGG-A-ATGC---GGAATGAGACAAGTAGCGGTGAAATGCATAGATATG-TC-TCA-GAACCCCGATTGCGAAGGCAGCATTCCA------------------------------AGC-CT-TTATTGACGCTGAT-GCACG-A-A-AGC-G-TGG-GG-A-TC-GAACAGG
Otu0549	>Proteobacteria;Alphaproteobacteria;Sphingomonadales;Sphingomonadaceae;Sphingobium;Sphingobium_amiense;Otu0549	TACG-G-A-G--G-G-AGCT-A-G-CG-T-T-GT-TC-GGAAT-TACTGGGCGT-AAA-GCG-CAC-------GT-AG-GCGGC--G-ATTT-A--AGTCA-G-A-G-GTG-AGAG-CCCG-GGG-CTCAAC-CCCG-GAAC-TG-CCTTTGAGACTGGAT-T-GCT-TG-AATCCT--GG-AGAGG-T-GAGT---GGAATTCCGAGTGTAGAGGTGAAATTCGTAGATATT-CT-GAA-GAACACCAGTGGCGAAGGCGGCTCACTG------------------------------GAC-AG-GTATTGACGCTGAG-GTGCG-A-A-AGC-G-TGG-GG-A-GC-AAACAGG
Otu3934	>Proteobacteria;Alphaproteobacteria;Sphingomonadales;Sphingomonadaceae;Sphingobium;Sphingobium_xenophagum;Otu3934	TACG-G-A-G--G-G-AGCT-A-G-CG-T-T-GT-TC-AGAAT-TACTGGGCGT-AAA-GCG-CAC-------GT-AG-GCGGC--G-ATTT-A--AGTCA-G-A-G-GTG-AAAG-CCCG-GGG-CTCAAC-CCCG-GAAC-TG-CCTTTGAGACTGGAT-T-GCT-AG-AATCTT--GG-AGAGG-C-GAGT---GGAATTCCGAGTGTAGAGGTGAAATTCGTGGATATT-CG-GAA-GAACACCAGTGGCGAAGGCGGCTCGCTG------------------------------GAC-AA-GTATTGACGCTGAG-GTGCG-A-T-AGC-G-TGG-GG-A-GC-AAACAGG
Otu0048	>Bacteroidetes;Bacteroidia;Bacteroidales;Muribaculaceae;Muribaculaceae;Muribaculaceae_1;Otu0048	TACG-G-A-G--G-A-TGCGgA-G-CG-T-T-AT-CC-GGATT-TATTGGGTTT-AAA-GGG-TGC-------GC-AG-GCTGT--G-CATC-A--AGTCA-G-C-G-GTA-AAAT-CTCG-GGG-CTCAAC-CCCG-TTTA--G-CCGCTGAAACTGGTG-T-GCT-GG-AGTGTG--CG-CGAGG-A-AGGC---GGAATGCGCGGTGTAGCGGTGAAATGCATAGATATT-GC-GCA-GAACTCCGATTGCGAAGGCAGCCTTCCA------------------------------GTG-CA-TGACTGACGCTGAG-GCACG-A-A-AGC-G-TGG-GT-A-TC-GAACAGG
Otu2951	>Acidobacteria;Actinobacteria;Corynebacteriales;Mycobacteriaceae;Mycobacterium;Mycobacterium_ doricum;Otu2951	TACG-T-A-G--G-G-TCCG-A-G-CG-T-T-GT-CC-GGAAT-TACTGGGCGT-AAA-GAG-CTC-------GT-AG-GTGGT--T-TGTC-G--CGTTG-T-T-C-GTG-AAAA-CCGG-GGG-CTTAAC-CCTC-GGCG-TG-CGGGCGATACGGGCA-G-ACT-GG-AGTACT--GC-AGGGG-A-GACT---GGAATTCCTGGTGTAGCGGTGGAATGCGCAGATATC-AG-GAG-GAACACCGGTGGCGAAGGCGGGTCTCTG------------------------------GGC-AG-TAACTGACGCTGAG-GAGCG-A-A-AGC-G-TGG-GG-A-GC-GAACAGG
Otu0570	>Firmicutes;Clostridia;Clostridiales;Peptoniphilaceae;Murdochiella;Murdochiella_massiliensis;Otu0570	TACG-T-A-G--G-G-GGCG-A-G-CG-T-T-GT-TC-GGAAT-TATTGGGCGT-AAA-GGG-TAC-------GT-AG-GCGGC--T-CGTT-A--AGTTT-G-G-C-GTT-AAAT-TCCG-GGG-CTCAAC-CCCG-GC-A-AG-CGTTGAAAACTGGCG-A-GCT-TG-AGTAGT--AG-AGGGG-A-CAGT---GGAATTCCTAGTGTAGCGGTGAAATGCGTAGAGATT-AG-GAA-GAATACCGGTGGCGAAGGCGACTGTCTG------------------------------GAT-AC-ATACTGACGCTGAG-GTACG-A-A-AGC-G-TGG-GG-A-GC-AAACAGG
Otu1062	>Firmicutes;Clostridia;Peptostreptococcales-Tissierellales;FamilyXI;Murdochiella;Murdochiella_sp;Otu1062	TACG-T-A-G--G-G-GGCG-A-G-CG-T-T-GT-CC-GGAAT-TATTGGGCGT-AAA-GGG-TAC-------GT-AG-GCGGA--C-AGTC-A--AGTTT-G-A-C-GTC-AAAG-CCCA-GAG-CTTAAC-TCTG-GTAA--G-CGTTAAAAACTGGCT-G-CCT-TG-AGTGGT--AG-ATGGG-A-TCGT---GGAATTCCTAGTGTAGCGGTGAAATGCGTAGAGATT-AG-GAA-GAATACCAGTGGCGAAAGCGACGATCTG------------------------------GAT-AC-CAACTGACGCTGAG-GTACG-A-A-AGC-G-TGG-GG-A-GC-AAACAGG
Otu0686	>Proteobacteria;Gammaproteobacteria;Pseudomonadales;Moraxellaceae;Moraxella;Moraxella_atlantae;Otu0686	TACA-G-A-G--G-G-TGCG-A-G-CG-T-T-AA-TC-GGAAT-TACTGGGCGT-AAA-GCG-GGT-------GC-AG-GTGGT--C-CATT-A--AGTCG-T-A-T-GTG-AAAG-CCCT-GGG-CTTAAC-CTAG-GAAC-AG-CATACGATACTGGTG-A-ACT-AG-AGTATA--TG-AGAGG-A-AAGT---AGAATTCCAGGTGTAGCGGTGAAATGCGTAGAGATC-TG-GAG-GAATACCGATGGCGAAGGCAGCTTTCTG------------------------------GCA-CA-ATACTGACACTCAG-ACCCG-A-A-AGC-G-TGG-GT-A-GC-AAACAGG
Otu0207	>Proteobacteria;Gammaproteobacteria;Pseudomonadales;Moraxellaceae_1;Moraxellaceae;Moraxellaceae_1;Otu0207	TACA-G-A-G--G-G-TGCA-A-G-CG-T-T-AA-TC-GGAAT-TACTGGGCGT-AAA-GCG-CGC-------GT-AG-GCGGT--T-ATGC-A--AGTTG-G-A-G-GTG-AAAT-CCCC-GGG-CTCAAC-CTGG-GCAC-TG-CCTTCAAAACTGCAT-G-GCT-AG-AGTATG--GG-AGAGG-A-AGGT---AGAATTCCAGGTGTAGCGGTGAAATGCGTAGAGATC-TG-GAG-GAATACCGATGGCGAAGGCAGCCTTCTG------------------------------GCC-TA-ATACTGACGCTGAG-GTGCG-A-A-AGC-A-TGG-GG-A-GC-AAACAGG
Otu0965	>Bacteroidetes;Bacteroidia;Sphingobacteriales;Sphingobacteriaceae;Mucilaginibacter;Mucilaginibacter_carri;Otu0965	TACG-G-A-G--G-A-TCCA-A-G-CG-T-T-AT-CC-GGATT-TATTGGGTTT-AAA-GGG-TGC-------GT-AG-GTGGC--C-TATT-A--AGTCA-G-G-G-GTG-AAAG-ACGG-TAG-CTTAAC-TATC-GCAG-TG-CCTTTGATACTGATG-G-GCT-TG-AATACA--CT-TGAGG-T-AGGC---GGAATGTGACAAGTAGCGGTGAAATGCATAGATATG-TC-ACA-GAACACCAATTGCGAAGGCAGCTTACTA------------------------------AAG-TG-TTATTGACACTGAG-GCACG-A-A-AGC-G-TGG-GG-A-TC-AAACAGG
Otu0062	>Firmicutes;Clostridia;Peptostreptococcales-Tissierellales;FamilyXI;Murdochiella;Murdochiella_massiliensis*;Otu0062	TACG-T-A-G--G-G-GGCG-A-G-CG-T-T-GT-TC-GGAAT-TATTGGGCGT-AAA-GGG-TAC-------GT-AG-GCGGT--T-TGTT-A--AGTTT-G-G-C-GTT-AAAT-CACG-GGG-CTCAAC-CCCG-TT-C-AG-CGTTGAAAACTGGCA-A-ACT-TG-AGTAGT--AG-AGGGG-A-CAGT---GGAATTCCTAGTGTAGCGGTGAAATGCGTAGAGATT-AG-GAA-GAATACCGGTGGCGAAGGCGACTGTCTG------------------------------GAT-AC-ATACTGACGCTCAG-GTACG-A-A-AGC-G-TGG-GG-A-GC-AAACAGG
Otu2804	>Firmicutes;Clostridia;Lachnospirales;Lachnospiraceae;Moryella;Moryella_indoligenes;Otu2804	TACG-T-A-G--G-G-GGCA-A-G-CG-T-T-AT-CC-GGATT-TACTGGGTGT-AAA-GGG-AGC-------GC-AG-ACGGC--T-ATGC-A--AGTCT-G-A-A-GTG-AAAG-CCCG-GGG-CTCAAC-CCCG-GGAT-TG-CTTTGGAAACTGTGT-A-GCT-AG-AGTGTC--GG-AGAGG-T-AAGC---AGAATTCCCAGTGTAGCGGTGAAATGCGTAGATATA-TG-GAA-GAACACCGGTGGCGAAGGCGGCTCTCTG------------------------------GTC-TG-TTACTGACGCTGAG-GCTCG-A-A-AGC-A-TGG-GT-A-GC-GAACAGG
Otu1488	>Firmicutes;Clostridia;Lachnospirales;Lachnospiraceae;Moryella;Moryella_sp;Otu1488	TACG-G-G-G--G-A-TGCG-A-G-CG-T-T-AT-CC-GGATT-TACTGGGTGT-AAA-GGG-AGC-------GC-AG-ACGGC--T-GTGC-A--AGTCT-G-A-A-GTG-AAAG-CCCG-CAG-CTCAAC-TGCG-GGAT-TG-CTTTGGAAACTGTGC-G-GCT-TG-AGTATC--GG-AGAGA-T-AAGC---GGAATTCCAAGTGTAGCGGTGAAATGCGTAGATATT-TG-GAG-GAACACCGGTGGCGAAAGCGGCTTACTG------------------------------GAC-GA-AAACTGACGTTGAG-GCTCG-A-A-GGC-G-TGG-GG-A-GC-AAACAGG
Otu0826	>Acidobacteria;Actinobacteria;Actinomycetales;Actinomycetaceae;Mobiluncus;Mobiluncus_sp;Otu0826	TACG-T-A-G--G-G-CGCA-A-G-CG-T-T-AT-CC-GGAAT-TATTGGGCGT-AAA-GAG-CTT-------GT-AG-GCGGT--T-CGTC-G--CGTCT-G-T-C-GTG-AAAG-CCAG-CAG-CTTAAC-TGTT-GGTC-TG-CGGTGGGTACGGGCG-G-GCT-TG-AGTGCG--GT-AGAGG-T-GACT---GGAATTCCTGGTGTAGCGGTGGAATGCGCAGATATC-AG-GAG-GAACACCGATGGCGAAGGCAGGTCTCTG------------------------------GGC-TG-CTACTGACGCTGAG-AAGCG-A-A-AGC-G-TGG-GG-A-GC-GAACAGG
Otu2998	>Firmicutes;Clostridia;Peptostreptococcales-Tissierellales;Anaerovoracaceae;Mogibacterium;Mogibacterium_pumilum;Otu2998	TACG-T-A-G--G-G-GGCG-A-G-CG-T-T-AT-CC-GGAAT-TATTGGGCGT-AAA-GAG-TGC-------GT-AG-GTGGT--A-ACTT-A--AGCGC-A-A-G-GTT-TAAT-TTAG-AGG-CTCAAC-CTCT-ACAT--G-CCTTGCGAACTGGGC-T-ACT-TG-AGTGCA--GG-AGGGG-A-AAGC---GGAATTCCTAGTGTAGCGGTGAAATGCGTAGATATT-AG-GAG-GAACACCAGCGGCGAAGGCGGCTTTCTG------------------------------GAC-TG-TAACTGACACTGAG-GCACG-A-A-AGC-G-TGG-GT-A-GC-AAACAGG
Otu2174	>Firmicutes;Clostridia;Peptostreptococcales-Tissierellales;Anaerovoracaceae;Mogibacterium;Mogibacterium_timidum;Otu2174	TACG-T-A-G--G-G-GGCA-A-G-CG-T-T-AT-CC-GGAAT-TATTGGGCGT-AAA-GCG-TGC-------GT-AG-GTGGT--T-ACCT-A--AGCGC-A-A-G-GTT-TAAT-TTAG-CAG-CTCAAC-TGCT-ACAT--G-CCTTGCGAACTGGGC-T-ACT-TG-AGTGCA--GG-AGGGG-A-AAGC---GGAATTCCTAGTGTAGCGGTGAAATGCGTAGATATT-AG-GAG-GAACACCGGCGGCGAAGGCGGCTTTCTG------------------------------GAC-TG-TAACTGACACTGAG-GCACG-A-A-AGC-G-TGG-GG-A-GC-AAACAGG
Otu0210	>Firmicutes;Clostridia;Clostridiales;Clostridiales_IncertaeSedisXIII;Mogibacterium;Mogibacterium_timidum;Otu0210	TACG-T-A-G--G-G-GGCA-A-G-CG-T-T-AT-CC-GGAAT-TATTGGGCGT-AAA-GCG-TGC-------GT-AG-GTGGT--A-ATTT-A--AGCGC-A-A-G-GTT-TAAA-CTAA-CGG-CTCAAC-CGTT-AAAT--G-CCATGCGAACTGGAT-T-ACT-TG-AGTGCT--GG-AGGGG-A-AAGC---GGAATTCCTAGTGTAGCGGTGAAATGCGTAGATATT-AG-GAG-GAACACCGGCGGCGAAGGCGGCTTTCTG------------------------------GAC-AG-CAACTGACACTGAG-GCACG-A-A-AGT-G-TGG-GT-A-GC-AAACAGG
Otu1441	>Firmicutes;Clostridia;Monoglobales;Monoglobaceae;Monoglobus;Monoglobus_sp;Otu1441	TACG-T-A-G--G-T-GGCA-A-G-CG-T-T-GT-CC-GGATT-TACTGGGTGT-AAA-GGG-CGT-------GT-AG-ACGGG--T-GAGC-A--AGTCA-G-A-T-GTG-AAAT-ACCG-CAG-CTTAAC-TGCG-GGGC-TG-CATTTGAAACTGCTT-A-TCT-TG-AGTGCG--GG-AGAGG-A-AAGC---GGAATTCCTAGTGTAGCGGTGAAATGCGTAGATATT-AG-GAG-GAACACCAGTGGCGAAGGCGGCTTTCTG------------------------------GAC-CG-TAACTGACGTTGAG-GCGCG-A-A-AGC-G-TGG-GT-A-GC-AAACAGG
Otu1141	>Proteobacteria;Alphaproteobacteria;Rhizobiales;Beijerinckiaceae;Bosea;Bosea_thiooxidans;Otu1141	TACG-A-A-G--G-G-GGCT-A-G-CG-T-T-GT-TC-GGAAT-CACTGGGCGT-AAA-GGG-CGC-------GT-AG-GCGGC--T-TTAT-A--AGTCG-G-G-G-GTG-AAAG-CCTG-TGG-CTCAAC-CACA-GAAT-TG-CCTTCGATACTGTAG-A-GCT-TG-AGACCG--GA-AGAGG-T-AAGT---GGAACTGCGAGTGTAGAGGTGAAATTCGTAGATATT-CG-CAA-GAACACCAGTGGCGAAGGCGGCTTACTG------------------------------GTC-CG-GTTCTGACGCTGAG-GCGCG-A-A-AGC-G-TGG-GG-A-GC-AAACAGG
Otu0178	>Proteobacteria;Betaproteobacteria;Burkholderiales;Comamonadaceae;Mitsuaria;Mitsuaria_chitosanitabida;Otu0178	TACG-T-A-G--G-G-TGCA-A-G-CG-T-T-AA-TC-GGAAT-TACTGGGCGT-AAA-GCG-TGC-------GC-AG-GCGGT--T-ATGC-A--AGACA-G-A-T-GTG-AAAT-CCCC-GGG-CTCAAC-CTGG-GAAC-TG-CATTTGTGACTGCAT-G-ACT-AG-AGTACG--AC-AGAGG-G-AGAT---GGAATTCCGCGTGTAGCAGTGAAATGCGTAGATATG-CG-GAG-GAACACCGATGGCGAAGGCAATCTCCTG------------------------------GGC-CT-GTACTGACGCTCAT-GCAGG-A-A-AGC-G-GGG-GG-A-GC-AAACAGG
Otu1902	>Proteobacteria;Gammaproteobacteria;Burkholderiales;Nitrosomonadaceae;MND1;MND1_sp;Otu1902	TACG-T-A-G--G-G-TGCG-A-G-CG-T-T-AA-TC-GGAAT-TACTGGGCGT-AAA-GTG-TGC-------GC-AG-GTGGC--C-GCGC-A--TGTCG-A-G-T-GTG-AAAT-CCCC-GAG-CTTAAC-TTGG-GAAT-TG-CGCTCGAAACTATGT-G-GCT-AG-AGTGTG--GC-AGAGG-G-AGGT---GGAATTCCACGTGTAGCGGTGAAATGCGTAGAGATG-TG-GAG-GAACACCAATGGCGAAGGCAGCCTCCTG------------------------------GGC-CA-ACACTGACACTCAT-GCACG-A-A-AGC-G-TGG-GG-A-GC-AAACAGG
Otu1066	>Acidobacteria;Actinobacteria;Actinomycetales;Actinomycetaceae;Mobiluncus;Mobiluncus_curtisii*;Otu1066	TACG-G-A-G--G-A-TGCG-A-G-CG-T-T-AT-CC-GGATT-TATTGGGCGT-AAA-GAG-CTC-------GT-AG-GTGGT--T-CGTC-G--CGTCT-G-T-C-GTG-AAAG-CCAG-CAG-CTTAAC-TGTT-GGTC-TG-CGGTGG-TACGGGCG-G-GCT-TG-AGTGCG--GT-AGGGG-T-GACT---GGAATTCCTGGTGTAGCGGTGGAATGCGCAGATATC-AG-GAG-GAACACCGATGGCGAAGGCAGGTCACTG------------------------------GGC-CG-TTACTGACACTGAG-GAGCG-A-A-AGC-G-TGG-GG-A-GC-GAACAGG
Otu1493	>Acidobacteria;Actinobacteria;Actinomycetales;Actinomycetaceae;Mobiluncus;Mobiluncus_mulieris;Otu1493	TACG-T-A-G--G-G-CGCG-A-G-CG-C-T-GT-CC-GGATT-TATTGGGCGT-AAA-GAG-CTC-------GT-AG-GTGGT--T-CGTC-G--CATCT-G-T-C-GTG-AAAG-CCAG-CAG-CTTAAC-TGTT-GGTC-TG-CGGTGGGTACGGGCG-G-GCT-TG-AGTGCG--GT-AGGGG-T-GACT---GGAATTCCTGGTGTAGCGGTGGAATGCGCAGATATC-AG-GAG-GAACACCGATGGCGAAGGCAGGTCACTG------------------------------GGC-CG-TTACTGACGCTGAG-GCGCG-A-A-AGC-G-TGG-GG-A-GC-AAACAAG
Otu3169	>Firmicutes;Bacilli;Staphylococcales;Staphylococcaceae;Nosocomiicoccus;Nosocomiicoccus_sp;Otu3169	TACG-T-A-G--G-T-GGCA-A-G-CG-T-T-AT-CC-GGAAT-TATTGGGCGT-AAA-GCG-CGC-------GT-AG-GCGGC--G-AAAT-A--AGTCT-G-A-T-GTG-AAAG-CCCC-CGG-CTCAAC-CGGG-GAAG-GT-CATTGGAAACTGTAT-C-GCT-TG-AGTGCA--GA-AGAGG-A-GAGT---GGAATTCCATGTGTAGCGGTGAAGTGCGCAGAGATA-TG-GAG-GAACACCAGTGGCGAAGGCGGCTCTCTG------------------------------GTC-TG-TTACTGACGCTGAG-GCTCG-A-A-AGC-A-TGG-GT-A-GC-GAACAGG
Otu0244	>Proteobacteria;Betaproteobacteria;Burkholderiales;Oxalobacteraceae;Noviherbaspirillum;Noviherbaspirillum_denitrificans;Otu0244	TACG-T-A-G--G-G-TGCA-G-G-CG-T-T-AA-TC-GGAAT-TACTGGGCGT-AAA-GCG-TGC-------GC-AG-GCGGC--T-TCCT-A--AGTCA-G-A-T-GTG-AAAT-CCCC-GGG-CTTAAC-CTGG-GAAC-TG-CATTTGTGACTGCAT-G-GCT-AG-AGTGTG--TC-AGAGG-G-GGGT---AGAATTCCACGTGTAGCAGTGAAATGCGTAGATATG-TG-GAG-GAATACCGATGGCGAAGGCAGCCCCCTG------------------------------GGA-TA-ACACTGACGCTCAT-GCACG-A-A-AGC-G-TGG-GG-A-GC-AAACAGG
Otu3725	>Acidobacteria;Actinobacteria;Propionibacteriales;Nocardioidaceae;Nocardioides;Nocardioides_sp;Otu3725	TACG-T-A-G--G-G-TGCG-A-G-CG-T-T-GT-CC-GGAAT-TATTGGGCGT-AAA-GGG-CTC-------GT-AG-GCGGT--T-TGTC-G--CGTCG-G-G-A-GTG-AAAA-CACC-GGG-CTTAAC-TCGG-TGCT-TG-CTTTCGATACGGGCA-G-ACT-AG-AGGTAT--GC-AGGGG-A-GAAC---GGAATTCCTGGTGTAGCGGTGAAATGCGCAGATATC-AG-GAG-GAACACCGGTGGCGAAGGCGGCTCTCTG------------------------------GGC-AT-GACCTGACGCTGAG-GAGCG-A-A-AGT-G-TGG-GG-A-GC-GAACAGG
Otu2477	>Firmicutes;Bacilli;Staphylococcales;Staphylococcaceae;Nosocomiicoccus;Nosocomiicoccus_ massiliensis;Otu2477	TACG-T-A-G--G-T-GGCA-A-G-CG-T-T-AT-CC-GGAAT-TATTGGGCGT-AAA-GCG-CGC-------GT-AG-GCGGC--G-AAAT-A--AGTCT-G-A-T-GTG-AAAG-CCCT-CGG-CTCAAC-CGGG-GAAG-GT-CATTGGAAACTGTAT-C-GCT-TG-AGTGCA--GA-AGAGG-A-GAGT---GGAATTCCATGTGTAGCGGTGAAATGCGCAGGGATA-TG-GAG-GAACACCAGTGGCGAAGGCGGCTCTCTG------------------------------GTC-TG-TAACTGACGCTGAT-GTGCG-A-A-AGC-G-TGG-GG-A-TC-AAACAGG
Otu0251	>Proteobacteria;Alphaproteobacteria;Rhodospirillales;Azospirillaceae;Nitrospirillum;Nitrospirillum_amazonense;Otu0251	TACG-A-A-G--G-G-GGCT-A-G-CG-T-T-GT-TC-GGAGT-TACTGGGCGT-AAA-GGG-CGC-------GT-AG-GCGGT--T-TATC-A--AGTCA-G-G-C-GTG-AAAG-CCCC-GGG-CTCAAC-CTGG-GAAT-TG-CGCTTGGTACTGGTA-G-ACT-TG-AGTTCA--GG-AGAGG-T-GAGT---GGAATTCCCAGTGTAGAGGTGAAATTCGTAGATATT-GG-GAA-GAACACCGGTGGCGAAGGCGGCTCACTG------------------------------GAC-CG-ATACTGACGCTGAG-GCGCG-A-A-AGC-G-TGG-GG-A-GC-AAACAGG
Otu2926	>Acidobacteria;Actinobacteria;Propionibacteriales;Nocardioidaceae;Nocardioides;Nocardioides_halotolerans;Otu2926	TACG-T-A-G--G-G-TCCG-G-G-CG-T-T-GT-CC-GGAAT-TATTGGGCGT-AAA-GGG-CTC-------GT-AG-GCGGT--C-TGTC-G--CGTCG-G-G-A-GTG-AAAA-CTTA-CAG-CTTAAC-TGTG-AGCG-TG-CTTCCGATACGGGCA-G-ACT-TG-AGGTAT--TC-AGGGG-A-GAAC---GGAATTCCTGGTGTAGCGGTGAAGTGCGCAGATATC-AG-GAG-GAACACCGGTGGCGAAGGCGGTTCTCTG------------------------------GGA-AT-ATCCTGACGCTGAG-GAGCG-A-A-AGT-G-TGG-GG-A-GC-GAACAGG
Otu0131	>Proteobacteria;Gammaproteobacteria;Nevskiales;Nevskiaceae_1;Nevskiaceae;Nevskiaceae_1;Otu0131	TACA-G-A-G--G-G-TGCA-A-G-CG-T-T-AA-TC-GGATT-TACTGGGCGT-AAA-GCG-TGT-------GT-AG-GTGGT--T-GGGA-A--AGTCA-A-T-T-GTG-AAAT-CCCC-GGG-CTTAAC-TCGG-GAAC-TG-CTTTTGATACTGTCT-G-ACT-AG-AATTCG--GT-AGAGG-G-AGGC---GGAACTCCAGGTGTAGCGGTGAAATGCGTAGATATC-TG-GAA-GAACACCAATGGCGAAGGCAACCTCCTG------------------------------GGC-CT-GAATTGACACTGAG-ACACG-A-A-AGC-G-TGG-GG-A-TC-AAACAGG
Otu2708	>Nitrospirae;Nitrospiria;Nitrospirales;Nitrospiraceae;Nitrospira;Nitrospira_japonica;Otu2708	TACG-A-A-G--G-T-GGCA-A-G-CG-T-T-GT-TC-GGATT-TACTGGGCGT-ACA-GGG-AGC-------GT-AG-GCGGT--T-GGAC-A--AGCCC-T-C-C-GTG-AAAT-CTCC-AGG-CTTAAC-CTGG-AAAG-TG-CAGAGGGGACTGTTC-A-GCT-AG-AGGATG--GG-AGAGG-A-GCAC---GGAATTCCCGGTGTAGCGGTGAAATGCGTAGAGATC-GG-GAG-GAAGGCCGGTGGCGAAGGCGGCGCTCTG------------------------------GAA-CA-TTTCTGACGCTGAG-GCTCG-A-A-AGC-G-TGG-GG-A-GC-AAACAGG
Otu2671	>Proteobacteria;Gammaproteobacteria;Salinisphaerales;Solimonadaceae;Nevskia;Nevskia_sp;Otu2671	TACA-G-A-G--G-G-TGCA-A-G-CG-T-T-AA-TC-GGATT-TACTGGGCGT-AAA-GCG-TGC-------GT-AG-GCGGT--T-CGTT-A--AGTCG-A-T-T-GTG-AAAG-CCCT-GGG-CTTAAC-CCGG-GAAT-TG-CAGTCGATACTGGCG-G-ACT-AG-AGAACG--GT-AGAGG-G-AGGC---GGAACTCCAGGTGTAGCGGTGAAATGCGTAGATATA-TG-GAA-GAACACCGGTGGCGAAGGCGGCTCTCTG------------------------------GTC-TG-TTACTGACGCTGAG-GCTCG-A-A-AGC-A-TGG-GT-A-GC-GAACAGG
Otu0349	>Proteobacteria;Gammaproteobacteria;Nevskiales;Nevskiaceae;Nevskia;Nevskia_terrae;Otu0349	TACA-G-A-G--G-G-TGCA-A-G-CG-T-T-AA-TC-GGATT-TACTGGGCGT-AAA-GCG-TGC-------GT-AG-GCGGT--T-TGCT-A--AGTCG-G-T-T-GTG-AAAG-CCCT-GGG-CTTAAC-CTGG-GAAT-TG-CAGTCGATACTGGCA-G-GCT-AG-AGAACG--GT-AGAGG-G-AGCC---GGAACTCCAGGTGTAGCGGTGAAATGCGTAGATATC-TG-GAA-GAACACCGATGGCGAAGGCAACCTCCTG------------------------------GGC-CT-GTTCTGACGCTGAG-GCACG-A-A-AGC-G-TGG-GT-A-GC-AAACAGG
Otu0267	>Proteobacteria;Betaproteobacteria;Burkholderiales;Neisseriaceae;Neisseria;Neisseria_flava*;Otu0267	TACG-T-A-G--G-G-TGCG-A-G-CG-T-T-AA-TC-GGAAT-TACTGGGCGT-AAA-GCG-GGC-------GC-AG-ACGGT--T-ACTT-A--AGCAG-G-A-T-GTG-AAAT-CCCC-GGG-CTCAAC-CTGG-GAAC-TG-CGTTCTGAACTGGGT-G-ACT-AG-AGTGTG--TC-AGAGG-G-AGGT---AGAATTCCACGTGTAGCAGTGAAATGCGTAGAGATG-TG-GAG-GAATACCGATGGCGAAGGCAGCCTCCTG------------------------------GGA-TA-ACACTGACGTTCAT-GCCCG-A-A-AGC-G-TGG-GT-A-GC-AAACAGG
Otu1710	>Verrucomicrobia;Chlamydiae;Chlamydiales;Parachlamydiaceae;Neochlamydia;Neochlamydia_sp;Otu1710	TACG-G-A-G--G-G-TGCA-A-G-CA-T-T-AA-TC-GGATT-TATTGGGCGT-AAA-GGG-CGC-------GT-AG-GCGGA--G-AGGT-A--AGTCA-G-A-T-GTG-AAAG-CCCA-GGG-CTCAAC-CCTG-GAAC-AG-CATTTGAAACTGTCT-T-TCT-AG-AGGGTA--GG-CGGAG-A-AAAC---AGAATTCCACGTGTAGCGGTGAAATGCGTAGATATG-TG-GAG-GAATACCGGTGGCGAAGGCGGTTTTCTA------------------------------GCT-TA-TTCCTGACGCTAAT-GCGCG-A-A-AGC-A-AGG-GG-A-GC-AAACAGG
Otu0040	>Proteobacteria;Gammaproteobacteria;Nevskiales;Nevskiaceae;Nevskia;Nevskia_terrae;Otu0040	TACA-G-A-G--G-G-TGCA-A-G-CG-T-T-AA-AC-GGATT-TACTGGGCGT-AAA-GCG-TGC-------GT-AG-GCGGT--C-CGTT-A--AGTCG-A-T-C-GTG-AAAG-CCCT-GGG-CTTAAC-CTGG-GAAT-TG-CAGTCGATACTGGCG-G-ACT-AG-AGAACG--GT-AGAGG-G-AGGC---GGAACTCCAGGTGTAGCGGTGAAATGCGTAGATATC-TG-GAA-GAACACCGATGGCGAAGGCAACCTCCTG------------------------------GGC-CT-GTTCTGACGCTGAG-GCACG-A-A-AGC-G-TGG-GT-A-GC-AAACAGG
Otu0496	>Bacteroidetes;Flavobacteriia;Flavobacteriales;Flavobacteriaceae;Myroides;Myroides_phaeus*;Otu0496	TACG-G-A-G--G-A-TCCA-A-G-CG-T-T-AT-CC-GGAAT-CATTGGGTTT-AAA-GGG-TTC-------GT-AG-GCGGT--T-TATT-A--AGTCA-G-T-G-GTG-AAAT-CTTG-CAG-CTTAAC-TGTA-AAAT-GG-CCATTGATACTGGTA-G-ACT-TG-AATAGT--AT-GGAAG-T-AACT---AGAATATGTAGTGTAGCGGTGAAATGCTTAGATATT-AC-ATA-GAATACCAATTGCGAAGGCAGGTTACTA------------------------------CGT-AC-TGATTGACGCTGAT-GAACG-A-A-AGC-G-TGG-GG-A-GC-GAACAGG
Otu0960	>Myxococcota;Polyangia;Nannocystales;Nannocystaceae;Nannocystis;Nannocystis_sp;Otu0960	TACG-G-A-G--G-G-TGCA-A-A-CG-T-T-GC-TC-GGAAT-TATTGGGCGT-AAA-GCG-CAC-------GT-AG-GCGGC--C-TATC-A--AGTCG-G-A-T-GTG-AAAG-CCCT-GGG-CTCAAC-CCAG-GAAG-TG-CATCCGAAACTGACA-G-GCT-TG-AATGCC--GG-AGGGG-C-CCAG---AGAATTCCCGGTGTAGAGGTGAAATTCGTAGATATC-GG-GAG-GAATACCAGTGGCGAAGGCGCTGGGCTG------------------------------GAC-GG-CGATTGACGCTGAG-GTGCG-A-A-AGC-G-TGG-GG-A-GC-AAACAGG
Otu2188	>Firmicutes;Negativicutes;Veillonellales-Selenomonadales;Veillonellaceae;Negativicoccus;Negativicoccus_sp;Otu2188	TACG-T-A-G--G-T-GGCA-A-G-CG-T-T-GT-CC-GGAAT-TATTGGGCGT-AAA-GAG-CGC-------GT-GG-GCGGT--C-ATGC-A--AGTCA-A-T-C-TTA-AAAG-TGCG-GGG-CTTAAC-CCCG-TGA--TG-GGATTGAAACTGTAT-G-ACT-TG-AGTATC--GG-AGAGG-A-AAGT---AGAATTCCTAGTGTAGCGGTGGAATGCGTAGAGATT-AG-GAA-GAATACCGGTGGCGAAGGCGACTTTCTG------------------------------GAC-GA-AGACTGACGCTGAG-GCGCG-A-A-AGC-G-TGG-GG-A-GC-AAACAGG
Otu0360	>Firmicutes;Negativicutes;Veillonellales-Selenomonadales;Veillonellaceae;Negativicoccus;Negativicoccus_succinicivorans;Otu0360	TACG-T-A-G--G-T-GGCA-A-G-CG-T-T-GT-CC-GGAAT-TATTGGGCGT-AAA-GAG-CGC-------GT-AG-GCGGT--A-TGAT-A--AGTCT-G-T-C-TTA-GAAG-TGCG-GGG-CTTAAC-CCCG-TGAG--G-GGACAGAGACTGTCA-T-ACT-AG-AGTCTC--GG-AGAGG-A-AAGC---GGAATTCCTAGTGTAGCGGTGAAATGCGTAGAGATT-AG-GAA-GAACACCGGTGGCGAAGGCGGCTTTCTG------------------------------GAC-GA-GCACTGACGCTGAG-GCGCG-A-A-AGC-G-TGG-GG-A-GC-GAACAGG
Otu0431	>Actinobacteria;Actinobacteria;Mycobacteriales;Mycobacteriaceae;Mycobacterium;Mycobacterium_vaccae*;Otu0431	TACG-T-A-G--G-G-TCCG-A-G-CG-T-T-GT-CC-GGAAT-TACTGGGCGT-AAA-GAG-CTC-------GT-AG-GTGGT--T-TGTC-G--CGTTG-T-C-C-GTG-AAAA-CTCA-CAG-CTCAAC-TGTG-GGCG-TG-CGGGCGATACGGGCA-G-ACT-AG-AGTACT--GC-AGGGG-A-GACT---GGAATTCCTGGTGTAGCGGTGGAATGCGCAGATATC-AG-GAG-GAACACCGGTGGCGAAGGCGGGTCTCTG------------------------------GGC-AG-TAACTGACGCTGAG-GAGCG-A-A-AGC-G-TGG-GG-A-GC-GAACAGG
Otu0634	>Firmicutes;Bacilli;Mycoplasmatales;Mycoplasmataceae;Mycoplasma;Mycoplasma_hominis;Otu0634	TACA-T-A-G--G-T-CGCA-A-G-CG-T-T-AT-CC-GGAAT-TATTGGGCGT-AAA-GCG-TTC-------GT-AG-GCTGT--T-TGTT-A--AGTCT-G-G-A-GTT-AAAT-CCCG-GGG-CTCAAC-CCCG-GCTC--G-CTTTGGATACTAGCA-A-ACT-AG-AGTTAG--AT-AGAGG-T-AAGC---GGAATTCCATGTGAAGCGGTGAAATGCGTAGATATA-TG-GAA-GAACACCAAAGGCGAAGGCAGCTTACTG------------------------------GGT-CT-ATACTGACGCTGAG-GGACG-A-A-GGT-G-CGG-GT-A-TC-GAACAGG
Otu3656	>Firmicutes;Bacilli;Mycoplasmatales;Mycoplasmataceae;Mycoplasma;Mycoplasma_sp;Otu3656	TACA-T-A-T--T-T-CTCA-A-T-CT-T-T-AT-CC-TTAAT-TATTTTTCTT-AAA-TCT-TTC-------TT-AT-TCTTT--T-TTTT-A--ATTCT-G-T-A-TTT-AAAT-CCCT-TTT-CTCAAC-CCCG-GCTC--G-CTTTGGATACTAGCA-A-ACT-AG-AGTTAG--AT-AGAGG-T-AAGC---GGAATTCCATGTGAAGCGGTGAAATGCGTAGATATA-TG-GAA-GAACACCAAAGGCGAAGGCAGCTTACTG------------------------------GGT-CT-ATACTGACGCTGAG-GGACG-A-A-AGC-G-TGG-GG-A-GC-AAACAGG
Otu0747	>Proteobacteria;Gammaproteobacteria;Xanthomonadales;Xanthomonadaceae;Lysobacter;Lysobacter_pocheonensis;Otu0747	TACG-A-A-G--G-G-TGCA-A-G-CG-T-T-AC-TC-GGAAT-TACTGGGCGT-AAA-GCG-TGC-------GT-AG-GTGGT--T-CGTT-A--AGTCT-G-A-T-GTG-AAAG-CCCT-GGG-CTCAAC-CTGG-GAAT-TG-CATTGGATACTGGCG-G-GCT-AG-AGTGCG--GT-AGAGG-A-TGGC---GGAATTCCCGGTGTAGCAGTGAAATGCGTAGAGATC-GG-GAG-GAACATCCGTGGCGAAGGCGGCCATCTG------------------------------GAC-CA-GCACTGACACTGAG-GCACG-A-A-AGC-G-TGG-GG-A-GC-AAACAGG
Otu3661	>Proteobacteria;Gammaproteobacteria;Pseudomonadales;Halieaceae;Luminiphilus;Luminiphilus_sp;Otu3661	TACG-G-A-G--G-G-TGCA-A-G-CG-T-T-AA-TC-GGAAT-TACTGGGCGT-AAA-GCG-CGC-------GT-AG-GCGGC--T-TTTT-A--AGTCG-G-A-T-GTG-AAAA-CCCC-GGG-CTCAAC-CTGG-GAAC-TG-CATCCGATACTGGAA-G-GCT-AG-AGTGCG--AG-AGAGG-G-AGGT---AGAATTCCATGTGTAGCGGTGAAATGCTTAGATATG-TC-CTA-GAACACCAATAGCGAAGGCAGCTCACTA------------------------------GGC-CT-GGATTGACGCTCAG-GGACG-A-A-AGC-G-TGG-GG-A-GC-GAACAGG
Otu3643	>Gemmatimonadetes;Longimicrobia;Longimicrobiales;Longimicrobiaceae;Longimicrobium;Longimicrobium_sp;Otu3643	TACA-G-A-G--G-G-TGCG-A-G-CG-T-T-GT-TC-GGAAT-TACTGGGCGT-AAA-GCG-CGC-------GC-AG-GCGGT--C-CTTT-A--AGTCTaC-C-C-GTG-AAAT-GCCG-GAG-CTCAAC-TCCGtGCAC-GC-CGGGGGATACTGGAG-G-ACT-GG-AGACGA--GT-AGAGG-C-AAGC---GGAATTCCGGGTGTAGCGGTGGAATGCGTAGAGATC-CG-GAA-GAACACCGGAGGCGAAGGCGGCTTGCTG------------------------------GGC-TT-GGTCTGACGCTGAG-GCGCG-A-A-AGC-G-TGG-GG-A-GC-GAACAGG
Otu2949	>Firmicutes;Bacilli;Lactobacillales;Listeriaceae;Listeria;Listeria_fleischmannii;Otu2949	TACG-T-A-G--G-T-GGCA-A-G-CG-T-T-GT-CC-GGAAT-TATTGGGCGT-AAA-GCG-CGC-------GC-AG-GCGGT--C-TTTT-A--AGTTG-G-G-T-GTG-AAAG-CCCT-CGG-CTCAAC-CGAG-GAGG-GT-CACTCAAAACTGGGA-G-ACT-GG-AGTGCA--GA-AGAGG-A-GAGT---GGAATTCCATGTGTAGCGGTGAAATGCGTAGATATA-TG-GAG-GAACACCAGTGGCGAAGGCGGCTCTCTG------------------------------GTC-TG-TAACTGACGCTGAG-GCGCG-A-A-AGC-G-TGG-GG-A-GC-AAACAGG
Otu0402	>Proteobacteria;Gammaproteobacteria;Enterobacterales;Enterobacteriaceae;Mangrovibacter;Mangrovibacter_sp;Otu0402	TACG-G-A-G--G-G-TGCA-A-G-CG-T-T-AA-TC-GGAAT-CACTGGGCGT-AAA-GCG-CAC-------GC-AG-GCGGT--T-GGTT-A--AGTCA-G-A-T-GTG-AAAT-CCCC-GGG-CTCAAC-CCGG-GAAC-TG-CATTTGAAACTGGCC-A-GCT-GG-AGTCTC--GT-AGAGG-G-AGGT---AGAATTCCAGGTGTAGCGGTGAAATGCGTAGAGATC-TG-GAG-GAATACCGGTGGCGAAGGCGGCCTCCTG------------------------------GAC-GA-AGACTGACGCTCAG-GTGCG-A-A-AGC-G-TGG-GG-A-GC-AAACAGG
Otu2095	>Proteobacteria;Gammaproteobacteria;Pseudomonadales;Marinomonadaceae;Marinomonas;Marinomonas_primoryensis;Otu2095	TACA-G-A-G--G-G-TGCA-A-G-CG-T-T-AA-TC-GGAAT-TACTGGGCGT-AAA-GCG-CGC-------GT-AG-GTGGT--T-TGTT-A--AGTCG-G-A-T-GTG-AAAT-CCCA-GGG-CTCAAC-CTTG-GAAT-GG-CACCCGATACTGGCA-G-ACT-AG-AGTATG--GT-AGAGG-G-GTGT---GGAATTTCCTGTGTAGCGGTGAAATGCGTAGATATA-GG-AAG-GAACATCAGTGGCGA-GGCGACACCCTG------------------------------GAC-TA-ATACTGACACTGAG-GTGCG-A-A-AGC-G-TGG-GG-A-GC-AAACAGG
Otu1018	>Firmicutes;Clostridia;Oscillospirales;Hungateiclostridiaceae;Mageeibacillus;Mageeibacillus_BVAB3*;Otu1018	TACG-T-A-G--G-T-GGCG-A-G-CG-T-T-AT-CC-GGATT-TACTGGGTGT-AAA-GGG-CGT-------GC-AG-GCGGG--C-TGAT-A--AGTCA-G-A-T-GTG-AAAT-CCCC-GAG-CTTAAC-TCGG-AAAC-TG-CATCTGATACTGTTG-G-TCT-TG-AGTGCT--GG-AGAGG-A-TAGT---GGAATTCCTAGTGTAGCGGTAAAATGCGCAGATATT-AG-GAG-GAACACCAGTGGCGAAGGCGGCTATCTG------------------------------GAC-AG-TAACTGACGCTGAG-GCGCG-A-A-AGC-T-AGG-GG-A-GC-GAACAGG
Otu0041	>Firmicutes;Clostridia;Clostridiales;Ruminococcaceae;Mageeibacillus;Mageeibacillus_indolicus_BVAB3*;Otu0041	TACG-T-A-G--G-T-GGCG-A-G-CG-T-T-AT-CC-GGATT-TACTGGGTGT-AAA-GGG-CGT-------GC-AG-GCGGG--C-TGAT-A--AGTCA-G-A-T-GTG-AAAT-CCCC-GAG-CTTAAC-TCGG-AAAC-TG-CATCTGATACTGTTG-G-TCT-TG-AGTGCT--GG-AGAGG-A-TAGT---GGAATTCCTAGTGTAGCGGTAAAATGCGCAGATATT-AG-GAG-GAACACCAGTGGCGAAGGCGGCTATCTG------------------------------GAC-AG-TAACTGACGCTGAG-GCGCG-A-A-AGC-G-TGG--G-A-GC-AAACAGG
Otu3104	>Verrucomicrobia;Verrucomicrobiae;Verrucomicrobiales;Rubritaleaceae;Luteolibacter;Luteolibacter_luojiensis*;Otu3104	TACG-A-A-G--G-T-CCCA-A-G-CG-T-T-GT-TC-GGAAT-CACTGGGCGT-AAA-GGG-AGC-------GT-AG-GCGGC--G-TGGT-A--AGTCA-G-A-T-GTG-AAAT-CCCG-GGG-CTCAAC-CCCG-GAAC-TG-CATCCGATACTGCCA-T-GCT-AG-AGGACT--GG-AGAGG-T-AGCT---GGAATTCTTGGTGTAGCAGTGAAATGCGTAGAGATC-AA-GAG-GAACACTCGTGGCGAAAGCGAGCTACTG------------------------------GAC-AA-TTCCTGACGCTGAG-GCTCG-A-A-GGC-T-AGG-GT-A-GC-GAAAGGG
Otu0705	>Proteobacteria;Gammaproteobacteria;Xanthomonadales;Xanthomonadaceae;Lysobacter pythonis;Lysobacter pythonis_sp;Otu0705	TACG-A-A-G--G-G-TGCA-A-G-CG-T-T-AC-TC-GGAAT-TACTGGGCGT-AAA-GCG-TGC-------GT-AG-GTGGT--T-TGTT-A--AGTCA-G-A-T-GTG-AAAG-CCCT-GGG-CTCAAC-CTGG-GAAC-TG-CATTTGATACTGGCA-G-GCT-AG-AGTGCG--GT-AGAGG-A-TAGC---GGAATTCCTGGTGTAGCAGTGAAATGCGTAGAGATC-AG-GAG-GAACATCCGTGGCGAAGGCGGCTATCTG------------------------------GGC-CA-GCACTGACACTGAG-GCACG-A-A-AGC-G-TGG-GG-A-GC-AAACAGG
Otu2486	>Acidobacteria;Actinobacteria;Corynebacteriales;Corynebacteriaceae;Corynebacterium;Corynebacterium_amycolatum*;Otu2486	TACG-T-A-G--G-T-GGCA-A-G-CG-T-T-GT-CC-GAATT-TATTGGGCGT-AAA-GAG-CTC-------GT-AG-GTGGT--T-TGTC-G--CGTCG-T-C-T-GTG-AAAT-TCCG-GGG-CTTAAC-TCCG-GGCG-TG-CAGGCGATACGGGCAtA-ACT-TG-AGTACT--GT-AGGGG-A-GACT---GGAATTCCTGGTGTAGCGGTGAAATGCGCAGATATC-AG-GAG-GAACACCGGTGGCGAAGGCGGGTCTCTG------------------------------GGC-AG-TAACTGACGCTGAG-GAGCG-A-A-AGC-A-TGG-GG-A-GC-GAACAGC
Otu0330	>Actinobacteria;Actinobacteria;Mycobacteriales;Corynebacteriaceae;Corynebacterium;Corynebacterium_kroppenstedtii;Otu0330	TACG-T-A-G--G-G-TGCG-A-G-CG-T-T-GT-CC-GGAAT-TACTGGGCGT-AAA-GAG-CTC-------GT-AG-GTGGT--C-TGTC-G--CGTCA-T-T-T-GTG-AAAG-CCCG-GGG-CTTAAC-TCCG-GGTT-GG-CAGGTGATACGGGCAtG-ACT-GG-AGTACT--GT-AGGGG-A-GACT---GGAATTCCTGGTGTAGCGGTGAAATGCGCAGATATC-AG-GAG-GAACACCGGTGGCGAAGGCGGGTCTCTG------------------------------GGC-AG-TAACTGACGCTGAG-GAGCG-A-A-AGC-A-TGG-GT-A-GC-GAACAGG
Otu1195	>Acidobacteria;Actinobacteria;Corynebacteriales;Corynebacteriaceae;Corynebacterium;Corynebacterium_massiliense;Otu1195	TACG-T-A-G--G-G-TGCG-A-G-CG-T-T-GT-CC-GGAAT-TACTGGGC---AAA-GGG-CTC-------GT-AG-GTGGT--G-TGTC-G--CGTCG-T-C-T-GTG-AAAT-TCCG-GGG-CTTAAC-TCCG-GGCG-TG-CAGGCGATACGGGCA-T-GCT-TG-AGTGCT--GT-AGGGG-T-AGCT---GGAATGCCTGGTGTAGCGGTGAAATGCGCAGATATC-AG-GCA-GAACGCCGATGGCGAAGGCAGGTTACTG------------------------------GGC-AG-TTACTGACGCTGAG-GAGCG-A-A-AGC-A-TGG-GT-A-GC-GAACAGG
Otu0195	>Actinobacteria;Actinobacteria;Mycobacteriales;Corynebacteriaceae;Corynebacterium;Corynebacterium_glucuronolyticum;Otu0195	TACG-T-A-G--G-G-TGCG-A-G-CG-T-T-GT-CC-GGATT-TACTGGGCGT-AAA-GGG-CTC-------GT-AG-GTGGT--G-TGTC-G--CGTCG-T-C-T-GTG-TAAT-CCAG-GGG-CTTAAC-TTTT-GGTT-GG-CAGGCGATACGGGCAtT-GCT-TG-AGTGCT--GT-AGGGG-A-GACT---GGAATTCCTGGTGTAGCGGTGAAATGCGCAGATATC-AG-GAG-GAACACCGATGGCGAAGGCAGGTCTCTG------------------------------GGC-AG-TTACTGACGCTGAG-GAGCG-A-G-AGC-A-TGG-GT-A-GC-GAACAGG
Otu2195	>Acidobacteria;Actinobacteria;Corynebacteriales;Corynebacteriaceae;Corynebacterium;Corynebacterium_genitalium*;Otu2195	TACG-T-A-G--G-G-TGCG---G-CG-TgT-GT-CC-GGAAT-TACTGGGCGT-AAA-GAG-CTC-------GT-AG-GTGGT--T-TGTC-G--CGTCG-T-T-T-GTG-TAAT-ACCG-CAG-CTTAAC-TGCG-GGGT-TG-CAGGCGATACGGGCAtA-ACT-TG-AGTGCT--GT-AGGGG-A-GACT---GGAATTCCTGGTGTAGCGGTGGAATGCGCAGATATC-AG-GAG-GAACACCGATGGCGAAGGCAGGTCTCTG------------------------------GGC-AG-TAACTGACGCTGAG-GAGCG-A-A-AGC-A-TGG-GT-A-GC-GAACAGG
Otu1105	>Acidobacteria;Actinobacteria;Corynebacteriales;Corynebacteriaceae;Corynebacterium;Corynebacterium_jeikeium;Otu1105	TACG-T-A-G--G-G-GTGG-A-G-CG-T-T-GT-CC-GGAAT-TACTGGGCGT-AAA-GAG-CTC-------GT-AG-GTGGT--T-TGTC-G--CGTCG-T-C-T-GTG-AAAT-CCCG-GGG-CTTAAC-TTCG-GGCG-TG-CAGGCGATACGGGCAtA-ACT-AG-AGTGCT--GT-AGGGG-A-GACT---GGAATTCCTGGTGTAGCGGTGAAATGCGCAGATATC-AG-GAG-GAACACCGATGGCGAAGGCAGGTCTCTG------------------------------GGC-AG-TTACTGACGCTGAG-GAGCG-A-A-AGC-A-TGG-GT-A-GC-GAACAGG
Otu3480	>Acidobacteria;Actinobacteria;Corynebacteriales;Corynebacteriaceae;Corynebacterium;Corynebacterium_imitans;Otu3480	TACG-T-A-G--G-G-TGCG-A-G-CG-T-T-GT-CC-GGAAT-TACTGGGCGT-AAA-GAG-CTC-------GT-AG-GTGGT--T-TGTC-G--CGTCG-T-T-T-GTG-GAAT-ACCG-CAG-CTTAAC-TGCG-GGGT-TG-CAGGCGATACGGGCAtA-ACT-TG-AGTGCT--GT-AGGGG-A-GACT---GGAATTCCTGGTGTAGCGGTGGAATGCGCAGATATC-AG-GAG-GAACACCGATGGCGAAGGCAGGTCTCTG------------------------------GGC-AG-TAACTGACGCTCAT-GCACG-A-A-AGC-G-TGG-GG-A-GC-AAACAGG
Otu3274	>Acidobacteria;Actinobacteria;Corynebacteriales;Corynebacteriaceae;Corynebacterium;Corynebacterium_coyleae*;Otu3274	TACG-T-A-G--G-T-GGCA-A-G-CG-T-T-GT-CC-GGATT-TATTGGGCGT-AAA-GAG-CTC-------GT-AG-GTGGT--T-TGTC-G--CATCG-T-T-T-GTG-TAAG-CCCG-CAG-CTTAAC-TGCG-GGAC-TG-CAGGCGATACGGGCAtA-ACT-TG-AGTGCT--GT-AGGGG-A-GACT---GGAATTCCTGGTGTAGCGGTGGAATGCGCAGATATC-AG-GAG-GAACACCGATGGCGAAGGCAGGTCTCTG------------------------------GGC-AG-TAACTGACGCTGAG-GAGCG-A-A-AGC-A-TGG-GG-A-GC-GAACAGG
Otu1510	>Acidobacteria;Actinobacteria;Corynebacteriales;Corynebacteriaceae;Corynebacterium;Corynebacterium_durum;Otu1510	TACG-T-A-G--G-G-TGCA-A-G-CG-T-T-GT-CC-GGATT-TACTGGGCGT-AAA-GAG-CTC-------GT-AG-GTGGT--G-TGTC-G--CGTCG-T-C-T-GTG-AAAT-TCCG-GGG-CTTAAC-TCCG-GGCG-TG-CAGGCGATACGGGCA-CgACT-AG-AGTGCT--GT-AGGGG-T-AACT---GGAATTCCTGGTGTAGCGGTGAAATGCGCAGATATC-AG-GAG-GAACACCGATGGCGAAGGCAGGTTACTG------------------------------GGC-AG-TTACTGACGCTGAG-GAGCG-A-A-AGC-A-TGG-GG-A-GC-GAACAGG
Otu2603	>Acidobacteria;Actinobacteria;Corynebacteriales;Corynebacteriaceae;Corynebacterium;Corynebacterium_frankenforstense;Otu2603	TACG-T-A-G--G-GtGGCG-A-G-CG-T-T-GT-CC-GGATT-TACTGGGCGT-AAA-GGG-CTC-------GT-AG-GTGGT--T-TGTC-G--CGTCG-T-C-T-GTGgAAAT-TCCG-GGG-CTCAAC-TCCG-GGCG-TG-CAGGCGATACGGGCAtA-ACT-TG-AGTACT--GC-AGGGG-T-AACT---GGAATTCCTGGTGTAGCGGTGGAATGCGCAGATATC-AG-GAG-GAACACCGATGGCGAAGGCAGGTTACTG------------------------------GGC-AG-TTACTGACGCTGAG-GAGCG-A-A-AGC-A-TGG-GT-A-GC-GAACAGG
Otu3638	>Acidobacteria;Actinobacteria;Corynebacteriales;Corynebacteriaceae;Corynebacterium;Corynebacterium_aurimucosum;Otu3638	TACG-T-A-G--G-G-TGCG-A-G-CG-T-T-GT-CC-GGAAT-TACTGGGCGT-AAA-GAG-CTC-------GT-AGtGTGGT--T--GTC-G--CGTCG-T-C-T-GTG-AAAT-TCCG-TGG-CTTAAC-TTCG-GGCG-TG-CAGGCGATACGGGCAtA-ACT-TG-AGTGCT--GT-AGGGG-A-GACT---GGAATTCCTGGTGTAGCGGTGAAATGCGCAGATATC-AG-GAG-GAACACCGATGGCGAAGGCAGGTCTCTG------------------------------GGC-AG-TTACTGACGCTGAG-GAGCG-A-A-AGC-A-TGG-GT-A-GC-AAACAGG
Otu1457	>Acidobacteria;Actinobacteria;Corynebacteriales;Corynebacteriaceae;Corynebacterium;Corynebacterium_atypicum;Otu1457	TACG-T-A-G--G-G-TGCG-A-G-CG-T-T-GT-CC-GGATT-TACTGGGCGT-AAA-GGG-CTC-------GT-AG-GTGGT--T-TGTC-G--CGTCG-T-C-T-GTG-AAAT-TCCG-GGG-CTTAAC-TTCG-GGCG-TG-CAGGCGATACGGGCAtA-ACT-TG-AGTGCT--GT-AGGGG-T-AACT---GGAATTCCTGGTGTAGCTGTGGAATGCGCAGATATC-AG-GAG-GAACACCGATGGCGAAGGCAGGTTACTG------------------------------GGC-AG-TTACTGACGCTGAG-GAGCG-A-A-AGC-T-AGG-GG-A-GC-AAACAGG
Otu0106	>Actinobacteria;Actinobacteria;Mycobacteriales;Corynebacteriaceae;Corynebacterium;Corynebacterium_amycolatum*;Otu0106	TACG-T-A-G--G-G-TGCG-A-G-CG-T-T-GT-CC-GGAAT-TACTGGGCGT-AAA-GAG-CTC-------GT-AG-GTGGT--T-TGTC-G--CGTCG-T-C-T-GTG-AAAT-TCCG-GGG-CTTAAC-TCCG-GGCG-TG-CAGGCGATACAGGCAtA-ACT-TG-AGTACT--GT-AGGGG-A-GACT---GGAATTCCTGGTGTAGCGGTGAAATGCGCAGATATC-AG-GAG-GAACACCGGTGGCGAAGGCGGGTCTCTG------------------------------GGC-AG-TAACTGACGCTGAG-GAGCG-A-A-AGC-A-TGG-GG-A-GC-GAACAGG
Otu0069	>Actinobacteria;Actinobacteria;Mycobacteriales;Corynebacteriaceae;Corynebacterium;Corynebacterium_pseudogenitalium;Otu0069	TACG-T-A-G--G-G-TGCG-A-G-CG-T-T-GT-CC-GGAAT-TACTGGGCGT-AAA-GAG-CTC-------GT-AG-GTGGT--T-TGTC-G--CGTCG-T-T-T-GTG-TAAG-TCCA-CAG-CTTAAC-TGTG-GGAC-TG-CAGGCGATACGGGCAtA-ACT-TG-GGTGCT--GT-AGGGG-A-GACT---GGAATTCCTGGTGTAGCGGTGAAATGCGCAGACATC-AG-GAG-GAACACTGATGGCGAAGGCAGGTCTCTG------------------------------GGC-AG-TAACTGACGCTGAG-GAGCG-A-A-AGC-A-TGG-GT-A-GC-GAACAGG
Otu0484	>Actinobacteria;Coriobacteriia;Coriobacteriales_1;Coriobacteriales_1;Coriobacteriales;Coriobacteriales_1;Otu0484	CACG-T-A-G--G-G-GGCG-A-G-CG-T-T-AT-CC-GGATT-CATTGGGCGT-AAA-GCG-CGC-------GT-AG-GCAGC--C-CGGC-C--GGTCG-G-G-G-GTG-AAAG-CGCG-GGG-CCCAAC-CCCG-CG-A-CG-CCCCCGATACCGCCG-G-GCT-CG-AGTCCC--GC-AGGGG-G-AGGC---GGAACTCCCGGTGTAGCGGTGGAATGCGCAGATATC-GG-GAG-GAACACCGGTGGCGAAGGCGGCCTCCTG------------------------------GGC-AG-CGACTGACGCTGAG-GCGCG-A-G-AGC-C-GAG-GG-A-GC-GAACAGG
Otu2691	>Firmicutes;Clostridia;Lachnospirales;Lachnospiraceae;Coprococcus;Coprococcus_eutactus;Otu2691	TACG-T-A-G--G-T-GGCA-A-G-CG-T-T-GT-CC-GGATT-TACTGGGTGT-AAA-GGG-TGC-------GT-AG-GTGGT--G-AGAC-A--AGTCT-G-A-A-GTG-AAAA-TCCG-GGG-CTTAAC-CCCG-GAAC-TG-CTTTGGAAACTGCCT-G-ACT-AG-AGTACA--GG-AGAGG-T-AAGT---GGAATTCCTAGTGTAGCGGTGAAATGCGTAGATATT-AG-GAG-GAACACCAGTGGCGAAGGCGACTTACTG------------------------------GAC-TG-CTACTGACACTGAG-GCACG-A-A-AGC-G-TGG-GG-A-GC-AAACAGG
Otu2179	>Firmicutes;Clostridia;Lachnospirales;Lachnospiraceae;Coprococcus;Coprococcus_comes;Otu2179	TACG-T-A-T--G-G-TGCA-A-G-CG-T-T-AT-CC-GGATT-TACTGGGTGT-AAA-GGG-AGC-------GT-AG-ACGGC--T-GTGT-A--AGTCT-G-A-A-GTG-AAAG-CCCG-GGG-CTCAAC-CCCG-GGAC-TG-CTTTGGAAACTATGC-A-GCT-AG-AGTGTC--GG-AGAGG-T-AAGT---GGAATTCCCAGTGTAGCGGTGAAATGCGTAGATATT-GG-GAG-GAACACCAGTGGCGAAGGCGGCTTACTG------------------------------GAC-GA-TGACTGACGTTGAG-GCTCG-A-A-AGC-G-TGG-GG-A-GC-AAACAGG
Otu2672	>Firmicutes;Bacilli;Erysipelotrichales;Erysipelatoclostridiaceae;Coprobacillus;Coprobacillus_cateniformis;Otu2672	TACG-T-A-G--G-T-GGCG-A-G-CG-T-T-AT-CC-GGAAT-CATTGGGCGT-AAA-GAG-GGA-------GC-AG-GCGGC--A-ATAG-A--GGTCT-G-C-G-GTG-AAAG-CCTG-AAG-CTAAAC-TTCA-GTAA--G-CCGTGGAAACCAAAT-A-GCT-AG-AGTGCA--GT-AGAGG-A-TCGT---GGAATTCCATGTGTAGCGGTGAAATGCGTAGATATA-TG-GAG-GAACACCAGTGGCGAAGGCGACGATCTG------------------------------GGC-TG-CAACTGACGCTCAG-TCCCG-A-A-AGC-G-TGG-GG-A-GC-AAATAGG
[truncated: 1,727 more rows]

## Sheet: S3 Table
						Table S3	Table S3	Lists of species included in species* groups
Phylum	Class	Order	Family	Genus	Genus_sp		1	2	3	4	5	6	7	8	9	10	11	12	13	14	15	16	17	18	19	20	21	22	23	24	25	26	27	28	29	30	31	32	33	34	35	36	37	38	39	40	41	42	43
[truncated: 104 more rows]
[truncated: 36 more columns]

## Sheet: S4 Table
Table S4	Counts of sequences condensed to 865 species by collecting OTUs within species for compositional analyses
[truncated: 868 more rows]
[truncated: 28 more columns]

## Sheet: S5 Table
Table S5	Counts of sequences filtered to 96 species/OTUs in Microbiomeanalyst.ca for comparative analyses
[truncated: 98 more rows]
[truncated: 24 more columns]

[truncated: 2 more sheets: S6 Table, S9 Table]
