# Supplementary material for: Association of key species of vaginal bacteria of recurrent bacterial vaginosis patients before and after oral metronidazole therapy with short- and long-term clinical outcomes
Source: PLoS One. 2022 Jul 28;17(7):e0272012. doi: 10.1371/journal.pone.0272012 (PMC9333308; doi:10.1371/journal.pone.0272012)
Supplement: S2 File — (XLSX) [file pone.0272012.s006.xlsx]

## Sheet: LEGEND
TAB NAME	INFORMATION
Table S7a	Pre-treamtment Shannon Diversity Indices, ROC analysis, Fisher's Exact Test
Table S7b	Post-treamtment Shannon Diversity Indices, ROC analysis, Fisher's Exact Test

## Sheet: Table S7a
ID	Group	Ref_Pre
1	RefRec_Pre	2.83766	1		Table 7a. Pre-treamtment Shannon Diversity Indices, ROC analysis, Fisher's Exact Test
2	RefRec_Pre	2.38313	1
3	RefRec_Pre	3.1554	1
4	RefRec_Pre	2.6447	1
5	RefRec_Pre	2.69006	1
6	RefRec_Pre	2.77161	1
7	RefRec_Pre	2.25699	1
8	RefRec_Pre	2.16455	0
9	RefRec_Pre	2.267	1
10	RefRec_Pre	2.34338	1
11	RefRec_Pre	2.59722	1
12	RefRec_Pre	2.65811	1
13	RefRec_Pre	2.2479	1
14	RefRec_Pre	1.9436	0
15	RefRec_Pre	2.61544	1
16	RefRec_Pre	2.82978	1
17	RefRec_Pre	2.71377	1
18	RefRec_Pre	2.4166	1
19	RefRec_Pre	2.53961	1
20	RefRec_Pre	2.25779	1
21	RefRec_Pre	0.904574	0
22	RefRec_Pre	2.32634	1
23	RefRec_Pre	2.62573	1
24	RefRec_Pre	2.86627	1
25	RefRec_Pre	2.27456	1
26	RefRec_Pre	2.43262	1
27	RefRec_Pre	2.46141	1
28	Rem_Pre	2.37791	1
29	Rem_Pre	2.18452	0
30	Rem_Pre	2.6631	1
31	Rem_Pre	2.05526	0
32	Rem_Pre	1.82792	0
33	Rem_Pre	2.21396	0
34	Rem_Pre	2.13122	0
35	Rem_Pre	2.33114	1
36	Rem_Pre	1.7816	0
37	Rem_Pre	2.20979	0
			24
			3
			3
			7

## Sheet: Table S7b
ID	Group	ShannonSpp
1	Rec_Post	2.89408	1		Table 7b. Post-treamtment Shannon Diversity Indices, ROC analysis, Fisher's Exact Tesb
2	Rec_Post	1.60053	1
3	Rec_Post	2.35259	1
4	Rec_Post	0.469139	0
5	Rec_Post	0.862158	0
6	Rec_Post	0.895257	0
7	Rec_Post	0.272378	0
8	Rec_Post	1.91944	1
9	Rec_Post	1.58288	1
10	Rec_Post	1.82189	1
11	Rec_Post	1.56275	1
12	Rec_Post	2.31137	1
13	Rem_Post	1.30705	0
14	Rem_Post	0.258947	0
15	Rem_Post	0.944842	0
16	Rem_Post	0.78426	0
17	Rem_Post	0.040889	0
18	Rem_Post	0.95733	0
19	Rem_Post	0.212583	0
			8
			4
			0
			7
