# Supplementary material for: Association of key species of vaginal bacteria of recurrent bacterial vaginosis patients before and after oral metronidazole therapy with short- and long-term clinical outcomes
Source: PLoS One. 2022 Jul 28;17(7):e0272012. doi: 10.1371/journal.pone.0272012 (PMC9333308; doi:10.1371/journal.pone.0272012)
Supplement: S3 File — (XLSX) [file pone.0272012.s007.xlsx]

## Sheet: LEGEND
TAB NAME	INFORMATION
Table S8a	Gard pre-treatment sPLSDA 2D plot with associated loading plots, classification error rates, and data table
Table Sb	Gard Pre-treatment re-iterative sPLSDA 2D plot with associated loading plots, classification error rates, and data table(using only top species flagged in the first sPLSDA run)
Table S8c	Gsp Pre-treatment sPLSDA 2D plot with associated loading plots, classification error rates, and data table
Table S8d	Gsp Pre-treatment re-iterative sPLSDA 2D plot with associated loading plots, classification error rates, and data table(using only top species flagged in the first sPLSDA run)
Table S8e	Gard Post-treatment sPLSDA 2D plot with associated loading plots, classification error rates, and data table
Table Sf	Gard Post-treatment re-iterative sPLSDA 2D plot with associated loading plots, classification error rates, and data table(using only top species flagged in the first sPLSDA run)
Table S8g	Gsp Pre-treatment Refractory Gsp07 Hi vs Lo re-iterative sPLSDA 2D plot with associated loading plots, classification error rates, and data table(using only top species flagged in the first sPLSDA run)

## Sheet: Table S8a
																									comp 1	comp 2	comp 3	comp 4	comp 5
																								Megasphaera_1	-0.70905	0	0	0	0
																								Mobiluncus_curtisii99	0.44895	0	0	0	0
																								Muribaculaceae_1	0.38873	0	0	0	0
																								Megasphaera_3	-0.20979	0	0	0	0
																								Clostridiales_1	0.20653	0	0	0	0
																								Dialister_1.2	0.12994	0	0	0	0.19046
																								Clostridiales_2	0.11201	0	0	0	0
																								Mycoplasma_hominis	0.10907	0	0	0	0
																								Peptoniphilaceae_5	0.10183	0	0	0	0
																								Peptococcus_niger99	0.078867	0	0	0	0
																								Parvimonas_micra	0	0.6277	0	0	0
																								Gemella_asaccharolytica99	0	0.48713	0	0	0
																								Bulleidia	0	0.38598	0	0	0
																								Megasphaera_massiliensis	0	-0.33448	0	0.32113	0
																								Prevotella_4	0	-0.29881	0	0	0
																								Lactobacillus_crispatus99	0	-0.08519	0	0	0
																								Ruminococcaceae_2	0	0.058494	0	0	0.10843
																								Enterobacteriaceae_2	0	-0.05823	0	0	0
																								Arcanobacterium	0	0.054652	0	0	0
																								Dialister_micraerophilus	0	0.038619	0	0	0
																								Actinobaculum	0	0	0	0	0
																								Aerococcus_christensenii	0	0	0	0	0
																								Aerosphaera	0	0	0	0	0
																								Anaerococcus_hydrogenalis	0	0	0	-0.18885	0
																								Anaerococcus_lactolyticus	0	0	0	0	0
																								Anaerococcus_murdochii99	0	0	0	0	0
																								Atopobium_minutum99	0	0	0	0	-0.27613
																								Atopobium_vaginae	0	0	0	0	0
	Table S8a.	Gard pre-treatment sPLSDA																						Bacteroidia	0	0	0	0	0
	Input data Table S4.																							Bacteroidia.1	0	0	0	0	0
																								Bifidobacterium_bifidum99	0	0	0	0	0
																								Campylobacter_ureolyticus	0	0	0	0	0
																								Corynebacterium_aurimucosum	0	0	0	0	0
																								Dialister_1.3	0	0	0	0	0
																								Dialister_1	0	0	0	0	0
																								Dialister_2	0	0	-0.0025581	0	0
																								Dialister	0	0	0	0	0.41773
																								DNF00809	0	0	0	0	0
																								Eggerthellaceae_1	0	0	0	0	0
																								Fastidiosipila_BVAB299	0	0	0	0	0.31783
																								Fenollaria	0	0	0	0	0
																								Finegoldia_magna	0	0	0	0	0
																								Finegoldia	0	0	0	0	0
																								Gardnerella	0	0	0	0.3364	0
																								Haemophilus_parainfluenzae	0	0	0	0	0
																								Howardella	0	0	0	0	0
																								Jonquetella_anthropi	0	0	0	0	0
																								Lachnospiraceae_2	0	0	0	0	0
																								Lachnospiraceae_3	0	0	-0.027523	0	0
																								Lachnospiraceae_4	0	0	0	0	0
																								Lachnospiraceae	0	0	0	0	0
																								Lactobacillus_gasseri99	0	0	0	0	0
																								Lactobacillus_iners	0	0	0.76027	0	0
																								Lactobacillus_jensenii99	0	0	0	0.25222	0
																								Lactobacillus_reuteri99	0	0	0	0	0
																								Lawsonella_clevelandensis	0	0	0	0	0
																								Mageeibacillus_indolicus	0	0	0	0	0
																								Megasphaera_2	0	0	0	0.0031145	0
																								Megasphaera	0	0	-0.05144	0	0
																								Murdochiella_asaccharolytica	0	0	0	0	0
																								Nevskia_persephonica99	0	0	0	0	0
																								Pauljensenia_hongkongensis	0	0	0	0.3206	0.034683
																								Peptoniphilus_1	0	0	-0.076738	0	0
																								Peptoniphilus_asaccharolyticus99	0	0	0	0	0
																								Peptoniphilus_coxii	0	0	0	0	0
																								Peptoniphilus_duerdenii	0	0	0	0	0
																								Peptoniphilus_lacrimalis	0	0	0	0	0
																								Peptostreptococcus_anaerobius	0	0	0	0	0
																								Porphyromonas_bennonis	0	0	0	0	0
																								Porphyromonas_circumdentaria99	0	0	0	0	0
																								Porphyromonas	0	0	-0.34781	0	0
																								Porphyromonas_uenonis	0	0	-0.39227	0	0
																								Prevotella_1	0	0	0	0	0
																								Prevotella_amnii99	0	0	0	0	0.49818
																								Prevotella_bergensis	0	0	0	0	-0.081528
																								Prevotella_bivia	0	0	0	0	-0.54539
																								Prevotella_buccalis	0	0	0	0.67053	0
																								Prevotella_corporis	0	0	0	0	0
																								Prevotella_disiens	0	0	0	0	0
																								Prevotella_melaninogenica	0	0	0	0	0
																								Prevotella	0	0	0	0.32418	0
																								Prevotella_timonensis	0	0	-0.324	0	-0.21615
																								Pseudomonas_koreensis99	0	0	0	0	0
																								Ralstonia_syzygii99	0	0	0	0	0
																								Ruminococcaceae_5	0	0	0	0	0
																								Schaalia	0	0	0	0	0
																								Shuttleworthia_BVAB199	0	0	0	0	0
																								Shuttleworthia	0	0	0	0	0
																								Slackia_exigua	0	0	0	0	0
																								Sneathia_amnii99	0	0	-0.071135	0	0
																								Sneathia_sanguinegens99	0	0	0	0.15492	0
																								Staphylococcus_auricularis	0	0	0	0	0
																								Stenotrophomonas_maltophilia99	0	0	0	0	0
																								Streptobacillus_moniliformis	0	0	0	0	0
																								Streptococcus_agalactiae99	0	0	0	0	0
																								Streptococcus_anginosus99	0	0	0	0	0
																								Streptococcus	0	0	0	0	0
																								Ureaplasma_urealyticum99	0	0	0	0	0
																								Varibaculum_cambriense	0	0	0	0	0
																								Variovorax_paradoxus	0	0	0	0	0
																								Veillonella_montpellierensis	0	0	0	0.054187	0
																								Winkia_neuii	0	0	0.16674	0	0

## Sheet: Table S8b
	Table S8b	Gard Pre-treatment re-iteration
	Input from highlighted spp Table S8a

## Sheet: Table S8c
	Table S8c	Gsp Pre-treatment sPLSDA
	Input Gsp pretreatment counts Table S7

## Sheet: Table S8d
																																															comp 1	comp 2	comp 3
																																														Lactobacillus_crispatus99	-0.67417	0	0
																																														Corynebacterium_1	-0.4131	0	0.14649
																																														Megasphaera_3	-0.37988	0	0
																																														Ruminococcaceae_2	0.23587	0	0.22306
																																														Prevotella_4	-0.22821	0	0
																																														Peptoniphilaceae_2	-0.2054	0	0
																																														Peptoniphilus_lacrimalis	-0.18799	0	0
																																														Bulleidia	0.17662	0	0
																																														Atopobiaceae_1	-0.10001	0	0
																																														Megasphaera_1	0.063978	-0.3741	0
																																														Aerococcus_christensenii	0	0.44479	0
																																														Mycoplasma_hominis	0	0.43491	-0.10993
																																														Arcanobacterium	0	0.39962	0
																																														Gardnerella_Gsp.07	0	0.38641	-0.036035
																																														Slackia_exigua	0	0.26494	0.3691
																																														Anaerococcus_lactolyticus	0	0.24558	0.13418
																																														Anaerococcus_hydrogenalis	0	0.16524	0.043762
																																														Dialister_1.2	0	0.071919	0
																																														Actinobaculum	0	0.032817	0
																																														Anaerococcus_mediterraneensis	0	0	0.019908
																																														Anaeroglobus_geminatus	0	0	0.68068
																																														Atopobium_minutum99	0	0	0
																																														Campylobacter	0	0	0.54362
																																														Dialister_1.3	0	0	0
	Table S8d	Gsp Pre-treatment reiteration
	Input species highlighted in Table S8e
[truncated: 9 more columns]

## Sheet: Table S8e
																										comp 1	comp 2	comp 3	comp 4	comp 5
																									Bulleidia	0.46602	0	0	0	0
																									Pauljensenia_hongkongensis	0.46571	0	0	0	0
																									Atopobium_vaginae	0.38759	0	0	0	0
																									Dialister_1	0.35794	0	0	0	0
																									Dialister_micraerophilus	0.31721	0	0	0	0
																									Gardnerella	0.24559	0	0	0	0
																									Corynebacterium_tuberculostearicum	-0.23685	0	0.59549	0	0
																									Mycoplasma_hominis	0.17411	0	0	0	0
																									Gemella_asaccharolytica99	0.14841	0	0	0	0
																									Dialister_1.2	0.13497	0	0	0	0
																									Corynebacterium_genitalium99	0	-0.6527	0	0	0
																									Lactobacillus_jensenii99	0	-0.53831	0	0.06322	0
																									Nevskia_persephonica99	0	-0.38657	0	0	0
																									Acinetobacter	0	-0.28791	0	0	0
																									Ureaplasma_urealyticum99	0	-0.16707	0	0	0
																									Stenotrophomonas_maltophilia99	0	0.12426	0	0	-0.080268
																									Ruminococcaceae_5	0	0.076459	0	0	0
																									Lachnospiraceae_3	0	-0.041516	-0.107	0	0
																									Pseudomonas_koreensis99	0	0.023509	0	0	0
	Table S8e	Gard Post-treatment sPLSDA																							Ralstonia_syzygii99	0	0.01982	0.11016	0	-0.42617
	Initial 865 species input, Table S4																								Actinobaculum	0	0	0	0	0
																									Aerococcus_christensenii	0	0	0	0	0
																			Species highlighted in yellow were taken as input						Anaerococcus_lactolyticus	0	0	0	0	0
																			for a second round of sPLSDA						Anaerococcus_murdochii99	0	0	0	0.1537	0
																									Arcanobacterium	0	0	0	0	0
																									Arthrobacter_russicus99	0	0	0	0	0
																									Bacteria_4	0	0	0	0	0.01658
																									Bacteroidia	0	0	0	0	0
																									Bifidobacterium_bifidum99	0	0	0	0.52137	0
																									Campylobacter	0	0	0	0	0
																									Campylobacter_ureolyticus	0	0	0	0	0
																									Clostridiales_1	0	0	0	0	0
																									Clostridiales_2	0	0	0	0	0
																									Corynebacterium_1	0	0	0	0	0
																									Corynebacterium_amycolatum99	0	0	0	0	0
																									Corynebacterium_aurimucosum	0	0	0.10985	0	0
																									Corynebacterium_coyleae99	0	0	0	0	0
																									Corynebacterium_thomssenii99	0	0	0	0	0
																									Dialister_1.3	0	0	0	0	0
																									Dialister	0	0	0	0	0
																									Eggerthellaceae_1	0	0	0	0	0
																									Fastidiosipila_BVAB299	0	0	0	-0.20785	0.041632
																									Fenollaria	0	0	-0.056347	0	0
																									Finegoldia_magna	0	0	0.22241	0	0
																									Finegoldia	0	0	0	0	0
																									Haemophilus_parainfluenzae	0	0	0	0	0
																									Howardella	0	0	0	0	0
																									Lachnospiraceae_1	0	0	0	0	0
																									Lachnospiraceae_2	0	0	0	0	0
																									Lachnospiraceae_4	0	0	0	0	0
																									Lactobacillus_crispatus99	0	0	0	0	0
																									Lactobacillus_gasseri99	0	0	0	0	0
																									Lactobacillus_iners	0	0	0	0	-0.18869
																									Lactobacillus_reuteri99	0	0	0	0	0
																									Lawsonella_clevelandensis	0	0	0	0	0.015696
																									Ligilactobacillus_salivarius	0	0	0	0	0
																									Limosilactobacillus_coleohominis	0	0	0	0.49658	0
																									Mageeibacillus_BVAB399	0	0	0	0	0
																									Mageeibacillus_indolicus	0	0	0	0	0
																									Massilia_timonae99	0	0	0	0	0
																									Megasphaera_1	0	0	0.65111	0	0
																									Megasphaera_2	0	0	0	0	0
																									Megasphaera	0	0	0	0	0
																									Methylobacterium_Methylorubrum	0	0	-0.04855	0	0.60889
																									Mobiluncus_curtisii99	0	0	0	0	0
																									Muribaculaceae_1	0	0	0	0	0.095993
																									Parvimonas_micra	0	0	0	0	0
																									Peptococcus_niger99	0	0	-0.048054	0	0
																									Peptoniphilaceae_2	0	0	0	0	0
																									Peptoniphilaceae_5	0	0	0	0	0
																									Peptoniphilaceae_6	0	0	0	0	0
																									Peptoniphilus_1	0	0	0	0	0
																									Peptoniphilus_asaccharolyticus99	0	0	0	0	0
																									Peptoniphilus_coxii	0	0	0	0	0
																									Peptoniphilus_duerdenii	0	0	0	-0.030557	0
																									Peptoniphilus_lacrimalis	0	0	0	0	0
																									Peptostreptococcus_anaerobius	0	0	0	0	0
																									Porphyromonas_bennonis	0	0	0	0	0.057376
																									Porphyromonas_circumdentaria99	0	0	0	0	0
																									Porphyromonas_uenonis	0	0	0	0	0
																									Prevotella_1	0	0	0	0	0
																									Prevotella_4	0	0	0	0.41821	0
																									Prevotella_amnii99	0	0	0	0	0
																									Prevotella_bivia	0	0	0.35845	0	0
																									Prevotella_buccalis	0	0	0	0	0
																									Prevotella_disiens	0	0	0	0	0
																									Prevotella_timonensis	0	0	0	0	0
																									Ruminococcaceae_1	0	0	0	0	0
																									Ruminococcaceae_2	0	0	0	0	0
																									Schaalia	0	0	0	0	0
																									Shuttleworthia_BVAB199	0	0	0	0	0
																									Shuttleworthia	0	0	0	0	0
																									Sneathia_amnii99	0	0	0	0	0
																									Sneathia_sanguinegens99	0	0	0	-0.19979	0
																									Sphingomonadaceae_1	0	0	0	0	0
																									Staphylococcus_auricularis	0	0	0	0	0
																									Streptococcus_agalactiae99	0	0	0	0	0
																									Streptococcus	0	0	0	-0.38948	0
																									Sutterella_morbirenis99	0	0	0	0	0
																									Sutterella_wadsworthensis	0	0	0	0	0
																									Trichococcus_ilyis99	0	0	0	0	0
																									Variovorax_paradoxus	0	0	0	0	-0.62516
																									Veillonella_montpellierensis	0	0	0	0.20813	0
																									Winkia_neuii	0	0	0	0	0

## Sheet: Table S8f
																																							comp 1	comp 2	comp 3	comp 4	comp 5
																																						Bulleidia	0.40118	0	0	0	0
																																						Pauljensenia_hongkongensis	0.40114	0	0	0	0
																																						Atopobium_vaginae	0.35937	0	0	0	0
																																						Dialister_1	0.34423	0	0	0	0
																																						Dialister_micraerophilus	0.32298	0	0	0	0
																																						Gardnerella	0.28422	0	0	0	0
																																						Corynebacterium_tuberculostearicum	-0.28017	0	0.56918	0	0
																																						Mycoplasma_hominis	0.24711	0	0	0	0
																																						Gemella_asaccharolytica99	0.23366	0	0	0	-0.052687
																																						Dialister_1.2	0.22637	0	0	0	0
																																						Corynebacterium_genitalium99	0	-0.65276	0	0	0
																																						Lactobacillus_jensenii99	0	-0.53548	0	0.11808	0
																																						Nevskia_persephonica99	0	-0.38512	0	0	0
																																						Acinetobacter	0	-0.28972	0	0	0
																																						Ureaplasma_urealyticum99	0	-0.17253	0	0	0
																																						Stenotrophomonas_maltophilia99	0	0.12721	0	0	0
																																						Ruminococcaceae_5	0	0.078018	0	0	0
																																						Lachnospiraceae_3	0	-0.041662	-0.20039	0	0
																																						Pseudomonas_koreensis99	0	0.025718	0	0	0
																																						Ralstonia_syzygii99	0	0.021748	0.14994	0	-0.33519
																																						Anaerococcus_murdochii99	0	0	0	0.20885	0
																																						Bacteria_4	0	0	0	0	0.13527
																																						Bifidobacterium_bifidum99	0	0	0	0.42852	0
																																						Corynebacterium_aurimucosum	0	0	0.1514	0	0
	Table S8f	Gard Post-treatment re-iteration																																				Fastidiosipila_BVAB299	0	0	-0.044889	-0.093165	0.0019693
	Input species in yellow on previous tab																																					Finegoldia_magna	0	0	0.27696	0	0
																																						Lactobacillus_iners	0	0	0	0	-0.30045
																																						Lawsonella_clevelandensis	0	0	0	0	0
																																						Limosilactobacillus_coleohominis	0	0	0	0.51529	0
																																						Megasphaera_1	0	0	0.58737	0	0
																																						Methylobacterium_Methylorubrum	0	0	-0.097983	0	0.6027
																																						Muribaculaceae_1	0	0	0	0	0.074981
																																						Peptococcus_niger99	0	0	-0.13803	0	0
																																						Peptoniphilus_duerdenii	0	0	0	-0.068091	0.067074
																																						Porphyromonas_bennonis	0	0	0	0	0.014559
																																						Prevotella_4	0	0	0	0.46221	0
																																						Prevotella_bivia	0	0	0.3716	0	0
																																						Sneathia_sanguinegens99	0	0	0	-0.32389	0
																																						Streptococcus	0	0	0	-0.31566	0
																																						Variovorax_paradoxus	0	0	0	0	-0.63461
																																						Veillonella_montpellierensis	0	0	0	0.24857	0
									Name	comp 1				Name	comp 2				Name	comp 3				Name	comp 4				Name	comp 5
									Bulleidia	0.40118				Corynebacterium_genitalium*	-0.65276				Corynebacterium_genitalium*	0.58737				Limosilactobacillus_coleohominis	0.51529				Variovorax_paradoxus	-0.63461
									Pauljensenia_hongkongensis	0.40114				Lactobacillus_jensenii*	-0.53548				Lactobacillus_jensenii*	0.56918				Prevotella_4	0.46221				Ralstonia_syzygii99	-0.33519
									Atopobium_vaginae	0.35937				Nevskia_persephonica*	-0.38512				Nevskia_persephonica*	0.3716				Bifidobacterium_bifidum99	0.42852				Lactobacillus_iners	-0.30045
									Dialister_propionifacians*	0.34423				Acinetobacter	-0.28972				Acinetobacter	0.27696				Veillonella_montpellierensis	0.24857				Gemella_asaccharolytica99	-0.052687
									Dialister_micraerophilus	0.32298				Ureaplasma_urealyticum*	-0.17253				Ureaplasma_urealyticum*	0.1514				Anaerococcus_murdochii99	0.20885				Methylobacterium_Methylorubrum	0.6027
									Gardnerella	0.28422				Lachnospiraceae_3 (BVAB1*)	-0.041662				Lachnospiraceae_3 (BVAB1*)	0.14994				Lactobacillus_jensenii99	0.11808				Bacteria_4	0.13527
									Corynebacterium_tuberculostearicum	-0.28017				Stenotrophomonas_maltophilia*	0.12721				Stenotrophomonas_maltophilia*	-0.20039				Sneathia_sanguinegens99	-0.32389				Muribaculaceae_1	0.074981
									Mycoplasma_hominis	0.24711				Ruminococcaceae_5	0.078018				Ruminococcaceae_5	-0.13803				Streptococcus	-0.31566				Peptoniphilus_duerdenii	0.067074
									Gemella_asaccharolytica*	0.23366				Pseudomonas_koreensis*	0.025718				Pseudomonas_koreensis*	-0.097983				Fastidiosipila_BVAB299	-0.093165				Porphyromonas_bennonis	0.014559
									Dialister_sp	0.22637				Ralstonia_syzygii*	0.021748				Ralstonia_syzygii*	-0.044889				Peptoniphilus_duerdenii	-0.068091				Fastidiosipila_BVAB299	0.0019693

## Sheet: Table S8g
																												comp 1	comp 2	comp 3	comp 4	comp 5
																											Gardnerella_Gsp.07	-0.69231	0	0	0	-0.0024484
																											Gardnerella_swidsinskii.leopoldii	-0.57587	0	-0.039015	0	0
																											Streptococcus	-0.24489	0	0.2289	0.47536	0.042702
																											Mageeibacillus_indolicus	0.18262	-0.30637	-0.20301	0	0
																											Anaerococcus_mediterraneensis	0.16314	0	0	0.29095	0
																											Corynebacterium_1	0.15533	-0.05037	-0.2996	0.29375	-0.26075
																											Prevotella_timonensis	0.13024	0.083504	-0.38473	-0.46435	-0.08642
																											Slackia_exigua	0.10985	0	0	0	0.2924
																											Porphyromonas	0.090314	0	-0.3536	0.29721	-0.057353
																											Gemella_asaccharolytica99	-0.08841	0	0	-0.015494	-0.38317
																											Campylobacter_ureolyticus	0	-0.6142	0.44447	0	-0.36977
																											Actinobaculum	0	0.45657	0	-0.1842	0
																											Peptoniphilus_duerdenii	0	0.34916	0	0	-0.74175
																											Prevotella_amnii99	0	-0.29367	-0.059577	-0.44238	0
																											Acidaminococcus_intestini	0	-0.23558	0	0	0
																											Prevotella_bivia	0	0.20893	0.43063	0	0
																											Anaerococcus_lactolyticus	0	-0.060341	0	0.054983	0.013652
																											Peptococcus_niger99	0	0	-0.39435	0.25739	0
Table S8g	Gsp Pre-treatment Refractory Gsp07 Hi vs Lo
