# Supplementary material for: Association of key species of vaginal bacteria of recurrent bacterial vaginosis patients before and after oral metronidazole therapy with short- and long-term clinical outcomes
Source: PLoS One. 2022 Jul 28;17(7):e0272012. doi: 10.1371/journal.pone.0272012 (PMC9333308; doi:10.1371/journal.pone.0272012)
Supplement: S4 File — (XLSX) [file pone.0272012.s008.xlsx]

## Sheet: Table S10a
Table S10a. Heattree Comparison of Gard Pre-treatment Refractory vs Pre-treatment Refractor samples. Input species in Table S2
											id	tax_rank	tax_name	treatment_1	treatment_2	log2_median_ratio	median_diff	mean_diff	wilcox_p_value
											ab	r	Root	Ref_V1	Ref_V2	0	0	0
											ac	p	Firmicutes	Ref_V1	Ref_V2	-0.0725538	-0.0197533	-0.0202631	0.794372
											ad	p	Bacteroidetes	Ref_V1	Ref_V2	0.343184	0.0511811	0.0661256	0.23041
											ae	p	Actinobacteria	Ref_V1	Ref_V2	-0.113687	-0.0185385	-0.0272808	0.478383
											af	p	Fusobacteria	Ref_V1	Ref_V2	-1.60558	-0.100034	-0.0112224	0.628085
											ag	p	Proteobacteria	Ref_V1	Ref_V2	0	0	0.00152685	0.141457
											ah	p	Tenericutes	Ref_V1	Ref_V2	-0.415667	-0.000393645	-0.00888601	0.879319
											ai	c	Bacilli	Ref_V1	Ref_V2	-0.233016	-0.0194728	-0.0390032	0.501947
											aj	c	Clostridia	Ref_V1	Ref_V2	0.934756	0.0526632	0.0221351	0.312552
											ak	c	Bacteroidia	Ref_V1	Ref_V2	0.343184	0.0511811	0.0661256	0.23041
											al	c	Coriobacteriia	Ref_V1	Ref_V2	-0.267748	-0.00605366	-0.00676485	0.601824
											am	c	Negativicutes	Ref_V1	Ref_V2	-0.0229016	-0.00170714	-0.0033951	0.823236
											an	c	Actinobacteria	Ref_V1	Ref_V2	-0.156389	-0.0214613	-0.020516	0.550803
											ao	c	Fusobacteriia	Ref_V1	Ref_V2	-1.60558	-0.100034	-0.0112224	0.628085
											ap	c	Betaproteobacteria	Ref_V1	Ref_V2	0	0	0.00152685	0.141457
											aq	c	Mollicutes	Ref_V1	Ref_V2	-0.415667	-0.000393645	-0.00888601	0.879319
											ar	o	Mycoplasmatales	Ref_V1	Ref_V2	0.337335	6.45532e-05	-0.000726201	0.909338
											as	o	Clostridiales	Ref_V1	Ref_V2	0.130404	0.00537074	0.0221162	0.24551
											at	o	Lachnospirales	Ref_V1	Ref_V2	3.34874	0.000328914	-0.000522493	0.667209
											au	o	Bacteroidales	Ref_V1	Ref_V2	0.343184	0.0511811	0.0661256	0.23041
											av	o	Coriobacteriales	Ref_V1	Ref_V2	-0.128387	-0.0022828	-0.00790658	0.45542
											aw	o	Lactobacillales	Ref_V1	Ref_V2	-0.823911	-0.0510745	-0.0338366	0.550803
											ax	o	Veillonellales_Selenomonadales	Ref_V1	Ref_V2	-0.0229016	-0.00170714	-0.0033951	0.823236
											ay	o	Bifidobacteriales	Ref_V1	Ref_V2	-0.098301	-0.0126399	-0.0223449	0.681977
											az	o	Fusobacteriales	Ref_V1	Ref_V2	-1.60558	-0.100034	-0.0112224	0.628085
											ba	o	Eggerthellales	Ref_V1	Ref_V2	0.447584	0.00125843	0.00114172	0.45542
											bb	o	Actinomycetales	Ref_V1	Ref_V2	-0.989523	-0.00583435	0.00179931	0.650409
											bc	o	Mycobacteriales	Ref_V1	Ref_V2	0	0	2.95757e-05	0.80592
											bd	o	Peptostreptococcales_Tissierellales	Ref_V1	Ref_V2	0	0	0.000541421	0.505239
											be	o	Burkholderiales	Ref_V1	Ref_V2	0	0	0.00152685	0.141457
											bf	o	Mycoplasmoidales	Ref_V1	Ref_V2	-0.415667	-0.000393645	-0.00888601	0.879319
											bg	o	Staphylococcales	Ref_V1	Ref_V2	-0.649245	-0.00229215	-0.00382399	0.636593
											bh	o	Erysipelotrichales	Ref_V1	Ref_V2	-0.467082	-0.000311818	-0.000616443	0.162193
											bi	f	Mycoplasmataceae	Ref_V1	Ref_V2	0.337335	6.45532e-05	-0.000726201	0.909338
											bj	f	Peptoniphilaceae	Ref_V1	Ref_V2	0.18695	0.00334069	0.0112052	0.24551
											bk	f	Lachnospiraceae	Ref_V1	Ref_V2	3.34874	0.000328914	-0.000522493	0.667209
											bl	f	Prevotellaceae	Ref_V1	Ref_V2	0.443362	0.0639072	0.061657	0.188997
											bm	f	Peptostreptococcaceae	Ref_V1	Ref_V2	Inf	3.92311e-05	-0.000412551	0.372597
											bn	f	Atopobiaceae	Ref_V1	Ref_V2	-0.128387	-0.0022828	-0.00790658	0.45542
											bo	f	Aerococcaceae	Ref_V1	Ref_V2	1.85165	0.00625821	-0.000504541	0.850185
											bp	f	Veillonellaceae	Ref_V1	Ref_V2	-0.0229016	-0.00170714	-0.0033951	0.823236
											bq	f	Lactobacillaceae	Ref_V1	Ref_V2	-1.03983	-0.0538407	-0.033332	0.550803
											br	f	Bifidobacteriaceae	Ref_V1	Ref_V2	-0.098301	-0.0126399	-0.0223449	0.681977
											bs	f	Leptotrichiaceae	Ref_V1	Ref_V2	-1.60558	-0.100034	-0.0112224	0.628085
											bt	f	Eggerthellaceae_1	Ref_V1	Ref_V2	0.447584	0.00125843	0.00114172	0.45542
											bu	f	Actinomycetaceae	Ref_V1	Ref_V2	-0.989523	-0.00583435	0.00179931	0.650409
											bv	f	Lawsonellaceae	Ref_V1	Ref_V2	0	0	2.95757e-05	0.80592
											bw	f	FamilyXI	Ref_V1	Ref_V2	0	0	0.000541421	0.505239
											bx	f	Burkholderiaceae	Ref_V1	Ref_V2	0	0	0.00152685	0.141457
											by	f	Ruminococcaceae	Ref_V1	Ref_V2	0.036842	0.000468509	0.0113235	0.526094
											bz	f	Metamycoplasmataceae	Ref_V1	Ref_V2	-0.415667	-0.000393645	-0.00888601	0.879319
											ca	f	Gemellaceae	Ref_V1	Ref_V2	-0.649245	-0.00229215	-0.00382399	0.636593
											cb	f	Porphyromonadaceae	Ref_V1	Ref_V2	0.575695	0.000212017	0.00376679	0.55527
											cc	f	Erysipelotrichaceae	Ref_V1	Ref_V2	-0.467082	-0.000311818	-0.000616443	0.162193
											cd	f	Muribaculaceae	Ref_V1	Ref_V2	1.02757	6.96784e-05	0.000701738	0.906648
											ce	g	Ureaplasma	Ref_V1	Ref_V2	0.337335	6.45532e-05	-0.000726201	0.909338
											cf	g	Peptoniphilus	Ref_V1	Ref_V2	0.148448	0.00134976	0.00316205	0.576054
											cg	g	Lachnospiraceae	Ref_V1	Ref_V2	3.34874	0.000328914	-0.000522493	0.667209
											ch	g	Prevotella	Ref_V1	Ref_V2	0.443362	0.0639072	0.061657	0.188997
											ci	g	Parvimonas	Ref_V1	Ref_V2	2.01168	0.00321953	0.000880722	0.646794
											cj	g	Peptostreptococcus	Ref_V1	Ref_V2	Inf	3.92311e-05	-0.000412551	0.372597
											ck	g	Atopobium	Ref_V1	Ref_V2	-0.128387	-0.0022828	-0.00790658	0.45542
											cl	g	Aerococcus	Ref_V1	Ref_V2	1.85165	0.00625821	-0.000504541	0.850185
											cm	g	Dialister	Ref_V1	Ref_V2	-0.355738	-0.00997935	-0.00770892	0.501947
											cn	g	Lactobacillus	Ref_V1	Ref_V2	-1.03983	-0.0538407	-0.033332	0.550803
											co	g	Gardnerella	Ref_V1	Ref_V2	-0.098301	-0.0126399	-0.0223449	0.681977
											cp	g	Sneathia	Ref_V1	Ref_V2	-1.60558	-0.100034	-0.0112224	0.628085
											cq	g	Eggerthellaceae	Ref_V1	Ref_V2	0.447584	0.00125843	0.00114172	0.45542
											cr	g	Mobiluncus	Ref_V1	Ref_V2	-1.86118	-0.00683812	0.00186684	0.791144
											cs	g	Lawsonella	Ref_V1	Ref_V2	0	0	2.95757e-05	0.80592
											ct	g	Veillonella	Ref_V1	Ref_V2	0	0	0.00260236	0.129434
											cu	g	Anaerococcus	Ref_V1	Ref_V2	0	0	0.000541421	0.505239
											cv	g	Ralstonia	Ref_V1	Ref_V2	0	0	0.00152685	0.141457
											cw	g	Ruminococcaceae	Ref_V1	Ref_V2	0.229173	0.00186081	0.00556152	0.45542
											cx	g	Anaerococcus	Ref_V1	Ref_V2	1.49885	0.00053725	0.0071101	0.388243
											cy	g	Mycoplasma	Ref_V1	Ref_V2	-0.415667	-0.000393645	-0.00888601	0.879319
											cz	g	Gemella	Ref_V1	Ref_V2	-0.649245	-0.00229215	-0.00382399	0.636593
											da	g	Porphyromonas	Ref_V1	Ref_V2	0.575695	0.000212017	0.00376679	0.55527
											db	g	Pauljensenia	Ref_V1	Ref_V2	-0.752064	-0.000424521	-6.75229e-05	0.67446
											dc	g	Mageeibacillus	Ref_V1	Ref_V2	0.201369	7.28547e-05	0.005762	0.673158
											dd	g	Bulleidia	Ref_V1	Ref_V2	-0.467082	-0.000311818	-0.000616443	0.162193
											de	g	Megasphaera	Ref_V1	Ref_V2	-0.0279923	-0.00112922	0.00171146	0.849474
											df	g	Finegoldia	Ref_V1	Ref_V2	0	0	5.23693e-05	0.287372
											dg	g	Muribaculaceae	Ref_V1	Ref_V2	1.02757	6.96784e-05	0.000701738	0.906648
											dh	s	Ureaplasma_urealyticum99	Ref_V1	Ref_V2	0.337335	6.45532e-05	-0.000726201	0.909338
											di	s	Peptoniphilus_lacrimalis	Ref_V1	Ref_V2	-0.170349	-0.000669863	0.000522202	0.791144
											dj	s	Peptoniphilus_1	Ref_V1	Ref_V2	0	0	-0.000210595	0.610404
											dk	s	Lachnospiraceae_3(BVAB199)	Ref_V1	Ref_V2	3.34874	0.000328914	-0.000522493	0.667209
											dl	s	Prevotella_corporis	Ref_V1	Ref_V2	0	0	0.00370337	0.8232
											dm	s	Parvimonas_micra	Ref_V1	Ref_V2	2.01168	0.00321953	0.000880722	0.646794
											dn	s	Peptostreptococcus_anaerobius	Ref_V1	Ref_V2	Inf	3.92311e-05	-0.000412551	0.372597
											do	s	Atopobium_vaginae	Ref_V1	Ref_V2	-0.128387	-0.0022828	-0.00790658	0.45542
											dp	s	Aerococcus_christensenii	Ref_V1	Ref_V2	1.85165	0.00625821	-0.000504541	0.850185
											dq	s	Dialister_sp	Ref_V1	Ref_V2	-0.487327	-0.0104675	-0.00693253	0.737492
											dr	s	Lactobacillus_jensenii99	Ref_V1	Ref_V2	0.582016	3.90707e-05	0.0290883	0.487768
											ds	s	Gardnerella_sp	Ref_V1	Ref_V2	-0.098301	-0.0126399	-0.0223449	0.681977
											dt	s	Sneathia_sanguinegens99	Ref_V1	Ref_V2	0.683781	0.00631658	0.0130008	0.791144
											du	s	Eggerthellaceae_1	Ref_V1	Ref_V2	0.447584	0.00125843	0.00114172	0.45542
											dv	s	Mobiluncus_curtisii99	Ref_V1	Ref_V2	-1.86118	-0.00683812	0.00186684	0.791144
											dw	s	Lawsonella_clevelandensis	Ref_V1	Ref_V2	0	0	2.95757e-05	0.80592
											dx	s	Prevotella_timonensis	Ref_V1	Ref_V2	0.322491	0.00888025	0.0237055	0.45542
											dy	s	Veillonella_montpellierensis	Ref_V1	Ref_V2	0	0	0.00260236	0.129434
											dz	s	Dialister_propionicifaciens99	Ref_V1	Ref_V2	0	0	-2.91346e-05	0.72817
											ea	s	Anaerococcus_hydrogenalis	Ref_V1	Ref_V2	0	0	0.000541421	0.505239
											eb	s	Prevotella_amnii99	Ref_V1	Ref_V2	-0.0826173	-0.00168439	0.0135865	0.879551
											ec	s	Lactobacillus_iners	Ref_V1	Ref_V2	-1.10161	-0.0559782	-0.0595017	0.312552
											ed	s	Ralstonia_syzygii99	Ref_V1	Ref_V2	0	0	0.00152685	0.141457
											ee	s	Ruminococcaceae_2(BVAB299)	Ref_V1	Ref_V2	0.229173	0.00186081	0.00556152	0.45542
											ef	s	Anaerococcus_murdochii99	Ref_V1	Ref_V2	1.49885	0.00053725	0.0071101	0.388243
											eg	s	Dialister_micraerophilus	Ref_V1	Ref_V2	-0.55936	-0.003543	-0.000747257	0.601824
											eh	s	Mycoplasma_hominis	Ref_V1	Ref_V2	-0.415667	-0.000393645	-0.00888601	0.879319
											ei	s	Prevotella_buccalis	Ref_V1	Ref_V2	-1.13764	-0.00915696	-0.00262698	0.650139
											ej	s	Gemella_asaccharolytica99	Ref_V1	Ref_V2	-0.649245	-0.00229215	-0.00382399	0.636593
											ek	s	Porphyromonas_uenonis	Ref_V1	Ref_V2	0.575695	0.000212017	0.00376679	0.55527
											el	s	Peptoniphilus_coxii	Ref_V1	Ref_V2	0	0	0.000435456	0.967337
											em	s	Sneathia_amnii99	Ref_V1	Ref_V2	-1.67279	-0.0468427	-0.0242233	0.576054
											en	s	Pauljensenia_hongkongensis	Ref_V1	Ref_V2	-0.752064	-0.000424521	-6.75229e-05	0.67446
											eo	s	Prevotella_4	Ref_V1	Ref_V2	1.47934	0.00146225	0.00564273	0.289463
											ep	s	Mageeibacillus_indolicus_BVAB399	Ref_V1	Ref_V2	0.201369	7.28547e-05	0.005762	0.673158
											eq	s	Bulleidia_extructa	Ref_V1	Ref_V2	-0.467082	-0.000311818	-0.000616443	0.162193
											er	s	Megasphaera_1	Ref_V1	Ref_V2	0.902024	5.41643e-05	0.00626872	0.589424
											es	s	Peptoniphilus_asaccharolyticus99	Ref_V1	Ref_V2	1.43277	0.0024339	0.00241499	0.188997
											et	s	Finegoldia_magna	Ref_V1	Ref_V2	0	0	5.23693e-05	0.287372
											eu	s	Lactobacillus_gasseri99	Ref_V1	Ref_V2	Inf	3.24865e-05	-0.00334755	0.566452
											ev	s	Megasphaera_2	Ref_V1	Ref_V2	1.7691	0.0030034	-0.00455725	0.8902
											ew	s	Muribaculaceae_1	Ref_V1	Ref_V2	1.02757	6.96784e-05	0.000701738	0.906648
											ex	s	Prevotella_disiens	Ref_V1	Ref_V2	-0.657059	-0.000859016	0.00604003	0.789933
											ey	s	Lactobacillus_crispatus99	Ref_V1	Ref_V2	0.132039	2.05867e-05	0.000428972	0.075896
											ez	s	Prevotella_bivia	Ref_V1	Ref_V2	1.78659	0.0114599	0.0116059	0.472257

## Sheet: Table S10b
Table S10b. Heattree Comparison of Gard Pre-treatment Recurrent vs Post-treatment Recurrent samples. Input species in Table S2
											id	tax_rank	tax_name	treatment_1	treatment_2	log2_median_ratio	median_diff	mean_diff	wilcox_p_value
											ab	r	Root	Rec_V1	Rec_V2	0	0	0
											ac	p	Firmicutes	Rec_V1	Rec_V2	-0.806784	-0.310194	-0.269436	0.0137695
											ad	p	Bacteroidetes	Rec_V1	Rec_V2	2.62314	0.186129	0.149785	0.00564451
											ae	p	Actinobacteria	Rec_V1	Rec_V2	1.1741	0.115354	0.116223	0.0111529
											af	p	Fusobacteria	Rec_V1	Rec_V2	0.612102	0.0355931	0.00233522	0.674397
											ag	p	Proteobacteria	Rec_V1	Rec_V2	0	0	2.06484e-05	0.892857
											ah	p	Tenericutes	Rec_V1	Rec_V2	#NAME?	-0.000130514	0.00107091	0.971279
											ai	c	Bacilli	Rec_V1	Rec_V2	-3.83019	-0.567166	-0.404447	0.00895699
											aj	c	Clostridia	Rec_V1	Rec_V2	2.13673	0.072363	0.0594084	0.0425704
											ak	c	Bacteroidia	Rec_V1	Rec_V2	2.62314	0.186129	0.149785	0.00564451
											al	c	Coriobacteriia	Rec_V1	Rec_V2	1.87343	0.0268512	0.0198859	0.122911
											am	c	Negativicutes	Rec_V1	Rec_V2	1.81516	0.0877044	0.0756027	0.0299608
											an	c	Actinobacteria	Rec_V1	Rec_V2	1.20401	0.0978732	0.0963375	0.0425704
											ao	c	Fusobacteriia	Rec_V1	Rec_V2	0.612102	0.0355931	0.00233522	0.674397
											ap	c	Betaproteobacteria	Rec_V1	Rec_V2	0	0	2.06484e-05	0.892857
											aq	c	Mollicutes	Rec_V1	Rec_V2	#NAME?	-0.000130514	0.00107091	0.971279
											ar	o	Mycoplasmatales	Rec_V1	Rec_V2	-3.25474	-0.0045206	-0.00584579	0.0422263
											as	o	Clostridiales	Rec_V1	Rec_V2	3.64763	0.0408448	0.0357208	0.00564451
											at	o	Lachnospirales	Rec_V1	Rec_V2	1.07549	0.000169849	0.0237942	0.764408
											au	o	Bacteroidales	Rec_V1	Rec_V2	2.62314	0.186129	0.149785	0.00564451
											av	o	Coriobacteriales	Rec_V1	Rec_V2	2.10237	0.0235649	0.0149258	0.0863684
											aw	o	Lactobacillales	Rec_V1	Rec_V2	-4.16327	-0.567788	-0.401193	0.0111529
											ax	o	Veillonellales_Selenomonadales	Rec_V1	Rec_V2	1.81516	0.0877044	0.0756027	0.0299608
											ay	o	Bifidobacteriales	Rec_V1	Rec_V2	1.1904	0.0961796	0.0985679	0.0425704
											az	o	Fusobacteriales	Rec_V1	Rec_V2	0.612102	0.0355931	0.00233522	0.674397
											ba	o	Eggerthellales	Rec_V1	Rec_V2	4.19519	0.00457585	0.00496006	0.0742005
											bb	o	Actinomycetales	Rec_V1	Rec_V2	2.07206	0.00126495	-0.00194389	0.02253
											bc	o	Mycobacteriales	Rec_V1	Rec_V2	Inf	5.12085e-05	-0.000286511	0.773322
											bd	o	Peptostreptococcales_Tissierellales	Rec_V1	Rec_V2	0	0	-0.000106489	0.660975
											be	o	Burkholderiales	Rec_V1	Rec_V2	0	0	2.06484e-05	0.892857
											bf	o	Mycoplasmoidales	Rec_V1	Rec_V2	#NAME?	-0.000130514	0.00107091	0.971279
											bg	o	Staphylococcales	Rec_V1	Rec_V2	2.52218	0.00150779	0.00243663	0.331256
											bh	o	Erysipelotrichales	Rec_V1	Rec_V2	0	0	0.000155103	0.911643
											bi	f	Mycoplasmataceae	Rec_V1	Rec_V2	-3.25474	-0.0045206	-0.00584579	0.0422263
											bj	f	Peptoniphilaceae	Rec_V1	Rec_V2	3.59806	0.0209645	0.0208235	0.0358279
											bk	f	Lachnospiraceae	Rec_V1	Rec_V2	1.07549	0.000169849	0.0237942	0.764408
											bl	f	Prevotellaceae	Rec_V1	Rec_V2	2.60724	0.183046	0.150359	0.00442901
											bm	f	Peptostreptococcaceae	Rec_V1	Rec_V2	Inf	6.5634e-05	0.00335465	0.317943
											bn	f	Atopobiaceae	Rec_V1	Rec_V2	2.10237	0.0235649	0.0149258	0.0863684
											bo	f	Aerococcaceae	Rec_V1	Rec_V2	-1.57958	-0.00507967	-0.00444755	0.428664
											bp	f	Veillonellaceae	Rec_V1	Rec_V2	1.81516	0.0877044	0.0756027	0.0299608
											bq	f	Lactobacillaceae	Rec_V1	Rec_V2	-4.27855	-0.568426	-0.396745	0.0137695
											br	f	Bifidobacteriaceae	Rec_V1	Rec_V2	1.1904	0.0961796	0.0985679	0.0425704
											bs	f	Leptotrichiaceae	Rec_V1	Rec_V2	0.612102	0.0355931	0.00233522	0.674397
											bt	f	Eggerthellaceae_1	Rec_V1	Rec_V2	4.19519	0.00457585	0.00496006	0.0742005
											bu	f	Actinomycetaceae	Rec_V1	Rec_V2	2.07206	0.00126495	-0.00194389	0.02253
											bv	f	Lawsonellaceae	Rec_V1	Rec_V2	Inf	5.12085e-05	-0.000286511	0.773322
											bw	f	FamilyXI	Rec_V1	Rec_V2	0	0	-0.000106489	0.660975
											bx	f	Burkholderiaceae	Rec_V1	Rec_V2	0	0	2.06484e-05	0.892857
											by	f	Ruminococcaceae	Rec_V1	Rec_V2	10.3561	0.0206612	0.0115426	0.253246
											bz	f	Metamycoplasmataceae	Rec_V1	Rec_V2	#NAME?	-0.000130514	0.00107091	0.971279
											ca	f	Gemellaceae	Rec_V1	Rec_V2	2.52218	0.00150779	0.00243663	0.331256
											cb	f	Porphyromonadaceae	Rec_V1	Rec_V2	Inf	0.00163558	0.0010494	0.0233134
											cc	f	Erysipelotrichaceae	Rec_V1	Rec_V2	0	0	0.000155103	0.911643
											cd	f	Muribaculaceae	Rec_V1	Rec_V2	0	0	-0.00162247	0.908652
											ce	g	Ureaplasma	Rec_V1	Rec_V2	-3.25474	-0.0045206	-0.00584579	0.0422263
											cf	g	Peptoniphilus	Rec_V1	Rec_V2	4.43052	0.00929927	0.0147732	0.03192
											cg	g	Lachnospiraceae	Rec_V1	Rec_V2	1.07549	0.000169849	0.0237942	0.764408
											ch	g	Prevotella	Rec_V1	Rec_V2	2.60724	0.183046	0.150359	0.00442901
											ci	g	Parvimonas	Rec_V1	Rec_V2	1.06103	7.11712e-05	0.0012053	0.944797
											cj	g	Peptostreptococcus	Rec_V1	Rec_V2	Inf	6.5634e-05	0.00335465	0.317943
											ck	g	Atopobium	Rec_V1	Rec_V2	2.10237	0.0235649	0.0149258	0.0863684
											cl	g	Aerococcus	Rec_V1	Rec_V2	-1.57958	-0.00507967	-0.00444755	0.428664
											cm	g	Dialister	Rec_V1	Rec_V2	1.23074	0.0131444	0.0329349	0.0425704
											cn	g	Lactobacillus	Rec_V1	Rec_V2	-4.27855	-0.568426	-0.396745	0.0137695
											co	g	Gardnerella	Rec_V1	Rec_V2	1.1904	0.0961796	0.0985679	0.0425704
											cp	g	Sneathia	Rec_V1	Rec_V2	0.612102	0.0355931	0.00233522	0.674397
											cq	g	Eggerthellaceae	Rec_V1	Rec_V2	4.19519	0.00457585	0.00496006	0.0742005
											cr	g	Mobiluncus	Rec_V1	Rec_V2	2.99477	0.00062736	-0.00234387	0.191343
											cs	g	Lawsonella	Rec_V1	Rec_V2	Inf	5.12085e-05	-0.000286511	0.773322
											ct	g	Veillonella	Rec_V1	Rec_V2	Inf	0.000387303	0.00921156	0.012012
											cu	g	Anaerococcus	Rec_V1	Rec_V2	0	0	-0.000106489	0.660975
											cv	g	Ralstonia	Rec_V1	Rec_V2	0	0	2.06484e-05	0.892857
											cw	g	Ruminococcaceae	Rec_V1	Rec_V2	10.2493	0.0191851	0.0132178	0.200199
											cx	g	Anaerococcus	Rec_V1	Rec_V2	Inf	0.00257245	0.00465455	0.00688432
											cy	g	Mycoplasma	Rec_V1	Rec_V2	#NAME?	-0.000130514	0.00107091	0.971279
											cz	g	Gemella	Rec_V1	Rec_V2	2.52218	0.00150779	0.00243663	0.331256
											da	g	Porphyromonas	Rec_V1	Rec_V2	Inf	0.00163558	0.0010494	0.0233134
											db	g	Pauljensenia	Rec_V1	Rec_V2	Inf	0.000792533	0.000399985	0.061877
											dc	g	Mageeibacillus	Rec_V1	Rec_V2	0	0	-0.00167515	0.500661
											dd	g	Bulleidia	Rec_V1	Rec_V2	0	0	0.000155103	0.911643
											de	g	Megasphaera	Rec_V1	Rec_V2	2.11767	0.0532426	0.0334563	0.113431
											df	g	Finegoldia	Rec_V1	Rec_V2	Inf	9.3335e-05	0.000190449	0.646962
											dg	g	Muribaculaceae	Rec_V1	Rec_V2	0	0	-0.00162247	0.908652
											dh	s	Ureaplasma_urealyticum99	Rec_V1	Rec_V2	-3.25474	-0.0045206	-0.00584579	0.0422263
											di	s	Peptoniphilus_lacrimalis	Rec_V1	Rec_V2	4.39129	0.00260833	0.00676303	0.0480784
											dj	s	Peptoniphilus_1	Rec_V1	Rec_V2	Inf	6.66311e-05	-3.46922e-05	0.140164
											dk	s	Lachnospiraceae_3(BVAB199)	Rec_V1	Rec_V2	1.07549	0.000169849	0.0237942	0.764408
											dl	s	Prevotella_corporis	Rec_V1	Rec_V2	0	0	0.000107947	0.549809
											dm	s	Parvimonas_micra	Rec_V1	Rec_V2	1.06103	7.11712e-05	0.0012053	0.944797
											dn	s	Peptostreptococcus_anaerobius	Rec_V1	Rec_V2	Inf	6.5634e-05	0.00335465	0.317943
											do	s	Atopobium_vaginae	Rec_V1	Rec_V2	2.10237	0.0235649	0.0149258	0.0863684
											dp	s	Aerococcus_christensenii	Rec_V1	Rec_V2	-1.57958	-0.00507967	-0.00444755	0.428664
											dq	s	Dialister_sp	Rec_V1	Rec_V2	2.18496	0.0126641	0.0292168	0.03192
											dr	s	Lactobacillus_jensenii99	Rec_V1	Rec_V2	-3.18051	-0.0062385	-0.0295218	0.529881
											ds	s	Gardnerella_sp	Rec_V1	Rec_V2	1.1904	0.0961796	0.0985679	0.0425704
											dt	s	Sneathia_sanguinegens99	Rec_V1	Rec_V2	3.63046	0.0300378	0.0247637	0.427487
											du	s	Eggerthellaceae_1	Rec_V1	Rec_V2	4.19519	0.00457585	0.00496006	0.0742005
											dv	s	Mobiluncus_curtisii99	Rec_V1	Rec_V2	2.99477	0.00062736	-0.00234387	0.191343
											dw	s	Lawsonella_clevelandensis	Rec_V1	Rec_V2	Inf	5.12085e-05	-0.000286511	0.773322
											dx	s	Prevotella_timonensis	Rec_V1	Rec_V2	2.89067	0.0241515	0.0348098	0.121146
											dy	s	Veillonella_montpellierensis	Rec_V1	Rec_V2	Inf	0.000387303	0.00921156	0.012012
											dz	s	Dialister_propionicifaciens99	Rec_V1	Rec_V2	Inf	9.8451e-05	0.000555468	0.471474
											ea	s	Anaerococcus_hydrogenalis	Rec_V1	Rec_V2	0	0	-0.000106489	0.660975
											eb	s	Prevotella_amnii99	Rec_V1	Rec_V2	5.70426	0.00970881	0.0301245	0.97355
											ec	s	Lactobacillus_iners	Rec_V1	Rec_V2	-5.09134	-0.384715	-0.234063	0.0691507
											ed	s	Ralstonia_syzygii99	Rec_V1	Rec_V2	0	0	2.06484e-05	0.892857
											ee	s	Ruminococcaceae_2(BVAB299)	Rec_V1	Rec_V2	10.2493	0.0191851	0.0132178	0.200199
											ef	s	Anaerococcus_murdochii99	Rec_V1	Rec_V2	Inf	0.00257245	0.00465455	0.00688432
											eg	s	Dialister_micraerophilus	Rec_V1	Rec_V2	1.14185	0.00400269	0.00316254	0.121146
											eh	s	Mycoplasma_hominis	Rec_V1	Rec_V2	#NAME?	-0.000130514	0.00107091	0.971279
											ei	s	Prevotella_buccalis	Rec_V1	Rec_V2	4.16774	0.0206993	0.0356589	0.00442901
											ej	s	Gemella_asaccharolytica99	Rec_V1	Rec_V2	2.52218	0.00150779	0.00243663	0.331256
											ek	s	Porphyromonas_uenonis	Rec_V1	Rec_V2	Inf	0.00163558	0.0010494	0.0233134
											el	s	Peptoniphilus_coxii	Rec_V1	Rec_V2	0	0	0.000763347	0.402444
											em	s	Sneathia_amnii99	Rec_V1	Rec_V2	-1.04995	-0.023518	-0.0224285	0.582414
											en	s	Pauljensenia_hongkongensis	Rec_V1	Rec_V2	Inf	0.000792533	0.000399985	0.061877
											eo	s	Prevotella_4	Rec_V1	Rec_V2	7.25075	0.00742275	0.0200502	0.00391862
											ep	s	Mageeibacillus_indolicus_BVAB399	Rec_V1	Rec_V2	0	0	-0.00167515	0.500661
											eq	s	Bulleidia_extructa	Rec_V1	Rec_V2	0	0	0.000155103	0.911643
											er	s	Megasphaera_1	Rec_V1	Rec_V2	9.12681	0.0231214	0.0219299	0.250756
											es	s	Peptoniphilus_asaccharolyticus99	Rec_V1	Rec_V2	6.10025	0.00732742	0.00728152	0.02253
											et	s	Finegoldia_magna	Rec_V1	Rec_V2	Inf	9.3335e-05	0.000190449	0.646962
											eu	s	Lactobacillus_gasseri99	Rec_V1	Rec_V2	1.3744	7.57086e-05	-0.00219808	0.862568
											ev	s	Megasphaera_2	Rec_V1	Rec_V2	2.88423	0.000676561	0.0115264	0.615285
											ew	s	Muribaculaceae_1	Rec_V1	Rec_V2	0	0	-0.00162247	0.908652
											ex	s	Prevotella_disiens	Rec_V1	Rec_V2	Inf	0.000154512	0.00896488	0.417777
											ey	s	Lactobacillus_crispatus99	Rec_V1	Rec_V2	0.463391	0.000978804	-0.130962	0.722343
											ez	s	Prevotella_bivia	Rec_V1	Rec_V2	3.27223	0.00149521	0.0206423	0.331256

## Sheet: Table S10c
Table S10c. Heattree Comparison of Gard Pre-treatment Remission vs Post-treatment Remission samples. Input species in Table S2
									id	tax_rank	tax_name	treatment_1	treatment_2	log2_median_ratio	median_diff	mean_diff	wilcox_p_value
									ab	r	Root	Rem_V1	Rem_V2	0	0	0	0.282059
									ac	p	Firmicutes	Rem_V1	Rem_V2	-1.56854	-0.635435	-0.529525	0.000719868
									ad	p	Bacteroidetes	Rem_V1	Rem_V2	3.86288	0.189623	0.210274	0.000102838
									ae	p	Actinobacteria	Rem_V1	Rem_V2	4.22395	0.250263	0.237498	0.000102838
									af	p	Fusobacteria	Rem_V1	Rem_V2	3.52954	0.132744	0.161293	0.000411353
									ag	p	Proteobacteria	Rem_V1	Rem_V2	0	0	-0.0800546	0.555153
									ah	p	Tenericutes	Rem_V1	Rem_V2	Inf	4.92756e-05	0.000513693	0.44438
									ai	c	Bacilli	Rem_V1	Rem_V2	-5.22299	-0.90702	-0.790452	0.000102838
									aj	c	Clostridia	Rem_V1	Rem_V2	4.90879	0.0899679	0.142402	0.00308515
									ak	c	Bacteroidia	Rem_V1	Rem_V2	3.86288	0.189623	0.210274	0.000102838
									al	c	Coriobacteriia	Rem_V1	Rem_V2	5.89911	0.0501364	0.0479494	0.00123406
									am	c	Negativicutes	Rem_V1	Rem_V2	5.24705	0.110454	0.118525	0.000102838
									an	c	Actinobacteria	Rem_V1	Rem_V2	5.16647	0.217598	0.189549	0.00107066
									ao	c	Fusobacteriia	Rem_V1	Rem_V2	3.52954	0.132744	0.161293	0.000411353
									ap	c	Betaproteobacteria	Rem_V1	Rem_V2	0	0	-0.0800546	0.555153
									aq	c	Mollicutes	Rem_V1	Rem_V2	Inf	4.92756e-05	0.000513693	0.44438
									ar	o	Mycoplasmatales	Rem_V1	Rem_V2	1.61184	0.000103358	-0.00151009	0.836732
									as	o	Clostridiales	Rem_V1	Rem_V2	3.50694	0.0303928	0.0403399	0.0185109
									at	o	Lachnospirales	Rem_V1	Rem_V2	-0.491906	-3.93081e-05	0.101724	0.80042
									au	o	Bacteroidales	Rem_V1	Rem_V2	3.86288	0.189623	0.210274	0.000102838
									av	o	Coriobacteriales	Rem_V1	Rem_V2	5.83322	0.039414	0.0401234	0.00195393
									aw	o	Lactobacillales	Rem_V1	Rem_V2	-5.45974	-0.91073	-0.796005	0.000102838
									ax	o	Veillonellales_Selenomonadales	Rem_V1	Rem_V2	5.24705	0.110454	0.118525	0.000102838
									ay	o	Bifidobacteriales	Rem_V1	Rem_V2	5.12736	0.211612	0.18788	0.00107066
									az	o	Fusobacteriales	Rem_V1	Rem_V2	3.52954	0.132744	0.161293	0.000411353
									ba	o	Eggerthellales	Rem_V1	Rem_V2	6.03481	0.00689741	0.00782603	0.000754633
									bb	o	Actinomycetales	Rem_V1	Rem_V2	Inf	0.00158484	0.00203465	0.06138
									bc	o	Mycobacteriales	Rem_V1	Rem_V2	0	0	-0.000366136	0.646282
									bd	o	Peptostreptococcales_Tissierellales	Rem_V1	Rem_V2	0	0	0.00033806	0.142315
									be	o	Burkholderiales	Rem_V1	Rem_V2	0	0	-0.0800546	0.555153
									bf	o	Mycoplasmoidales	Rem_V1	Rem_V2	Inf	4.92756e-05	0.000513693	0.44438
									bg	o	Staphylococcales	Rem_V1	Rem_V2	Inf	0.00245223	0.0060643	0.00377099
									bh	o	Erysipelotrichales	Rem_V1	Rem_V2	Inf	0.000271016	0.000998785	0.097772
									bi	f	Mycoplasmataceae	Rem_V1	Rem_V2	1.61184	0.000103358	-0.00151009	0.836732
									bj	f	Peptoniphilaceae	Rem_V1	Rem_V2	2.34573	0.00697766	0.00649321	0.0217462
									bk	f	Lachnospiraceae	Rem_V1	Rem_V2	-0.491906	-3.93081e-05	0.101724	0.80042
									bl	f	Prevotellaceae	Rem_V1	Rem_V2	3.89821	0.189469	0.206309	0.000102838
									bm	f	Peptostreptococcaceae	Rem_V1	Rem_V2	0	0	0.00492116	0.716401
									bn	f	Atopobiaceae	Rem_V1	Rem_V2	5.83322	0.039414	0.0401234	0.00195393
									bo	f	Aerococcaceae	Rem_V1	Rem_V2	4.30197	0.00225632	0.00134871	0.0771473
									bp	f	Veillonellaceae	Rem_V1	Rem_V2	5.24705	0.110454	0.118525	0.000102838
									bq	f	Lactobacillaceae	Rem_V1	Rem_V2	-5.53952	-0.911736	-0.797354	0.000102838
									br	f	Bifidobacteriaceae	Rem_V1	Rem_V2	5.12736	0.211612	0.18788	0.00107066
									bs	f	Leptotrichiaceae	Rem_V1	Rem_V2	3.52954	0.132744	0.161293	0.000411353
									bt	f	Eggerthellaceae_1	Rem_V1	Rem_V2	6.03481	0.00689741	0.00782603	0.000754633
									bu	f	Actinomycetaceae	Rem_V1	Rem_V2	Inf	0.00158484	0.00203465	0.06138
									bv	f	Lawsonellaceae	Rem_V1	Rem_V2	0	0	-0.000366136	0.646282
									bw	f	FamilyXI	Rem_V1	Rem_V2	0	0	0.00033806	0.142315
									bx	f	Burkholderiaceae	Rem_V1	Rem_V2	0	0	-0.0800546	0.555153
									by	f	Ruminococcaceae	Rem_V1	Rem_V2	6.55585	0.0189964	0.0289255	0.0449078
									bz	f	Metamycoplasmataceae	Rem_V1	Rem_V2	Inf	4.92756e-05	0.000513693	0.44438
									ca	f	Gemellaceae	Rem_V1	Rem_V2	Inf	0.00245223	0.0060643	0.00377099
									cb	f	Porphyromonadaceae	Rem_V1	Rem_V2	Inf	0.00251346	0.00350134	0.172209
									cc	f	Erysipelotrichaceae	Rem_V1	Rem_V2	Inf	0.000271016	0.000998785	0.097772
									cd	f	Muribaculaceae	Rem_V1	Rem_V2	0	0	0.000463796	0.555153
									ce	g	Ureaplasma	Rem_V1	Rem_V2	1.61184	0.000103358	-0.00151009	0.836732
									cf	g	Peptoniphilus	Rem_V1	Rem_V2	2.94498	0.00437819	0.00371656	0.0950599
									cg	g	Lachnospiraceae	Rem_V1	Rem_V2	-0.491906	-3.93081e-05	0.101724	0.80042
									ch	g	Prevotella	Rem_V1	Rem_V2	3.89821	0.189469	0.206309	0.000102838
									ci	g	Parvimonas	Rem_V1	Rem_V2	4.54513	0.00233945	0.00283786	0.0059701
									cj	g	Peptostreptococcus	Rem_V1	Rem_V2	0	0	0.00492116	0.716401
									ck	g	Atopobium	Rem_V1	Rem_V2	5.83322	0.039414	0.0401234	0.00195393
									cl	g	Aerococcus	Rem_V1	Rem_V2	4.30197	0.00225632	0.00134871	0.0771473
									cm	g	Dialister	Rem_V1	Rem_V2	5.19404	0.0303891	0.0333374	0.00462773
									cn	g	Lactobacillus	Rem_V1	Rem_V2	-5.53952	-0.911736	-0.797354	0.000102838
									co	g	Gardnerella	Rem_V1	Rem_V2	5.12736	0.211612	0.18788	0.00107066
									cp	g	Sneathia	Rem_V1	Rem_V2	3.52954	0.132744	0.161293	0.000411353
									cq	g	Eggerthellaceae	Rem_V1	Rem_V2	6.03481	0.00689741	0.00782603	0.000754633
									cr	g	Mobiluncus	Rem_V1	Rem_V2	Inf	0.000110682	0.000616643	0.382076
									cs	g	Lawsonella	Rem_V1	Rem_V2	0	0	-0.000366136	0.646282
									ct	g	Veillonella	Rem_V1	Rem_V2	0	0	6.91479e-05	0.555153
									cu	g	Anaerococcus	Rem_V1	Rem_V2	0	0	0.00033806	0.142315
									cv	g	Ralstonia	Rem_V1	Rem_V2	0	0	-0.0800546	0.555153
									cw	g	Ruminococcaceae	Rem_V1	Rem_V2	6.41135	0.0126833	0.0226475	0.0495451
									cx	g	Anaerococcus	Rem_V1	Rem_V2	Inf	0.000294058	0.000308294	0.244871
									cy	g	Mycoplasma	Rem_V1	Rem_V2	Inf	4.92756e-05	0.000513693	0.44438
									cz	g	Gemella	Rem_V1	Rem_V2	Inf	0.00245223	0.0060643	0.00377099
									da	g	Porphyromonas	Rem_V1	Rem_V2	Inf	0.00251346	0.00350134	0.172209
									db	g	Pauljensenia	Rem_V1	Rem_V2	Inf	2.46378e-05	0.00141801	0.0395374
									dc	g	Mageeibacillus	Rem_V1	Rem_V2	0	0	0.00627805	0.394045
									dd	g	Bulleidia	Rem_V1	Rem_V2	Inf	0.000271016	0.000998785	0.097772
									de	g	Megasphaera	Rem_V1	Rem_V2	6.79582	0.0898844	0.0851188	0.00209819
									df	g	Finegoldia	Rem_V1	Rem_V2	#NAME?	-0.00020938	-0.000369498	0.224294
									dg	g	Muribaculaceae	Rem_V1	Rem_V2	0	0	0.000463796	0.555153
									dh	s	Ureaplasma_urealyticum99	Rem_V1	Rem_V2	1.61184	0.000103358	-0.00151009	0.836732
									di	s	Peptoniphilus_lacrimalis	Rem_V1	Rem_V2	Inf	0.00129873	0.00251743	0.0808677
									dj	s	Peptoniphilus_1	Rem_V1	Rem_V2	0	0	4.2416e-05	0.363781
									dk	s	Lachnospiraceae_3(BVAB199)	Rem_V1	Rem_V2	-0.491906	-3.93081e-05	0.101724	0.80042
									dl	s	Prevotella_corporis	Rem_V1	Rem_V2	0	0	-9.65515e-05	1
									dm	s	Parvimonas_micra	Rem_V1	Rem_V2	4.54513	0.00233945	0.00283786	0.0059701
									dn	s	Peptostreptococcus_anaerobius	Rem_V1	Rem_V2	0	0	0.00492116	0.716401
									do	s	Atopobium_vaginae	Rem_V1	Rem_V2	5.83322	0.039414	0.0401234	0.00195393
									dp	s	Aerococcus_christensenii	Rem_V1	Rem_V2	4.30197	0.00225632	0.00134871	0.0771473
									dq	s	Dialister_sp	Rem_V1	Rem_V2	6.73227	0.0168773	0.02729	0.0095282
									dr	s	Lactobacillus_jensenii99	Rem_V1	Rem_V2	Inf	0.000146022	1.60706e-05	0.653513
									ds	s	Gardnerella_sp	Rem_V1	Rem_V2	5.12736	0.211612	0.18788	0.00107066
									dt	s	Sneathia_sanguinegens99	Rem_V1	Rem_V2	Inf	0.00822467	0.052805	0.0837828
									du	s	Eggerthellaceae_1	Rem_V1	Rem_V2	6.03481	0.00689741	0.00782603	0.000754633
									dv	s	Mobiluncus_curtisii99	Rem_V1	Rem_V2	Inf	0.000110682	0.000616643	0.382076
									dw	s	Lawsonella_clevelandensis	Rem_V1	Rem_V2	0	0	-0.000366136	0.646282
									dx	s	Prevotella_timonensis	Rem_V1	Rem_V2	5.40232	0.0507301	0.05016	0.0126075
									dy	s	Veillonella_montpellierensis	Rem_V1	Rem_V2	0	0	6.91479e-05	0.555153
									dz	s	Dialister_propionicifaciens99	Rem_V1	Rem_V2	0	0	0.00168006	1
									ea	s	Anaerococcus_hydrogenalis	Rem_V1	Rem_V2	0	0	0.00033806	0.142315
									eb	s	Prevotella_amnii99	Rem_V1	Rem_V2	5.00195	0.00422358	0.0704063	0.424858
									ec	s	Lactobacillus_iners	Rem_V1	Rem_V2	-5.50578	-0.821648	-0.531577	0.0330111
									ed	s	Ralstonia_syzygii99	Rem_V1	Rem_V2	0	0	-0.0800546	0.555153
									ee	s	Ruminococcaceae_2(BVAB299)	Rem_V1	Rem_V2	6.41135	0.0126833	0.0226475	0.0495451
									ef	s	Anaerococcus_murdochii99	Rem_V1	Rem_V2	Inf	0.000294058	0.000308294	0.244871
									eg	s	Dialister_micraerophilus	Rem_V1	Rem_V2	5.05954	0.00863955	0.00436726	0.0217462
									eh	s	Mycoplasma_hominis	Rem_V1	Rem_V2	Inf	4.92756e-05	0.000513693	0.44438
									ei	s	Prevotella_buccalis	Rem_V1	Rem_V2	4.13254	0.0069261	0.0249044	0.216791
									ej	s	Gemella_asaccharolytica99	Rem_V1	Rem_V2	Inf	0.00245223	0.0060643	0.00377099
									ek	s	Porphyromonas_uenonis	Rem_V1	Rem_V2	Inf	0.00251346	0.00350134	0.172209
									el	s	Peptoniphilus_coxii	Rem_V1	Rem_V2	Inf	2.46378e-05	0.00022431	0.153473
									em	s	Sneathia_amnii99	Rem_V1	Rem_V2	3.71543	0.0805147	0.108488	0.0127717
									en	s	Pauljensenia_hongkongensis	Rem_V1	Rem_V2	Inf	2.46378e-05	0.00141801	0.0395374
									eo	s	Prevotella_4	Rem_V1	Rem_V2	Inf	0.00113428	0.00498561	0.0649756
									ep	s	Mageeibacillus_indolicus_BVAB399	Rem_V1	Rem_V2	0	0	0.00627805	0.394045
									eq	s	Bulleidia_extructa	Rem_V1	Rem_V2	Inf	0.000271016	0.000998785	0.097772
									er	s	Megasphaera_1	Rem_V1	Rem_V2	6.79582	0.0898844	0.0827982	0.00209819
									es	s	Peptoniphilus_asaccharolyticus99	Rem_V1	Rem_V2	2.0848	0.00211842	0.000932402	0.182232
									et	s	Finegoldia_magna	Rem_V1	Rem_V2	#NAME?	-0.00020938	-0.000369498	0.224294
									eu	s	Lactobacillus_gasseri99	Rem_V1	Rem_V2	-2.29505	-0.00012006	-0.0106047	0.288337
									ev	s	Megasphaera_2	Rem_V1	Rem_V2	0	0	0.00232054	0.30335
									ew	s	Muribaculaceae_1	Rem_V1	Rem_V2	0	0	0.000463796	0.555153
									ex	s	Prevotella_disiens	Rem_V1	Rem_V2	Inf	0.00107315	0.0182642	0.0992299
									ey	s	Lactobacillus_crispatus99	Rem_V1	Rem_V2	-1.21372	-0.000270878	-0.255188	0.403918
									ez	s	Prevotella_bivia	Rem_V1	Rem_V2	1.3877	0.00153963	0.0376852	0.461456

## Sheet: Table S10d
Table S10d. Heattree Comparison of Gard Pre-treatment Refractory vs Pre-treatment Recurrent samples. Input species in Table S2
								id	tax_rank	tax_name	treatment_1	treatment_2	log2_median_ratio	median_diff	mean_diff	wilcox_p_value
								ab	r	Root	Ref_V1	Rec_V1	0	0	0
								ac	p	Firmicutes	Ref_V1	Rec_V1	-0.11223	-0.0309831	-0.0229628	0.901943
								ad	p	Bacteroidetes	Ref_V1	Rec_V1	0.121766	0.0195677	0.0397557	0.639224
								ae	p	Actinobacteria	Ref_V1	Rec_V1	0.12627	0.0189483	-0.0393362	0.570149
								af	p	Fusobacteria	Ref_V1	Rec_V1	-1.07215	-0.0539822	0.00466216	1
								ag	p	Proteobacteria	Ref_V1	Rec_V1	0	0	0.00149156	0.24332
								ah	p	Tenericutes	Ref_V1	Rec_V1	Inf	0.00117888	0.0163896	0.107094
								ai	c	Bacilli	Ref_V1	Rec_V1	1.37297	0.0681984	-0.0425804	0.980344
								aj	c	Clostridia	Ref_V1	Rec_V1	0.237684	0.0167745	0.0254195	0.570149
								ak	c	Bacteroidia	Ref_V1	Rec_V1	0.121766	0.0195677	0.0397557	0.639224
								al	c	Coriobacteriia	Ref_V1	Rec_V1	-0.315051	-0.0072449	-0.0123084	0.309314
								am	c	Negativicutes	Ref_V1	Rec_V1	-0.199611	-0.0158316	-0.00580191	0.786268
								an	c	Actinobacteria	Ref_V1	Rec_V1	0.116176	0.0145025	-0.0270278	0.536954
								ao	c	Fusobacteriia	Ref_V1	Rec_V1	-1.07215	-0.0539822	0.00466216	1
								ap	c	Betaproteobacteria	Ref_V1	Rec_V1	0	0	0.00149156	0.24332
								aq	c	Mollicutes	Ref_V1	Rec_V1	Inf	0.00117888	0.0163896	0.107094
								ar	o	Mycoplasmatales	Ref_V1	Rec_V1	-0.772914	-0.000219427	-0.000710204	0.70407
								as	o	Clostridiales	Ref_V1	Rec_V1	0.485488	0.0177572	0.018596	0.386287
								at	o	Lachnospirales	Ref_V1	Rec_V1	0.174255	4.14953e-05	0.00623151	0.818949
								au	o	Bacteroidales	Ref_V1	Rec_V1	0.121766	0.0195677	0.0397557	0.639224
								av	o	Coriobacteriales	Ref_V1	Rec_V1	-0.324707	-0.00619099	-0.0108049	0.35947
								aw	o	Lactobacillales	Ref_V1	Rec_V1	0.982442	0.0327508	-0.0579867	0.980344
								ax	o	Veillonellales_Selenomonadales	Ref_V1	Rec_V1	-0.199611	-0.0158316	-0.00580191	0.786268
								ay	o	Bifidobacteriales	Ref_V1	Rec_V1	0.0664205	0.00806585	-0.0404083	0.443327
								az	o	Fusobacteriales	Ref_V1	Rec_V1	-1.07215	-0.0539822	0.00466216	1
								ba	o	Eggerthellales	Ref_V1	Rec_V1	-0.0368598	-0.000122094	-0.00150354	0.840801
								bb	o	Actinomycetales	Ref_V1	Rec_V1	1.83472	0.00426037	0.0133303	0.0097043
								bc	o	Mycobacteriales	Ref_V1	Rec_V1	#NAME?	-5.12085e-05	5.02602e-05	0.704872
								bd	o	Peptostreptococcales_Tissierellales	Ref_V1	Rec_V1	0	0	0.000591991	0.590239
								be	o	Burkholderiales	Ref_V1	Rec_V1	0	0	0.00149156	0.24332
								bf	o	Mycoplasmoidales	Ref_V1	Rec_V1	Inf	0.00117888	0.0163896	0.107094
								bg	o	Staphylococcales	Ref_V1	Rec_V1	1.14349	0.00220742	0.0158452	0.0873141
								bh	o	Erysipelotrichales	Ref_V1	Rec_V1	Inf	0.000815613	0.000271352	0.0792803
								bi	f	Mycoplasmataceae	Ref_V1	Rec_V1	-0.772914	-0.000219427	-0.000710204	0.70407
								bj	f	Peptoniphilaceae	Ref_V1	Rec_V1	0.266427	0.00463488	0.00298951	0.604263
								bk	f	Lachnospiraceae	Ref_V1	Rec_V1	0.174255	4.14953e-05	0.00623151	0.818949
								bl	f	Prevotellaceae	Ref_V1	Rec_V1	0.141443	0.0225571	0.0282152	0.604263
								bm	f	Peptostreptococcaceae	Ref_V1	Rec_V1	-0.742447	-2.6403e-05	-0.00202128	0.810602
								bn	f	Atopobiaceae	Ref_V1	Rec_V1	-0.324707	-0.00619099	-0.0108049	0.35947
								bo	f	Aerococcaceae	Ref_V1	Rec_V1	1.76102	0.0061027	0.0169472	0.237743
								bp	f	Veillonellaceae	Ref_V1	Rec_V1	-0.199611	-0.0158316	-0.00580191	0.786268
								bq	f	Lactobacillaceae	Ref_V1	Rec_V1	0.723439	0.0201063	-0.074934	1
								br	f	Bifidobacteriaceae	Ref_V1	Rec_V1	0.0664205	0.00806585	-0.0404083	0.443327
								bs	f	Leptotrichiaceae	Ref_V1	Rec_V1	-1.07215	-0.0539822	0.00466216	1
								bt	f	Eggerthellaceae_1	Ref_V1	Rec_V1	-0.0368598	-0.000122094	-0.00150354	0.840801
								bu	f	Actinomycetaceae	Ref_V1	Rec_V1	1.83472	0.00426037	0.0133303	0.0097043
								bv	f	Lawsonellaceae	Ref_V1	Rec_V1	#NAME?	-5.12085e-05	5.02602e-05	0.704872
								bw	f	FamilyXI	Ref_V1	Rec_V1	0	0	0.000591991	0.590239
								bx	f	Burkholderiaceae	Ref_V1	Rec_V1	0	0	0.00149156	0.24332
								by	f	Ruminococcaceae	Ref_V1	Rec_V1	-0.154155	-0.00209544	0.0176278	0.237312
								bz	f	Metamycoplasmataceae	Ref_V1	Rec_V1	Inf	0.00117888	0.0163896	0.107094
								ca	f	Gemellaceae	Ref_V1	Rec_V1	1.14349	0.00220742	0.0158452	0.0873141
								cb	f	Porphyromonadaceae	Ref_V1	Rec_V1	-1.34387	-0.000991223	0.0073644	0.939781
								cc	f	Erysipelotrichaceae	Ref_V1	Rec_V1	Inf	0.000815613	0.000271352	0.0792803
								cd	f	Muribaculaceae	Ref_V1	Rec_V1	Inf	0.000136768	0.00417614	0.27495
								ce	g	Ureaplasma	Ref_V1	Rec_V1	-0.772914	-0.000219427	-0.000710204	0.70407
								cf	g	Peptoniphilus	Ref_V1	Rec_V1	0.501407	0.00405266	-0.00337706	0.674981
								cg	g	Lachnospiraceae	Ref_V1	Rec_V1	0.174255	4.14953e-05	0.00623151	0.818949
								ch	g	Prevotella	Ref_V1	Rec_V1	0.141443	0.0225571	0.0282152	0.604263
								ci	g	Parvimonas	Ref_V1	Rec_V1	4.96912	0.00414451	0.00293199	0.164181
								cj	g	Peptostreptococcus	Ref_V1	Rec_V1	-0.742447	-2.6403e-05	-0.00202128	0.810602
								ck	g	Atopobium	Ref_V1	Rec_V1	-0.324707	-0.00619099	-0.0108049	0.35947
								cl	g	Aerococcus	Ref_V1	Rec_V1	1.76102	0.0061027	0.0169472	0.237743
								cm	g	Dialister	Ref_V1	Rec_V1	0.639801	0.0127828	0.00940905	0.140628
								cn	g	Lactobacillus	Ref_V1	Rec_V1	0.723439	0.0201063	-0.074934	1
								co	g	Gardnerella	Ref_V1	Rec_V1	0.0664205	0.00806585	-0.0404083	0.443327
								cp	g	Sneathia	Ref_V1	Rec_V1	-1.07215	-0.0539822	0.00466216	1
								cq	g	Eggerthellaceae	Ref_V1	Rec_V1	-0.0368598	-0.000122094	-0.00150354	0.840801
								cr	g	Mobiluncus	Ref_V1	Rec_V1	1.8561	0.00187967	0.0127143	0.137351
								cs	g	Lawsonella	Ref_V1	Rec_V1	#NAME?	-5.12085e-05	5.02602e-05	0.704872
								ct	g	Veillonella	Ref_V1	Rec_V1	#NAME?	-0.000387303	-0.00668054	0.316832
								cu	g	Anaerococcus	Ref_V1	Rec_V1	0	0	0.000591991	0.590239
								cv	g	Ralstonia	Ref_V1	Rec_V1	0	0	0.00149156	0.24332
								cw	g	Ruminococcaceae	Ref_V1	Rec_V1	-0.599837	-0.00653159	0.00726893	0.435721
								cx	g	Anaerococcus	Ref_V1	Rec_V1	-1.62945	-0.00174101	0.00385548	0.544674
								cy	g	Mycoplasma	Ref_V1	Rec_V1	Inf	0.00117888	0.0163896	0.107094
								cz	g	Gemella	Ref_V1	Rec_V1	1.14349	0.00220742	0.0158452	0.0873141
								da	g	Porphyromonas	Ref_V1	Rec_V1	-1.34387	-0.000991223	0.0073644	0.939781
								db	g	Pauljensenia	Ref_V1	Rec_V1	-0.353126	-0.00017207	0.000615917	0.778439
								dc	g	Mageeibacillus	Ref_V1	Rec_V1	Inf	0.000559236	0.0103588	0.0453447
								dd	g	Bulleidia	Ref_V1	Rec_V1	Inf	0.000815613	0.000271352	0.0792803
								de	g	Megasphaera	Ref_V1	Rec_V1	-0.263468	-0.011548	-0.00853042	0.61506
								df	g	Finegoldia	Ref_V1	Rec_V1	#NAME?	-9.3335e-05	-0.0004209	0.505608
								dg	g	Muribaculaceae	Ref_V1	Rec_V1	Inf	0.000136768	0.00417614	0.27495
								dh	s	Ureaplasma_urealyticum99	Ref_V1	Rec_V1	-0.772914	-0.000219427	-0.000710204	0.70407
								di	s	Peptoniphilus_lacrimalis	Ref_V1	Rec_V1	0.964559	0.00260592	-0.000326559	0.70632
								dj	s	Peptoniphilus_1	Ref_V1	Rec_V1	#NAME?	-6.66311e-05	0.000766509	0.95502
								dk	s	Lachnospiraceae_3(BVAB199)	Ref_V1	Rec_V1	0.174255	4.14953e-05	0.00623151	0.818949
								dl	s	Prevotella_corporis	Ref_V1	Rec_V1	0	0	0.00616197	0.474558
								dm	s	Parvimonas_micra	Ref_V1	Rec_V1	4.96912	0.00414451	0.00293199	0.164181
								dn	s	Peptostreptococcus_anaerobius	Ref_V1	Rec_V1	-0.742447	-2.6403e-05	-0.00202128	0.810602
								do	s	Atopobium_vaginae	Ref_V1	Rec_V1	-0.324707	-0.00619099	-0.0108049	0.35947
								dp	s	Aerococcus_christensenii	Ref_V1	Rec_V1	1.76102	0.0061027	0.0169472	0.237743
								dq	s	Dialister_sp	Ref_V1	Rec_V1	0.68215	0.00981414	0.00148475	0.12729
								dr	s	Lactobacillus_jensenii99	Ref_V1	Rec_V1	-2.7162	-0.000655713	0.0159387	0.526698
								ds	s	Gardnerella_sp	Ref_V1	Rec_V1	0.0664205	0.00806585	-0.0404083	0.443327
								dt	s	Sneathia_sanguinegens99	Ref_V1	Rec_V1	-0.965455	-0.0159422	-0.0141513	0.47974
								du	s	Eggerthellaceae_1	Ref_V1	Rec_V1	-0.0368598	-0.000122094	-0.00150354	0.840801
								dv	s	Mobiluncus_curtisii99	Ref_V1	Rec_V1	1.8561	0.00187967	0.0127143	0.137351
								dw	s	Lawsonella_clevelandensis	Ref_V1	Rec_V1	#NAME?	-5.12085e-05	5.02602e-05	0.704872
								dx	s	Prevotella_timonensis	Ref_V1	Rec_V1	0.667277	0.0164164	0.0277308	0.309314
								dy	s	Veillonella_montpellierensis	Ref_V1	Rec_V1	#NAME?	-0.000387303	-0.00668054	0.316832
								dz	s	Dialister_propionicifaciens99	Ref_V1	Rec_V1	#NAME?	-9.8451e-05	-0.00100433	0.0986692
								ea	s	Anaerococcus_hydrogenalis	Ref_V1	Rec_V1	0	0	0.000591991	0.590239
								eb	s	Prevotella_amnii99	Ref_V1	Rec_V1	1.52967	0.0186807	-0.01355	0.742013
								ec	s	Lactobacillus_iners	Ref_V1	Rec_V1	2.071	0.0372231	-0.0704278	0.711452
								ed	s	Ralstonia_syzygii99	Ref_V1	Rec_V1	0	0	0.00149156	0.24332
								ee	s	Ruminococcaceae_2(BVAB299)	Ref_V1	Rec_V1	-0.599837	-0.00653159	0.00726893	0.435721
								ef	s	Anaerococcus_murdochii99	Ref_V1	Rec_V1	-1.62945	-0.00174101	0.00385548	0.544674
								eg	s	Dialister_micraerophilus	Ref_V1	Rec_V1	0.0313609	0.00016086	0.00892863	0.26385
								eh	s	Mycoplasma_hominis	Ref_V1	Rec_V1	Inf	0.00117888	0.0163896	0.107094
								ei	s	Prevotella_buccalis	Ref_V1	Rec_V1	-1.52251	-0.0142894	-0.00993092	0.280288
								ej	s	Gemella_asaccharolytica99	Ref_V1	Rec_V1	1.14349	0.00220742	0.0158452	0.0873141
								ek	s	Porphyromonas_uenonis	Ref_V1	Rec_V1	-1.34387	-0.000991223	0.0073644	0.939781
								el	s	Peptoniphilus_coxii	Ref_V1	Rec_V1	0	0	0.000240603	0.679185
								em	s	Sneathia_amnii99	Ref_V1	Rec_V1	-0.0375292	-0.000564144	0.0188135	0.443327
								en	s	Pauljensenia_hongkongensis	Ref_V1	Rec_V1	-0.353126	-0.00017207	0.000615917	0.778439
								eo	s	Prevotella_4	Ref_V1	Rec_V1	-1.71245	-0.00519185	-0.00521209	0.436352
								ep	s	Mageeibacillus_indolicus_BVAB399	Ref_V1	Rec_V1	Inf	0.000559236	0.0103588	0.0453447
								eq	s	Bulleidia_extructa	Ref_V1	Rec_V1	Inf	0.000815613	0.000271352	0.0792803
								er	s	Megasphaera_1	Ref_V1	Rec_V1	-7.63514	-0.0230464	-0.00577869	0.838772
								es	s	Peptoniphilus_asaccharolyticus99	Ref_V1	Rec_V1	-0.943687	-0.00356991	-0.00405761	0.604263
								et	s	Finegoldia_magna	Ref_V1	Rec_V1	#NAME?	-9.3335e-05	-0.0004209	0.505608
								eu	s	Lactobacillus_gasseri99	Ref_V1	Rec_V1	-1.92363	-9.07596e-05	0.00492682	0.330907
								ev	s	Megasphaera_2	Ref_V1	Rec_V1	2.44135	0.00346788	-0.00275173	0.958908
								ew	s	Muribaculaceae_1	Ref_V1	Rec_V1	Inf	0.000136768	0.00417614	0.27495
								ex	s	Prevotella_disiens	Ref_V1	Rec_V1	3.26866	0.0013346	0.000889667	0.492277
								ey	s	Lactobacillus_crispatus99	Ref_V1	Rec_V1	-3.91995	-0.00332752	-0.0253717	0.140628
								ez	s	Prevotella_bivia	Ref_V1	Rec_V1	3.27436	0.0144696	0.0221258	0.435017

## Sheet: Table S10e
Table S10e. Heattree Comparison of Gard Pre-treatment Refractory vs Pre-treatment Remission samples. Input species in Table S2
								id	tax_rank	tax_name	treatment_1	treatment_2	log2_median_ratio	median_diff	mean_diff	wilcox_p_value
								ab	r	Root	Ref_V1	Rem_V1	0	0	0
								ac	p	Firmicutes	Ref_V1	Rem_V1	0.24486	0.0597858	0.0780381	0.26385
								ad	p	Bacteroidetes	Ref_V1	Rem_V1	0.247725	0.0381443	0.0332711	0.748579
								ae	p	Actinobacteria	Ref_V1	Rem_V1	-0.225793	-0.0383069	-0.0465527	0.35947
								af	p	Fusobacteria	Ref_V1	Rem_V1	-1.56964	-0.0963689	-0.0833786	0.0661929
								ag	p	Proteobacteria	Ref_V1	Rem_V1	0	0	0.00134442	0.419243
								ah	p	Tenericutes	Ref_V1	Rem_V1	4.5804	0.0011296	0.0172777	0.0598303
								ai	c	Bacilli	Ref_V1	Rem_V1	2.15443	0.0861364	0.105878	0.140628
								aj	c	Clostridia	Ref_V1	Rem_V1	0.246877	0.0173694	-0.0139066	0.863036
								ak	c	Bacteroidia	Ref_V1	Rem_V1	0.247725	0.0381443	0.0332711	0.748579
								al	c	Coriobacteriia	Ref_V1	Rem_V1	-0.780481	-0.0213054	-0.0216556	0.170362
								am	c	Negativicutes	Ref_V1	Rem_V1	-0.0885144	-0.00675079	-0.013933	0.748579
								an	c	Actinobacteria	Ref_V1	Rem_V1	-0.255946	-0.0363864	-0.0248972	0.386287
								ao	c	Fusobacteriia	Ref_V1	Rem_V1	-1.56964	-0.0963689	-0.0833786	0.0661929
								ap	c	Betaproteobacteria	Ref_V1	Rem_V1	0	0	0.00134442	0.419243
								aq	c	Mollicutes	Ref_V1	Rem_V1	4.5804	0.0011296	0.0172777	0.0598303
								ar	o	Mycoplasmatales	Ref_V1	Rem_V1	1.0111	0.000155992	-0.000215625	0.575803
								as	o	Clostridiales	Ref_V1	Rem_V1	0.899042	0.0288196	0.0210883	0.333804
								at	o	Lachnospirales	Ref_V1	Rem_V1	1.91449	0.000267968	-0.0353025	0.979447
								au	o	Bacteroidales	Ref_V1	Rem_V1	0.247725	0.0381443	0.0332711	0.748579
								av	o	Coriobacteriales	Ref_V1	Rem_V1	-0.709837	-0.0155901	-0.0191581	0.309314
								aw	o	Lactobacillales	Ref_V1	Rem_V1	1.64694	0.0451384	0.0932835	0.114915
								ax	o	Veillonellales_Selenomonadales	Ref_V1	Rem_V1	-0.0885144	-0.00675079	-0.013933	0.748579
								ay	o	Bifidobacteriales	Ref_V1	Rem_V1	-0.28125	-0.0385851	-0.0377126	0.26385
								az	o	Fusobacteriales	Ref_V1	Rem_V1	-1.56964	-0.0963689	-0.0833786	0.0661929
								ba	o	Eggerthellales	Ref_V1	Rem_V1	-0.570058	-0.00228626	-0.00249751	0.12729
								bb	o	Actinomycetales	Ref_V1	Rem_V1	1.90126	0.00433517	0.012573	0.04169
								bc	o	Mycobacteriales	Ref_V1	Rem_V1	0	0	0.000242385	0.397523
								bd	o	Peptostreptococcales_Tissierellales	Ref_V1	Rem_V1	0	0	0.000307525	0.857548
								be	o	Burkholderiales	Ref_V1	Rem_V1	0	0	0.00134442	0.419243
								bf	o	Mycoplasmoidales	Ref_V1	Rem_V1	4.5804	0.0011296	0.0172777	0.0598303
								bg	o	Staphylococcales	Ref_V1	Rem_V1	0.717761	0.00158078	0.0130513	0.473499
								bh	o	Erysipelotrichales	Ref_V1	Rem_V1	1.58951	0.000544597	-0.000241489	0.348799
								bi	f	Mycoplasmataceae	Ref_V1	Rem_V1	1.0111	0.000155992	-0.000215625	0.575803
								bj	f	Peptoniphilaceae	Ref_V1	Rem_V1	1.66187	0.0188	0.0236461	0.00934084
								bk	f	Lachnospiraceae	Ref_V1	Rem_V1	1.91449	0.000267968	-0.0353025	0.979447
								bl	f	Prevotellaceae	Ref_V1	Rem_V1	0.250145	0.0384504	0.0219752	0.901943
								bm	f	Peptostreptococcaceae	Ref_V1	Rem_V1	Inf	3.92311e-05	-0.00319605	0.490639
								bn	f	Atopobiaceae	Ref_V1	Rem_V1	-0.709837	-0.0155901	-0.0191581	0.309314
								bo	f	Aerococcaceae	Ref_V1	Rem_V1	1.8648	0.00627999	0.0211035	0.218365
								bp	f	Veillonellaceae	Ref_V1	Rem_V1	-0.0885144	-0.00675079	-0.013933	0.748579
								bq	f	Lactobacillaceae	Ref_V1	Rem_V1	1.34774	0.0309534	0.07218	0.26385
								br	f	Bifidobacteriaceae	Ref_V1	Rem_V1	-0.28125	-0.0385851	-0.0377126	0.26385
								bs	f	Leptotrichiaceae	Ref_V1	Rem_V1	-1.56964	-0.0963689	-0.0833786	0.0661929
								bt	f	Eggerthellaceae_1	Ref_V1	Rem_V1	-0.570058	-0.00228626	-0.00249751	0.12729
								bu	f	Actinomycetaceae	Ref_V1	Rem_V1	1.90126	0.00433517	0.012573	0.04169
								bv	f	Lawsonellaceae	Ref_V1	Rem_V1	0	0	0.000242385	0.397523
								bw	f	FamilyXI	Ref_V1	Rem_V1	0	0	0.000307525	0.857548
								bx	f	Burkholderiaceae	Ref_V1	Rem_V1	0	0	0.00134442	0.419243
								by	f	Ruminococcaceae	Ref_V1	Rem_V1	-0.0472728	-0.000618948	0.000638222	0.824453
								bz	f	Metamycoplasmataceae	Ref_V1	Rem_V1	4.5804	0.0011296	0.0172777	0.0598303
								ca	f	Gemellaceae	Ref_V1	Rem_V1	0.717761	0.00158078	0.0130513	0.473499
								cb	f	Porphyromonadaceae	Ref_V1	Rem_V1	-1.96374	-0.0018691	0.00673193	0.95974
								cc	f	Erysipelotrichaceae	Ref_V1	Rem_V1	1.58951	0.000544597	-0.000241489	0.348799
								cd	f	Muribaculaceae	Ref_V1	Rem_V1	Inf	0.000136768	0.00456397	0.0934774
								ce	g	Ureaplasma	Ref_V1	Rem_V1	1.0111	0.000155992	-0.000215625	0.575803
								cf	g	Peptoniphilus	Ref_V1	Rem_V1	1.45602	0.00877257	0.0128782	0.0310096
								cg	g	Lachnospiraceae	Ref_V1	Rem_V1	1.91449	0.000267968	-0.0353025	0.979447
								ch	g	Prevotella	Ref_V1	Rem_V1	0.250145	0.0384504	0.0219752	0.901943
								ci	g	Parvimonas	Ref_V1	Rem_V1	0.808688	0.00183706	0.00233565	0.723818
								cj	g	Peptostreptococcus	Ref_V1	Rem_V1	Inf	3.92311e-05	-0.00319605	0.490639
								ck	g	Atopobium	Ref_V1	Rem_V1	-0.709837	-0.0155901	-0.0191581	0.309314
								cl	g	Aerococcus	Ref_V1	Rem_V1	1.8648	0.00627999	0.0211035	0.218365
								cm	g	Dialister	Ref_V1	Rem_V1	0.191865	0.00444391	0.0131098	0.35947
								cn	g	Lactobacillus	Ref_V1	Rem_V1	1.34774	0.0309534	0.07218	0.26385
								co	g	Gardnerella	Ref_V1	Rem_V1	-0.28125	-0.0385851	-0.0377126	0.26385
								cp	g	Sneathia	Ref_V1	Rem_V1	-1.56964	-0.0963689	-0.0833786	0.0661929
								cq	g	Eggerthellaceae	Ref_V1	Rem_V1	-0.570058	-0.00228626	-0.00249751	0.12729
								cr	g	Mobiluncus	Ref_V1	Rem_V1	4.55236	0.00248635	0.0126562	0.047281
								cs	g	Lawsonella	Ref_V1	Rem_V1	0	0	0.000242385	0.397523
								ct	g	Veillonella	Ref_V1	Rem_V1	0	0	0.00245547	0.400821
								cu	g	Anaerococcus	Ref_V1	Rem_V1	0	0	0.000307525	0.857548
								cv	g	Ralstonia	Ref_V1	Rem_V1	0	0	0.00134442	0.419243
								cw	g	Ruminococcaceae	Ref_V1	Rem_V1	-0.0186426	-0.000164776	-0.00436858	0.824453
								cx	g	Anaerococcus	Ref_V1	Rem_V1	1.49952	0.000537386	0.00836171	0.114831
								cy	g	Mycoplasma	Ref_V1	Rem_V1	4.5804	0.0011296	0.0172777	0.0598303
								cz	g	Gemella	Ref_V1	Rem_V1	0.717761	0.00158078	0.0130513	0.473499
								da	g	Porphyromonas	Ref_V1	Rem_V1	-1.96374	-0.0018691	0.00673193	0.95974
								db	g	Pauljensenia	Ref_V1	Rem_V1	4.6544	0.000595825	-8.32434e-05	0.774939
								dc	g	Mageeibacillus	Ref_V1	Rem_V1	Inf	0.000559236	0.0050068	0.11284
								dd	g	Bulleidia	Ref_V1	Rem_V1	1.58951	0.000544597	-0.000241489	0.348799
								de	g	Megasphaera	Ref_V1	Rem_V1	-0.654147	-0.0330648	-0.0294983	0.167092
								df	g	Finegoldia	Ref_V1	Rem_V1	0	0	7.05534e-05	0.679185
								dg	g	Muribaculaceae	Ref_V1	Rem_V1	Inf	0.000136768	0.00456397	0.0934774
								dh	s	Ureaplasma_urealyticum99	Ref_V1	Rem_V1	1.0111	0.000155992	-0.000215625	0.575803
								di	s	Peptoniphilus_lacrimalis	Ref_V1	Rem_V1	2.04103	0.00404604	0.00752495	0.0920665
								dj	s	Peptoniphilus_1	Ref_V1	Rem_V1	0	0	0.00120349	0.706455
								dk	s	Lachnospiraceae_3(BVAB199)	Ref_V1	Rem_V1	1.91449	0.000267968	-0.0353025	0.979447
								dl	s	Prevotella_corporis	Ref_V1	Rem_V1	0	0	0.00655579	0.686082
								dm	s	Parvimonas_micra	Ref_V1	Rem_V1	0.808688	0.00183706	0.00233565	0.723818
								dn	s	Peptostreptococcus_anaerobius	Ref_V1	Rem_V1	Inf	3.92311e-05	-0.00319605	0.490639
								do	s	Atopobium_vaginae	Ref_V1	Rem_V1	-0.709837	-0.0155901	-0.0191581	0.309314
								dp	s	Aerococcus_christensenii	Ref_V1	Rem_V1	1.8648	0.00627999	0.0211035	0.218365
								dq	s	Dialister_sp	Ref_V1	Rem_V1	0.612482	0.00901095	0.00946526	0.386287
								dr	s	Lactobacillus_jensenii99	Ref_V1	Rem_V1	-0.311154	-2.83287e-05	0.0295025	0.70407
								ds	s	Gardnerella_sp	Ref_V1	Rem_V1	-0.28125	-0.0385851	-0.0377126	0.26385
								dt	s	Sneathia_sanguinegens99	Ref_V1	Rem_V1	1.02476	0.00850939	-0.0283637	0.91989
								du	s	Eggerthellaceae_1	Ref_V1	Rem_V1	-0.570058	-0.00228626	-0.00249751	0.12729
								dv	s	Mobiluncus_curtisii99	Ref_V1	Rem_V1	4.55236	0.00248635	0.0126562	0.047281
								dw	s	Lawsonella_clevelandensis	Ref_V1	Rem_V1	0	0	0.000242385	0.397523
								dx	s	Prevotella_timonensis	Ref_V1	Rem_V1	-0.229014	-0.00762661	0.0157271	0.941071
								dy	s	Veillonella_montpellierensis	Ref_V1	Rem_V1	0	0	0.00245547	0.400821
								dz	s	Dialister_propionicifaciens99	Ref_V1	Rem_V1	0	0	-0.00221349	0.353719
								ea	s	Anaerococcus_hydrogenalis	Ref_V1	Rem_V1	0	0	0.000307525	0.857548
								eb	s	Prevotella_amnii99	Ref_V1	Rem_V1	2.71269	0.0242197	-0.0272591	0.899248
								ec	s	Lactobacillus_iners	Ref_V1	Rem_V1	1.40155	0.0303586	0.0339168	0.333804
								ed	s	Ralstonia_syzygii99	Ref_V1	Rem_V1	0	0	0.00134442	0.419243
								ee	s	Ruminococcaceae_2(BVAB299)	Ref_V1	Rem_V1	-0.0186426	-0.000164776	-0.00436858	0.824453
								ef	s	Anaerococcus_murdochii99	Ref_V1	Rem_V1	1.49952	0.000537386	0.00836171	0.114831
								eg	s	Dialister_micraerophilus	Ref_V1	Rem_V1	-0.251694	-0.00142587	0.00585807	0.443327
								eh	s	Mycoplasma_hominis	Ref_V1	Rem_V1	4.5804	0.0011296	0.0172777	0.0598303
								ei	s	Prevotella_buccalis	Ref_V1	Rem_V1	0.0548568	0.000284657	0.00745761	0.668585
								ej	s	Gemella_asaccharolytica99	Ref_V1	Rem_V1	0.717761	0.00158078	0.0130513	0.473499
								ek	s	Porphyromonas_uenonis	Ref_V1	Rem_V1	-1.96374	-0.0018691	0.00673193	0.95974
								el	s	Peptoniphilus_coxii	Ref_V1	Rem_V1	#NAME?	-2.46378e-05	0.00149022	0.74545
								em	s	Sneathia_amnii99	Ref_V1	Rem_V1	-2.02547	-0.0657432	-0.0550148	0.223054
								en	s	Pauljensenia_hongkongensis	Ref_V1	Rem_V1	4.6544	0.000595825	-8.32434e-05	0.774939
								eo	s	Prevotella_4	Ref_V1	Rem_V1	1.00724	0.00114568	0.0117733	0.217942
								ep	s	Mageeibacillus_indolicus_BVAB399	Ref_V1	Rem_V1	Inf	0.000559236	0.0050068	0.11284
								eq	s	Bulleidia_extructa	Ref_V1	Rem_V1	1.58951	0.000544597	-0.000241489	0.348799
								er	s	Megasphaera_1	Ref_V1	Rem_V1	-9.60444	-0.0905842	-0.0494802	0.0145805
								es	s	Peptoniphilus_asaccharolyticus99	Ref_V1	Rem_V1	0.479972	0.00109408	0.00265956	0.280068
								et	s	Finegoldia_magna	Ref_V1	Rem_V1	0	0	7.05534e-05	0.679185
								eu	s	Lactobacillus_gasseri99	Ref_V1	Rem_V1	0.0804819	1.76266e-06	0.00855298	0.894084
								ev	s	Megasphaera_2	Ref_V1	Rem_V1	Inf	0.00425044	0.0199819	0.0934361
								ew	s	Muribaculaceae_1	Ref_V1	Rem_V1	Inf	0.000136768	0.00456397	0.0934774
								ex	s	Prevotella_disiens	Ref_V1	Rem_V1	0.472601	0.000415962	-0.00334316	0.742013
								ey	s	Lactobacillus_crispatus99	Ref_V1	Rem_V1	0.19721	3.00739e-05	0.00020774	0.407339
								ez	s	Prevotella_bivia	Ref_V1	Rem_V1	2.69503	0.0136455	0.0110636	0.497222

## Sheet: Table S10f
Table S10f. Heattree Comparison of Gard Pre-treatment Recurrent vs Pre-treatment Remission samples. Input species in Table S2
								id	tax_rank	tax_name	treatment_1	treatment_2	log2_median_ratio	median_diff	mean_diff	wilcox_p_value
								ab	r	Root	Rec_V1	Rem_V1	0	0	0
								ac	p	Firmicutes	Rec_V1	Rem_V1	0.35709	0.0907689	0.101001	0.314999
								ad	p	Bacteroidetes	Rec_V1	Rem_V1	0.125959	0.0185766	-0.00648464	0.970512
								ae	p	Actinobacteria	Rec_V1	Rem_V1	-0.352063	-0.0572552	-0.00721653	0.739364
								af	p	Fusobacteria	Rec_V1	Rem_V1	-0.497485	-0.0423866	-0.0880407	0.247451
								ag	p	Proteobacteria	Rec_V1	Rem_V1	0	0	-0.000147144	0.871151
								ah	p	Tenericutes	Rec_V1	Rem_V1	#NAME?	-4.92756e-05	0.000888098	0.966999
								ai	c	Bacilli	Rec_V1	Rem_V1	0.781457	0.017938	0.148458	0.247451
								aj	c	Clostridia	Rec_V1	Rem_V1	0.00919282	0.000594908	-0.0393261	0.970512
								ak	c	Bacteroidia	Rec_V1	Rem_V1	0.125959	0.0185766	-0.00648464	0.970512
								al	c	Coriobacteriia	Rec_V1	Rem_V1	-0.465431	-0.0140605	-0.00934716	0.578742
								am	c	Negativicutes	Rec_V1	Rem_V1	0.111097	0.00908086	-0.00813111	0.853428
								an	c	Actinobacteria	Rec_V1	Rem_V1	-0.372122	-0.050889	0.00213063	0.911797
								ao	c	Fusobacteriia	Rec_V1	Rem_V1	-0.497485	-0.0423866	-0.0880407	0.247451
								ap	c	Betaproteobacteria	Rec_V1	Rem_V1	0	0	-0.000147144	0.871151
								aq	c	Mollicutes	Rec_V1	Rem_V1	#NAME?	-4.92756e-05	0.000888098	0.966999
								ar	o	Mycoplasmatales	Rec_V1	Rem_V1	1.78401	0.000375419	0.000494579	0.552248
								as	o	Clostridiales	Rec_V1	Rem_V1	0.413554	0.0110624	0.00249233	0.684211
								at	o	Lachnospirales	Rec_V1	Rem_V1	1.74023	0.000226472	-0.041534	0.730294
								au	o	Bacteroidales	Rec_V1	Rem_V1	0.125959	0.0185766	-0.00648464	0.970512
								av	o	Coriobacteriales	Rec_V1	Rem_V1	-0.385129	-0.00939915	-0.00835319	0.739364
								aw	o	Lactobacillales	Rec_V1	Rem_V1	0.664493	0.0123877	0.15127	0.217563
								ax	o	Veillonellales_Selenomonadales	Rec_V1	Rem_V1	0.111097	0.00908086	-0.00813111	0.853428
								ay	o	Bifidobacteriales	Rec_V1	Rem_V1	-0.347671	-0.046651	0.00269577	0.911797
								az	o	Fusobacteriales	Rec_V1	Rem_V1	-0.497485	-0.0423866	-0.0880407	0.247451
								ba	o	Eggerthellales	Rec_V1	Rem_V1	-0.533198	-0.00216416	-0.000993963	0.352681
								bb	o	Actinomycetales	Rec_V1	Rem_V1	0.0665371	7.48048e-05	-0.000757263	0.909688
								bc	o	Mycobacteriales	Rec_V1	Rem_V1	Inf	5.12085e-05	0.000192125	0.267355
								bd	o	Peptostreptococcales_Tissierellales	Rec_V1	Rem_V1	0	0	-0.000284465	0.709306
								be	o	Burkholderiales	Rec_V1	Rem_V1	0	0	-0.000147144	0.871151
								bf	o	Mycoplasmoidales	Rec_V1	Rem_V1	#NAME?	-4.92756e-05	0.000888098	0.966999
								bg	o	Staphylococcales	Rec_V1	Rem_V1	-0.425731	-0.00062664	-0.00279386	0.343978
								bh	o	Erysipelotrichales	Rec_V1	Rem_V1	#NAME?	-0.000271016	-0.000512841	0.481845
								bi	f	Mycoplasmataceae	Rec_V1	Rem_V1	1.78401	0.000375419	0.000494579	0.552248
								bj	f	Peptoniphilaceae	Rec_V1	Rem_V1	1.39544	0.0141651	0.0206566	0.190316
								bk	f	Lachnospiraceae	Rec_V1	Rem_V1	1.74023	0.000226472	-0.041534	0.730294
								bl	f	Prevotellaceae	Rec_V1	Rem_V1	0.108702	0.0158933	-0.00624	1
								bm	f	Peptostreptococcaceae	Rec_V1	Rem_V1	Inf	6.5634e-05	-0.00117477	0.550342
								bn	f	Atopobiaceae	Rec_V1	Rem_V1	-0.385129	-0.00939915	-0.00835319	0.739364
								bo	f	Aerococcaceae	Rec_V1	Rem_V1	0.103787	0.000177289	0.00415631	0.93972
								bp	f	Veillonellaceae	Rec_V1	Rem_V1	0.111097	0.00908086	-0.00813111	0.853428
								bq	f	Lactobacillaceae	Rec_V1	Rem_V1	0.624297	0.010847	0.147114	0.435872
								br	f	Bifidobacteriaceae	Rec_V1	Rem_V1	-0.347671	-0.046651	0.00269577	0.911797
								bs	f	Leptotrichiaceae	Rec_V1	Rem_V1	-0.497485	-0.0423866	-0.0880407	0.247451
								bt	f	Eggerthellaceae_1	Rec_V1	Rem_V1	-0.533198	-0.00216416	-0.000993963	0.352681
								bu	f	Actinomycetaceae	Rec_V1	Rem_V1	0.0665371	7.48048e-05	-0.000757263	0.909688
								bv	f	Lawsonellaceae	Rec_V1	Rem_V1	Inf	5.12085e-05	0.000192125	0.267355
								bw	f	FamilyXI	Rec_V1	Rem_V1	0	0	-0.000284465	0.709306
								bx	f	Burkholderiaceae	Rec_V1	Rem_V1	0	0	-0.000147144	0.871151
								by	f	Ruminococcaceae	Rec_V1	Rem_V1	0.106882	0.00147649	-0.0169895	0.469315
								bz	f	Metamycoplasmataceae	Rec_V1	Rem_V1	#NAME?	-4.92756e-05	0.000888098	0.966999
								ca	f	Gemellaceae	Rec_V1	Rem_V1	-0.425731	-0.00062664	-0.00279386	0.343978
								cb	f	Porphyromonadaceae	Rec_V1	Rem_V1	-0.619872	-0.000877879	-0.000632465	0.909038
								cc	f	Erysipelotrichaceae	Rec_V1	Rem_V1	#NAME?	-0.000271016	-0.000512841	0.481845
								cd	f	Muribaculaceae	Rec_V1	Rem_V1	0	0	0.00038783	0.505896
								ce	g	Ureaplasma	Rec_V1	Rem_V1	1.78401	0.000375419	0.000494579	0.552248
								cf	g	Peptoniphilus	Rec_V1	Rem_V1	0.954611	0.00471991	0.0162553	0.165494
								cg	g	Lachnospiraceae	Rec_V1	Rem_V1	1.74023	0.000226472	-0.041534	0.730294
								ch	g	Prevotella	Rec_V1	Rem_V1	0.108702	0.0158933	-0.00624	1
								ci	g	Parvimonas	Rec_V1	Rem_V1	-4.16044	-0.00230746	-0.000596342	0.107669
								cj	g	Peptostreptococcus	Rec_V1	Rem_V1	Inf	6.5634e-05	-0.00117477	0.550342
								ck	g	Atopobium	Rec_V1	Rem_V1	-0.385129	-0.00939915	-0.00835319	0.739364
								cl	g	Aerococcus	Rec_V1	Rem_V1	0.103787	0.000177289	0.00415631	0.93972
								cm	g	Dialister	Rec_V1	Rem_V1	-0.447937	-0.00833893	0.0037008	0.970512
								cn	g	Lactobacillus	Rec_V1	Rem_V1	0.624297	0.010847	0.147114	0.435872
								co	g	Gardnerella	Rec_V1	Rem_V1	-0.347671	-0.046651	0.00269577	0.911797
								cp	g	Sneathia	Rec_V1	Rem_V1	-0.497485	-0.0423866	-0.0880407	0.247451
								cq	g	Eggerthellaceae	Rec_V1	Rem_V1	-0.533198	-0.00216416	-0.000993963	0.352681
								cr	g	Mobiluncus	Rec_V1	Rem_V1	2.69626	0.000606672	-5.81025e-05	0.463104
								cs	g	Lawsonella	Rec_V1	Rem_V1	Inf	5.12085e-05	0.000192125	0.267355
								ct	g	Veillonella	Rec_V1	Rem_V1	Inf	0.000387303	0.009136	0.106627
								cu	g	Anaerococcus	Rec_V1	Rem_V1	0	0	-0.000284465	0.709306
								cv	g	Ralstonia	Rec_V1	Rem_V1	0	0	-0.000147144	0.871151
								cw	g	Ruminococcaceae	Rec_V1	Rem_V1	0.581194	0.00636682	-0.0116375	0.848981
								cx	g	Anaerococcus	Rec_V1	Rem_V1	3.12898	0.0022784	0.00450624	0.040489
								cy	g	Mycoplasma	Rec_V1	Rem_V1	#NAME?	-4.92756e-05	0.000888098	0.966999
								cz	g	Gemella	Rec_V1	Rem_V1	-0.425731	-0.00062664	-0.00279386	0.343978
								da	g	Porphyromonas	Rec_V1	Rem_V1	-0.619872	-0.000877879	-0.000632465	0.909038
								db	g	Pauljensenia	Rec_V1	Rem_V1	5.00752	0.000767895	-0.00069916	0.937749
								dc	g	Mageeibacillus	Rec_V1	Rem_V1	0	0	-0.00535202	0.852136
								dd	g	Bulleidia	Rec_V1	Rem_V1	#NAME?	-0.000271016	-0.000512841	0.481845
								de	g	Megasphaera	Rec_V1	Rem_V1	-0.390679	-0.0215169	-0.0209679	0.528849
								df	g	Finegoldia	Rec_V1	Rem_V1	Inf	9.3335e-05	0.000491453	0.396397
								dg	g	Muribaculaceae	Rec_V1	Rem_V1	0	0	0.00038783	0.505896
								dh	s	Ureaplasma_urealyticum99	Rec_V1	Rem_V1	1.78401	0.000375419	0.000494579	0.552248
								di	s	Peptoniphilus_lacrimalis	Rec_V1	Rem_V1	1.07647	0.00144012	0.00785151	0.211606
								dj	s	Peptoniphilus_1	Rec_V1	Rem_V1	Inf	6.66311e-05	0.000436984	0.38494
								dk	s	Lachnospiraceae_3(BVAB199)	Rec_V1	Rem_V1	1.74023	0.000226472	-0.041534	0.730294
								dl	s	Prevotella_corporis	Rec_V1	Rem_V1	0	0	0.000393819	0.701019
								dm	s	Parvimonas_micra	Rec_V1	Rem_V1	-4.16044	-0.00230746	-0.000596342	0.107669
								dn	s	Peptostreptococcus_anaerobius	Rec_V1	Rem_V1	Inf	6.5634e-05	-0.00117477	0.550342
								do	s	Atopobium_vaginae	Rec_V1	Rem_V1	-0.385129	-0.00939915	-0.00835319	0.739364
								dp	s	Aerococcus_christensenii	Rec_V1	Rem_V1	0.103787	0.000177289	0.00415631	0.93972
								dq	s	Dialister_sp	Rec_V1	Rem_V1	-0.0696675	-0.000803191	0.00798051	0.853428
								dr	s	Lactobacillus_jensenii99	Rec_V1	Rem_V1	2.40504	0.000627384	0.0135638	0.160392
								ds	s	Gardnerella_sp	Rec_V1	Rem_V1	-0.347671	-0.046651	0.00269577	0.911797
								dt	s	Sneathia_sanguinegens99	Rec_V1	Rem_V1	1.99021	0.0244516	-0.0142124	0.879378
								du	s	Eggerthellaceae_1	Rec_V1	Rem_V1	-0.533198	-0.00216416	-0.000993963	0.352681
								dv	s	Mobiluncus_curtisii99	Rec_V1	Rem_V1	2.69626	0.000606672	-5.81025e-05	0.463104
								dw	s	Lawsonella_clevelandensis	Rec_V1	Rem_V1	Inf	5.12085e-05	0.000192125	0.267355
								dx	s	Prevotella_timonensis	Rec_V1	Rem_V1	-0.896291	-0.024043	-0.0120037	0.314999
								dy	s	Veillonella_montpellierensis	Rec_V1	Rem_V1	Inf	0.000387303	0.009136	0.106627
								dz	s	Dialister_propionicifaciens99	Rec_V1	Rem_V1	Inf	9.8451e-05	-0.00120916	0.901221
								ea	s	Anaerococcus_hydrogenalis	Rec_V1	Rem_V1	0	0	-0.000284465	0.709306
								eb	s	Prevotella_amnii99	Rec_V1	Rem_V1	1.18303	0.00553903	-0.013709	0.938936
								ec	s	Lactobacillus_iners	Rec_V1	Rem_V1	-0.669442	-0.00686454	0.104345	0.970512
								ed	s	Ralstonia_syzygii99	Rec_V1	Rem_V1	0	0	-0.000147144	0.871151
								ee	s	Ruminococcaceae_2(BVAB299)	Rec_V1	Rem_V1	0.581194	0.00636682	-0.0116375	0.848981
								ef	s	Anaerococcus_murdochii99	Rec_V1	Rem_V1	3.12898	0.0022784	0.00450624	0.040489
								eg	s	Dialister_micraerophilus	Rec_V1	Rem_V1	-0.283055	-0.00158673	-0.00307056	0.435872
								eh	s	Mycoplasma_hominis	Rec_V1	Rem_V1	#NAME?	-4.92756e-05	0.000888098	0.966999
								ei	s	Prevotella_buccalis	Rec_V1	Rem_V1	1.57737	0.0145741	0.0173885	0.272314
								ej	s	Gemella_asaccharolytica99	Rec_V1	Rem_V1	-0.425731	-0.00062664	-0.00279386	0.343978
								ek	s	Porphyromonas_uenonis	Rec_V1	Rem_V1	-0.619872	-0.000877879	-0.000632465	0.909038
								el	s	Peptoniphilus_coxii	Rec_V1	Rem_V1	#NAME?	-2.46378e-05	0.00124962	0.901221
								em	s	Sneathia_amnii99	Rec_V1	Rem_V1	-1.98795	-0.0651791	-0.0738283	0.0892096
								en	s	Pauljensenia_hongkongensis	Rec_V1	Rem_V1	5.00752	0.000767895	-0.00069916	0.937749
								eo	s	Prevotella_4	Rec_V1	Rem_V1	2.71968	0.00633753	0.0169854	0.0538124
								ep	s	Mageeibacillus_indolicus_BVAB399	Rec_V1	Rem_V1	0	0	-0.00535202	0.852136
								eq	s	Bulleidia_extructa	Rec_V1	Rem_V1	#NAME?	-0.000271016	-0.000512841	0.481845
								er	s	Megasphaera_1	Rec_V1	Rem_V1	-1.9693	-0.0675379	-0.0437015	0.139868
								es	s	Peptoniphilus_asaccharolyticus99	Rec_V1	Rem_V1	1.42366	0.00466399	0.00671717	0.272856
								et	s	Finegoldia_magna	Rec_V1	Rem_V1	Inf	9.3335e-05	0.000491453	0.396397
								eu	s	Lactobacillus_gasseri99	Rec_V1	Rem_V1	2.00411	9.25223e-05	0.00362616	0.321852
								ev	s	Megasphaera_2	Rec_V1	Rem_V1	Inf	0.000782553	0.0227336	0.142601
								ew	s	Muribaculaceae_1	Rec_V1	Rem_V1	0	0	0.00038783	0.505896
								ex	s	Prevotella_disiens	Rec_V1	Rem_V1	-2.79606	-0.000918637	-0.00423283	0.846888
								ey	s	Lactobacillus_crispatus99	Rec_V1	Rem_V1	4.11716	0.0033576	0.0255795	0.0884926
								ez	s	Prevotella_bivia	Rec_V1	Rem_V1	-0.579327	-0.000824169	-0.0110622	0.848981

## Sheet: Table S10g
Table S10g. Heattree Comparison of Gard Pre-treatment Refractory vs Pre-treatment RecurrentRemission samples. Input species in Table S4
										id	tax_rank	tax_name	treatment_1	treatment_2	log2_median_ratio	median_diff	mean_diff	wilcox_p_value
										ab	r	Root	Ref	RecRem	0	0	0
										ac	p	Firmicutes	Ref	RecRem	0.246746	0.0633994	0.0719096	0.270935
										ad	p	Acidobacteria	Ref	RecRem	-0.0397911	-0.00506222	-0.0346494	0.284413
										ae	p	Actinobacteria	Ref	RecRem	-0.511419	-0.0121845	-0.01864	0.111334
										af	p	Bacteroidetes	Ref	RecRem	0.276223	0.043682	0.0348466	0.498694
										ag	p	Proteobacteria	Ref	RecRem	-0.437412	-0.000194813	-0.00630937	0.80754
										ah	p	Synergistetes	Ref	RecRem	0	0	0.000269187	0.131495
										ai	p	Fusobacteria	Ref	RecRem	-1.56015	-0.0772493	-0.0474266	0.19131
										aj	c	Bacilli	Ref	RecRem	1.65057	0.0839353	0.0871967	0.298326
										ak	c	Clostridia	Ref	RecRem	-0.0745948	-0.00540262	-0.00218902	0.940188
										al	c	Actinobacteria	Ref	RecRem	-0.0393524	-0.00500564	-0.0343791	0.298326
										am	c	Coriobacteriia	Ref	RecRem	0	0	-0.000270272	0.960391
										an	c	Coriobacteriia	Ref	RecRem	-0.515452	-0.0121221	-0.0189485	0.1008
										ao	c	Bacteroidia	Ref	RecRem	0.276223	0.043682	0.0348466	0.498694
										ap	c	Actinobacteria	Ref	RecRem	0.277535	0.00020387	0.000308471	0.951439
										aq	c	Epsilonproteobacteria	Ref	RecRem	0	0	-0.000368947	0.541894
										ar	c	Negativicutes	Ref	RecRem	-0.328713	-0.0260163	-0.0130981	0.537755
										as	c	Gammaproteobacteria	Ref	RecRem	0.040524	2.41234e-06	-0.00717238	0.963013
										at	c	Synergistia	Ref	RecRem	0	0	0.000269187	0.131495
										au	c	Betaproteobacteria	Ref	RecRem	0	0	0.00123195	0.49672
										av	c	Fusobacteriia	Ref	RecRem	-1.56015	-0.0772493	-0.0474266	0.19131
										aw	o	Lactobacillales	Ref	RecRem	1.17595	0.0369695	0.058448	0.298326
										ax	o	Peptostreptococcales_Tissierellales	Ref	RecRem	Inf	0.000233732	0.00347674	0.188451
										ay	o	Clostridiales	Ref	RecRem	0.533818	0.0192737	0.0169679	0.425218
										az	o	Actinomycetales	Ref	RecRem	2.39636	0.00295223	0.0108192	0.0257895
										ba	o	Coriobacteriales	Ref	RecRem	0	0	-0.000270272	0.960391
										bb	o	Coriobacteriales	Ref	RecRem	-0.518142	-0.00940611	-0.0166568	0.16215
										bc	o	Bacteroidia	Ref	RecRem	0	0	0.0022375	0.521306
										bd	o	Bifidobacteriales	Ref	RecRem	0	0	-0.000101867	0.546635
										be	o	Erysipelotrichales	Ref	RecRem	Inf	0.000699888	-7.94239e-05	0.208352
										bf	o	Campylobacterales	Ref	RecRem	0	0	-0.000368947	0.541894
										bg	o	Clostridiales_1	Ref	RecRem	0	0	0.000931027	0.118912
										bh	o	Mycobacteriales	Ref	RecRem	0	0	-0.000129978	0.0956084
										bi	o	Corynebacteriales	Ref	RecRem	-1.88911	-5.0312e-05	-0.000381384	0.547089
										bj	o	Veillonellales_Selenomonadales	Ref	RecRem	-0.328713	-0.0260163	-0.0130981	0.537755
										bk	o	Eggerthellales	Ref	RecRem	-0.428917	-0.0015381	-0.00229172	0.287509
										bl	o	Enterobacterales	Ref	RecRem	0	0	-0.000372222	0.722092
										bm	o	Oscillospirales	Ref	RecRem	Inf	1.9171e-05	3.15796e-05	0.274705
										bn	o	Bifidobacteriales	Ref	RecRem	-0.0519449	-0.00655277	-0.0448169	0.221333
										bo	o	Bacillales	Ref	RecRem	0.748011	0.00148346	0.0142577	0.25421
										bp	o	Pasteurellales	Ref	RecRem	0	0	-0.00684156	0.492456
										bq	o	Lachnospirales	Ref	RecRem	0.728718	0.000311995	-0.0235962	0.927214
										br	o	Synergistales	Ref	RecRem	0	0	0.000269187	0.131495
										bs	o	Bacteroidales	Ref	RecRem	0.27689	0.0437776	0.0326091	0.498694
										bt	o	Mycoplasmatales	Ref	RecRem	-0.67671	-0.000823198	0.0145704	0.725878
										bu	o	Nevskiales	Ref	RecRem	0	0	7.53566e-05	0.38116
										bv	o	Actinomycetales	Ref	RecRem	0.632364	0.000400847	0.000540316	0.541342
										bw	o	Burkholderiales	Ref	RecRem	0	0	0.00123195	0.49672
										bx	o	Fusobacteriales	Ref	RecRem	-1.56015	-0.0772493	-0.0474266	0.19131
										by	o	Xanthomonadales	Ref	RecRem	0	0	-3.39522e-05	0.959793
										bz	f	Aerococcaceae	Ref	RecRem	1.44328	0.00385008	0.0171122	0.287251
										ca	f	FamilyXI	Ref	RecRem	Inf	0.000233732	0.00347674	0.188451
										cb	f	Peptoniphilaceae	Ref	RecRem	1.32501	0.0155555	0.0129967	0.150498
										cc	f	Actinomycetaceae	Ref	RecRem	2.39636	0.00295223	0.0108192	0.0257895
										cd	f	Atopobiaceae_1	Ref	RecRem	0	0	-0.000166506	0.772599
										ce	f	Atopobiaceae	Ref	RecRem	0	0	-9.93061e-05	0.599916
										cf	f	Atopobiaceae	Ref	RecRem	-0.518142	-0.00940611	-0.0166568	0.16215
										cg	f	Bacteroidia	Ref	RecRem	0	0	0.0022375	0.521306
										ch	f	Bifidobacteriaceae	Ref	RecRem	0	0	-0.000101867	0.546635
										ci	f	Erysipelotrichaceae	Ref	RecRem	Inf	0.000699888	-7.94239e-05	0.208352
										cj	f	Campylobacteraceae	Ref	RecRem	0	0	-0.000368947	0.541894
										ck	f	Clostridiales_1	Ref	RecRem	0	0	0.000931027	0.118912
										cl	f	Corynebacteriaceae	Ref	RecRem	0	0	-0.000129978	0.0956084
										cm	f	Corynebacteriaceae	Ref	RecRem	-1.88911	-5.0312e-05	-0.000381384	0.547089
										cn	f	Veillonellaceae	Ref	RecRem	-0.328713	-0.0260163	-0.0130981	0.537755
										co	f	Eggerthellaceae	Ref	RecRem	0	0	-4.4604e-06	0.513142
										cp	f	Eggerthellaceae_1	Ref	RecRem	-0.422943	-0.00151339	-0.00230524	0.267265
										cq	f	Enterobacteriaceae_2	Ref	RecRem	0	0	-0.000372222	0.722092
										cr	f	Hungateiclostridiaceae	Ref	RecRem	Inf	1.9171e-05	3.15796e-05	0.274705
										cs	f	Bifidobacteriaceae	Ref	RecRem	-0.0519449	-0.00655277	-0.0448169	0.221333
										ct	f	Bacillales_IncertaeSedisXI	Ref	RecRem	0.902573	0.00170527	0.0141213	0.19602
										cu	f	Pasteurellaceae	Ref	RecRem	0	0	-0.00684156	0.492456
										cv	f	Lachnospiraceae	Ref	RecRem	0.728718	0.000311995	-0.0235962	0.927214
										cw	f	Synergistaceae	Ref	RecRem	0	0	0.000269187	0.131495
										cx	f	Lachnospiraceae_2	Ref	RecRem	0	0	0.000465163	0.882606
										cy	f	Lachnospiraceae_3	Ref	RecRem	0	0	-9.80135e-05	0.656052
										cz	f	Lachnospiraceae_4	Ref	RecRem	0	0	-1.1854e-06	0.891832
										da	f	Lactobacillaceae	Ref	RecRem	1.2835	0.0309845	0.0402231	0.374416
										db	f	Lactobacillaceae	Ref	RecRem	0	0	7.92334e-05	0.308784
										dc	f	Ruminococcaceae	Ref	RecRem	Inf	0.000339638	0.00597424	0.052635
										dd	f	Muribaculaceae_1	Ref	RecRem	Inf	0.0001092	0.00386035	0.0721642
										de	f	Mycoplasmataceae	Ref	RecRem	-0.67671	-0.000823198	0.0145704	0.725878
										df	f	Nevskiaceae	Ref	RecRem	0	0	7.53566e-05	0.38116
										dg	f	Actinomycetaceae	Ref	RecRem	0.632364	0.000400847	0.000540316	0.541342
										dh	f	Peptococcaceae1	Ref	RecRem	0	0	0.0005812	0.351535
										di	f	Peptoniphilaceae_2	Ref	RecRem	0	0	-0.00162897	0.772599
										dj	f	Peptoniphilaceae_5	Ref	RecRem	0	0	3.73752e-05	0.0928571
										dk	f	Peptostreptococcaceae	Ref	RecRem	Inf	1.95519e-05	-0.000799137	0.674403
										dl	f	Porphyromonadaceae	Ref	RecRem	-1.56358	-0.0010927	0.0138705	0.725878
										dm	f	Prevotellaceae	Ref	RecRem	0.28487	0.044826	0.0148783	0.599019
										dn	f	Burkholderiaceae	Ref	RecRem	0	0	0.00130241	0.182372
										do	f	Ruminococcaceae_2	Ref	RecRem	-0.13036	-0.00113175	-0.000705979	0.637244
										dp	f	Ruminococcaceae_5	Ref	RecRem	-0.812869	-2.96865e-05	0.000146516	1
										dq	f	Eggerthellaceae	Ref	RecRem	0	0	1.35175e-05	0.518437
										dr	f	Leptotrichiaceae	Ref	RecRem	-1.56015	-0.0772493	-0.0474266	0.19131
										ds	f	Staphylococcaceae	Ref	RecRem	0	0	5.72117e-05	0.486338
										dt	f	Xanthomonadaceae	Ref	RecRem	0	0	-3.39522e-05	0.959793
										du	f	Streptococcaceae	Ref	RecRem	#NAME?	-4.94267e-05	0.00111278	0.934896
										dv	f	Comamonadaceae	Ref	RecRem	0	0	-7.04546e-05	0.816501
										dw	g	Aerococcus	Ref	RecRem	1.43392	0.00381072	0.0171281	0.229477
										dx	g	Aerosphaera	Ref	RecRem	0	0	-1.59641e-05	0.29708
										dy	g	Anaerococcus	Ref	RecRem	0	0	0.000418851	0.560072
										dz	g	Anaerococcus	Ref	RecRem	1.62796	0.00144054	0.00627363	0.336056
										ea	g	Arcanobacterium	Ref	RecRem	Inf	3.22893e-05	0.00025806	0.04647
										eb	g	Atopobiaceae_1	Ref	RecRem	0	0	-0.000166506	0.772599
										ec	g	Atopobium	Ref	RecRem	0	0	-9.93061e-05	0.599916
										ed	g	Atopobium	Ref	RecRem	-0.518142	-0.00940611	-0.0166568	0.16215
										ee	g	Bacteroidia	Ref	RecRem	0	0	0.0022375	0.521306
										ef	g	Bifidobacterium	Ref	RecRem	0	0	-0.000101867	0.546635
										eg	g	Bulleidia	Ref	RecRem	Inf	0.000699888	-7.94239e-05	0.208352
										eh	g	Campylobacter	Ref	RecRem	0	0	-0.000368947	0.541894
										ei	g	Clostridiales_1	Ref	RecRem	0	0	0.000931027	0.118912
										ej	g	Corynebacterium_1	Ref	RecRem	0	0	-0.000129978	0.0956084
										ek	g	Corynebacterium	Ref	RecRem	0	0	-0.00047242	0.193057
										el	g	Dialister_1_2	Ref	RecRem	0.863925	0.0120979	0.0111922	0.052908
										em	g	Dialister_1_3	Ref	RecRem	Inf	1.96796e-05	-0.0014746	0.524023
										en	g	Dialister_1	Ref	RecRem	-0.351962	-0.0018614	0.00638138	0.442985
										eo	g	Dialister_2	Ref	RecRem	0	0	-3.48841e-06	0.256928
										ep	g	Dialister	Ref	RecRem	-0.183711	-5.48462e-06	5.58462e-05	0.526199
										eq	g	DNF00809	Ref	RecRem	0	0	-4.4604e-06	0.513142
										er	g	Eggerthellaceae_1	Ref	RecRem	-0.422943	-0.00151339	-0.00230524	0.267265
										es	g	Enterobacteriaceae_2	Ref	RecRem	0	0	-0.000372222	0.722092
										et	g	Fastidiosipila	Ref	RecRem	Inf	1.9171e-05	3.15796e-05	0.274705
										eu	g	Fenollaria	Ref	RecRem	0	0	0.00267668	0.560072
										ev	g	Finegoldia	Ref	RecRem	0	0	-0.000128738	0.907747
										ew	g	Finegoldia	Ref	RecRem	0	0	-1.08227e-05	0.32396
										ex	g	Gardnerella	Ref	RecRem	-0.0519449	-0.00655277	-0.0448169	0.221333
										ey	g	Gemella	Ref	RecRem	0.902573	0.00170527	0.0141213	0.19602
										ez	g	Haemophilus	Ref	RecRem	0	0	-0.00684156	0.492456
										fa	g	Howardella	Ref	RecRem	0	0	-0.000110615	0.565226
										fb	g	Jonquetella	Ref	RecRem	0	0	0.000269187	0.131495
										fc	g	Lachnospiraceae_2	Ref	RecRem	0	0	0.000465163	0.882606
										fd	g	Lachnospiraceae_3	Ref	RecRem	0	0	-9.80135e-05	0.656052
										fe	g	Lachnospiraceae_4	Ref	RecRem	0	0	-1.1854e-06	0.891832
										ff	g	Lactobacillus	Ref	RecRem	1.2835	0.0309845	0.0402231	0.374416
										fg	g	Lactobacillus	Ref	RecRem	0	0	1.33223e-05	0.500373
										fh	g	Lawsonella	Ref	RecRem	0	0	9.10365e-05	0.986593
										fi	g	Limosilactobacillus	Ref	RecRem	0	0	6.5911e-05	0.29708
										fj	g	Mageeibacillus	Ref	RecRem	Inf	0.000339638	0.00597424	0.052635
										fk	g	Megasphaera_1	Ref	RecRem	-8.97298	-0.0451315	-0.0326355	0.0686044
										fl	g	Megasphaera_2	Ref	RecRem	6.30113	0.00357132	0.00562136	0.396844
										fm	g	Megasphaera_3	Ref	RecRem	0	0	-3.04013e-05	0.0454048
										fn	g	Megasphaera	Ref	RecRem	-1.81757	-4.93661e-05	9.38298e-07	0.639344
										fo	g	Mobiluncus	Ref	RecRem	3.23456	0.00185435	0.0105611	0.0582719
										fp	g	Murdochiella	Ref	RecRem	0	0	0.000392033	0.548383
										fq	g	Muribaculaceae_1	Ref	RecRem	Inf	0.0001092	0.00386035	0.0721642
										fr	g	Mycoplasma	Ref	RecRem	Inf	0.000919243	0.0151293	0.0364984
										fs	g	Nevskia	Ref	RecRem	0	0	7.53566e-05	0.38116
										ft	g	Parvimonas	Ref	RecRem	0.448205	0.00072916	0.00194231	0.548223
										fu	g	Pauljensenia	Ref	RecRem	-0.856185	-0.000326147	0.000113909	1
										fv	g	Peptococcus	Ref	RecRem	0	0	0.0005812	0.351535
										fw	g	Peptoniphilaceae_2	Ref	RecRem	0	0	-0.00162897	0.772599
										fx	g	Peptoniphilaceae_5	Ref	RecRem	0	0	3.73752e-05	0.0928571
										fy	g	Peptoniphilus_1	Ref	RecRem	0	0	0.00153188	0.875367
										fz	g	Peptoniphilus	Ref	RecRem	1.19479	0.00802121	0.00337758	0.235955
										ga	g	Peptostreptococcus	Ref	RecRem	Inf	1.95519e-05	-0.000799137	0.674403
										gb	g	Porphyromonas	Ref	RecRem	-1.56358	-0.0010927	0.0138705	0.725878
										gc	g	Prevotella_1	Ref	RecRem	0	0	0.000772398	0.645417
										gd	g	Prevotella_4	Ref	RecRem	0.282741	0.000372663	0.000292053	0.915201
										ge	g	Prevotella	Ref	RecRem	0.048575	0.00682169	0.0138138	0.72986
										gf	g	Ralstonia	Ref	RecRem	0	0	0.00130241	0.182372
										gg	g	Ruminococcaceae_2	Ref	RecRem	-0.13036	-0.00113175	-0.000705979	0.637244
										gh	g	Ruminococcaceae_5	Ref	RecRem	-0.812869	-2.96865e-05	0.000146516	1
										gi	g	Schaalia	Ref	RecRem	0	0	6.23512e-05	0.915998
										gj	g	Shuttleworthia	Ref	RecRem	0.7535	9.84373e-05	-0.0234856	0.577884
										gk	g	Slackia	Ref	RecRem	0	0	1.35175e-05	0.518437
										gl	g	Sneathia	Ref	RecRem	-1.56015	-0.0772493	-0.0494797	0.18119
										gm	g	Staphylococcus	Ref	RecRem	0	0	5.72117e-05	0.486338
										gn	g	Stenotrophomonas	Ref	RecRem	0	0	-3.39522e-05	0.959793
										go	g	Streptobacillus	Ref	RecRem	0	0	0.00205316	0.539534
										gp	g	Streptococcus	Ref	RecRem	#NAME?	-4.94267e-05	0.00111278	0.934896
										gq	g	Ureaplasma	Ref	RecRem	-0.359263	-6.23303e-05	-0.000558896	0.76899
										gr	g	Varibaculum	Ref	RecRem	0	0	-3.99921e-05	0.29708
										gs	g	Variovorax	Ref	RecRem	0	0	-7.04546e-05	0.816501
										gt	g	Veillonella	Ref	RecRem	0	0	-0.00220582	0.699124
										gu	g	Winkia	Ref	RecRem	0	0	0.000404048	0.163797
										gv	s	Aerococcus_christensenii	Ref	RecRem	1.43392	0.00381072	0.0171281	0.229477
										gw	s	Aerosphaera	Ref	RecRem	0	0	-1.59641e-05	0.29708
										gx	s	Anaerococcus_hydrogenalis	Ref	RecRem	0	0	0.000418851	0.560072
										gy	s	Anaerococcus_lactolyticus	Ref	RecRem	0	0	0.000791539	0.486729
										gz	s	Anaerococcus_murdochii99	Ref	RecRem	0.166455	7.37302e-05	0.00548209	0.818449
										ha	s	Arcanobacterium	Ref	RecRem	Inf	3.22893e-05	0.00025806	0.04647
										hb	s	Atopobiaceae_1	Ref	RecRem	0	0	-0.000166506	0.772599
										hc	s	Atopobium_minutum99	Ref	RecRem	0	0	-9.93061e-05	0.599916
										hd	s	Atopobium_vaginae	Ref	RecRem	-0.518142	-0.00940611	-0.0166568	0.16215
										he	s	Bacteroidia	Ref	RecRem	0	0	0.0022375	0.521306
										hf	s	Bifidobacterium_bifidum99	Ref	RecRem	0	0	-0.000101867	0.546635
										hg	s	Bulleidia	Ref	RecRem	Inf	0.000699888	-7.94239e-05	0.208352
										hh	s	Campylobacter	Ref	RecRem	0	0	-0.000376609	0.701387
										hi	s	Campylobacter_ureolyticus	Ref	RecRem	0	0	7.66245e-06	0.57318
										hj	s	Clostridiales_1	Ref	RecRem	0	0	0.000931027	0.118912
										hk	s	Corynebacterium_1	Ref	RecRem	0	0	-0.000129978	0.0956084
										hl	s	Corynebacterium_aurimucosum	Ref	RecRem	0	0	-0.000270997	0.14551
										hm	s	Corynebacterium_coyleae99	Ref	RecRem	0	0	-0.000201423	0.407431
										hn	s	Dialister_1_2	Ref	RecRem	0.863925	0.0120979	0.0111922	0.052908
										ho	s	Dialister_1_3	Ref	RecRem	Inf	1.96796e-05	-0.0014746	0.524023
										hp	s	Dialister_1	Ref	RecRem	-0.351962	-0.0018614	0.00638138	0.442985
										hq	s	Dialister_2	Ref	RecRem	0	0	-3.48841e-06	0.256928
										hr	s	Dialister_micraerophilus	Ref	RecRem	Inf	4.00061e-05	4.13509e-05	0.246068
										hs	s	Dialister	Ref	RecRem	0	0	1.44953e-05	0.902907
										ht	s	DNF00809	Ref	RecRem	0	0	-4.4604e-06	0.513142
										hu	s	Eggerthellaceae_1	Ref	RecRem	-0.422943	-0.00151339	-0.00230524	0.267265
										hv	s	Enterobacteriaceae_2	Ref	RecRem	0	0	-0.000372222	0.722092
										hw	s	Fastidiosipila_BVAB299	Ref	RecRem	Inf	1.9171e-05	3.15796e-05	0.274705
										hx	s	Fenollaria	Ref	RecRem	0	0	0.00267668	0.560072
										hy	s	Finegoldia_magna	Ref	RecRem	0	0	-0.000128738	0.907747
										hz	s	Finegoldia	Ref	RecRem	0	0	-1.08227e-05	0.32396
										ia	s	Gardnerella	Ref	RecRem	-0.0519449	-0.00655277	-0.0448169	0.221333
										ib	s	Gemella_asaccharolytica99	Ref	RecRem	0.902573	0.00170527	0.0141213	0.19602
										ic	s	Haemophilus_parainfluenzae	Ref	RecRem	0	0	-0.00684156	0.492456
										id	s	Howardella	Ref	RecRem	0	0	-0.000110615	0.565226
										ie	s	Jonquetella_anthropi	Ref	RecRem	0	0	0.000269187	0.131495
										if	s	Lachnospiraceae_2	Ref	RecRem	0	0	0.000465163	0.882606
										ig	s	Lachnospiraceae_3	Ref	RecRem	0	0	-9.80135e-05	0.656052
										ih	s	Lachnospiraceae_4	Ref	RecRem	0	0	-1.1854e-06	0.891832
										ii	s	Lactobacillus_crispatus99	Ref	RecRem	-1.32913	-0.000374479	-0.00477726	0.939431
										ij	s	Lactobacillus_gasseri99	Ref	RecRem	-1.80851	-4.04068e-05	0.006464	0.605314
										ik	s	Lactobacillus_iners	Ref	RecRem	1.67443	0.0341692	0.018044	0.284413
										il	s	Lactobacillus_jensenii99	Ref	RecRem	-0.693028	-5.98158e-05	0.0204923	0.747279
										im	s	Lactobacillus_reuteri99	Ref	RecRem	0	0	1.33223e-05	0.500373
										in	s	Lawsonella_clevelandensis	Ref	RecRem	0	0	9.10365e-05	0.986593
										io	s	Limosilactobacillus_coleohominis	Ref	RecRem	0	0	6.5911e-05	0.29708
										ip	s	Mageeibacillus_indolicus	Ref	RecRem	Inf	0.000339638	0.00597424	0.052635
										iq	s	Megasphaera_1	Ref	RecRem	-8.97298	-0.0451315	-0.0326355	0.0686044
										ir	s	Megasphaera_2	Ref	RecRem	6.30113	0.00357132	0.00562136	0.396844
										is	s	Megasphaera_3	Ref	RecRem	0	0	-3.04013e-05	0.0454048
										it	s	Megasphaera	Ref	RecRem	-1.81757	-4.93661e-05	9.38298e-07	0.639344
										iu	s	Mobiluncus_curtisii99	Ref	RecRem	3.23456	0.00185435	0.0105611	0.0582719
										iv	s	Murdochiella_asaccharolytica	Ref	RecRem	0	0	0.000392033	0.548383
										iw	s	Muribaculaceae_1	Ref	RecRem	Inf	0.0001092	0.00386035	0.0721642
										ix	s	Mycoplasma_hominis	Ref	RecRem	Inf	0.000919243	0.0151293	0.0364984
										iy	s	Nevskia_persephonica99	Ref	RecRem	0	0	7.53566e-05	0.38116
										iz	s	Parvimonas_micra	Ref	RecRem	0.448205	0.00072916	0.00194231	0.548223
										ja	s	Pauljensenia_hongkongensis	Ref	RecRem	-0.856185	-0.000326147	0.000113909	1
										jb	s	Peptococcus_niger99	Ref	RecRem	0	0	0.0005812	0.351535
										jc	s	Peptoniphilaceae_2	Ref	RecRem	0	0	-0.00162897	0.772599
										jd	s	Peptoniphilaceae_5	Ref	RecRem	0	0	3.73752e-05	0.0928571
										je	s	Peptoniphilus_1	Ref	RecRem	0	0	0.00153188	0.875367
										jf	s	Peptoniphilus_asaccharolyticus99	Ref	RecRem	0.375293	0.000795951	-0.0010628	1
										jg	s	Peptoniphilus_coxii	Ref	RecRem	0	0	0.000914249	0.602409
										jh	s	Peptoniphilus_duerdenii	Ref	RecRem	0	0	-3.42868e-05	0.953525
										ji	s	Peptoniphilus_lacrimalis	Ref	RecRem	1.4602	0.0030591	0.00356042	0.27299
										jj	s	Peptostreptococcus_anaerobius	Ref	RecRem	Inf	1.95519e-05	-0.000799137	0.674403
										jk	s	Porphyromonas_circumdentaria99	Ref	RecRem	0	0	0.000969308	0.751677
										jl	s	Porphyromonas	Ref	RecRem	0	0	0.00763628	0.930563
										jm	s	Porphyromonas_uenonis	Ref	RecRem	-1.57503	-0.00106664	0.00526487	0.842314
										jn	s	Prevotella_1	Ref	RecRem	0	0	0.000772398	0.645417
										jo	s	Prevotella_4	Ref	RecRem	0.282741	0.000372663	0.000292053	0.915201
										jp	s	Prevotella_amnii99	Ref	RecRem	0.57914	0.00754344	-0.0241379	0.646888
										jq	s	Prevotella_bergensis	Ref	RecRem	0	0	2.69408e-05	0.627203
										jr	s	Prevotella_bivia	Ref	RecRem	2.63042	0.0079277	0.0201248	0.427183
										js	s	Prevotella_buccalis	Ref	RecRem	-1.09356	-0.00798328	-0.00695642	0.41099
										jt	s	Prevotella_corporis	Ref	RecRem	0	0	0.00478353	0.39059
										ju	s	Prevotella_disiens	Ref	RecRem	3.63684	0.00219886	0.00160842	0.137714
										jv	s	Prevotella	Ref	RecRem	0	0	2.06656e-06	0.175465
										jw	s	Prevotella_timonensis	Ref	RecRem	0.0218809	0.000617784	0.0183624	0.685153
										jx	s	Ralstonia_syzygii99	Ref	RecRem	0	0	0.00130241	0.182372
										jy	s	Ruminococcaceae_2	Ref	RecRem	-0.13036	-0.00113175	-0.000705979	0.637244
										jz	s	Ruminococcaceae_5	Ref	RecRem	-0.812869	-2.96865e-05	0.000146516	1
										ka	s	Schaalia	Ref	RecRem	0	0	6.23512e-05	0.915998
										kb	s	Shuttleworthia_BVAB199	Ref	RecRem	0	0	-1.13827e-05	0.803046
										kc	s	Shuttleworthia	Ref	RecRem	0.7535	9.84373e-05	-0.0234742	0.577884
										kd	s	Slackia_exigua	Ref	RecRem	0	0	1.35175e-05	0.518437
										ke	s	Sneathia_amnii99	Ref	RecRem	-1.48646	-0.0301089	-0.025993	0.584382
										kf	s	Sneathia_sanguinegens99	Ref	RecRem	0.159949	0.00119474	-0.0234867	0.57209
										kg	s	Staphylococcus_auricularis	Ref	RecRem	0	0	5.72117e-05	0.486338
										kh	s	Stenotrophomonas_maltophilia99	Ref	RecRem	0	0	-3.39522e-05	0.959793
										ki	s	Streptobacillus_moniliformis	Ref	RecRem	0	0	0.00205316	0.539534
										kj	s	Streptococcus_agalactiae99	Ref	RecRem	0	0	0.000488556	0.887665
										kk	s	Streptococcus_anginosus99	Ref	RecRem	0	0	0.000237031	0.943392
										kl	s	Streptococcus	Ref	RecRem	0	0	0.000387193	0.777968
										km	s	Ureaplasma_urealyticum99	Ref	RecRem	-0.359263	-6.23303e-05	-0.000558896	0.76899
										kn	s	Varibaculum_cambriense	Ref	RecRem	0	0	-3.99921e-05	0.29708
										ko	s	Variovorax_paradoxus	Ref	RecRem	0	0	-7.04546e-05	0.816501
										kp	s	Veillonella_montpellierensis	Ref	RecRem	0	0	-0.00220582	0.699124
										kq	s	Winkia_neuii	Ref	RecRem	0	0	0.000404048	0.163797

## Sheet: Table S10h
Table S10h. Heattree Comparison of Gard Pre-treatment RefractoryRecurrent vs Pre-treatment Remission samples. Input species in Table S4
								id	tax_rank	tax_name	treatment_1	treatment_2	log2_median_ratio	median_diff	mean_diff	wilcox_p_value
								ab	r	Root	RefRec	Rem	0	0	0
								ac	p	Acidobacteria	RefRec	Rem	-0.301817	-0.040334	-0.01907	0.542137
								ad	p	Firmicutes	RefRec	Rem	0.274678	0.0701347	0.108033	0.240376
								ae	p	Actinobacteria	RefRec	Rem	-0.669384	-0.018586	-0.0182181	0.240376
								af	p	Bacteroidetes	RefRec	Rem	0.250686	0.0380399	0.0171073	0.6891
								ag	p	Proteobacteria	RefRec	Rem	-0.042315	-1.52e-05	0.00496759	0.94344
								ah	p	Fusobacteria	RefRec	Rem	-1.38497	-0.104549	-0.0928196	0.049438
								ai	c	Actinobacteria	RefRec	Rem	-0.301817	-0.040334	-0.019278	0.542137
								aj	c	Bacilli	RefRec	Rem	1.97052	0.0680857	0.15331	0.0861139
								ak	c	Clostridia	RefRec	Rem	-0.0123408	-0.000934618	-0.0260635	0.958422
								al	c	Coriobacteriia	RefRec	Rem	0	0	0.000207992	0.938512
								am	c	Coriobacteriia	RefRec	Rem	-0.695986	-0.0191612	-0.0185697	0.264784
								an	c	Bacteroidia	RefRec	Rem	0.250686	0.0380399	0.0171073	0.6891
								ao	c	Actinobacteria	RefRec	Rem	2.17582	0.000863251	0.00035162	0.488564
								ap	c	Epsilonproteobacteria	RefRec	Rem	0	0	-0.00107506	0.452547
								aq	c	Negativicutes	RefRec	Rem	-0.268884	-0.0217177	-0.0192141	0.519194
								ar	c	Gammaproteobacteria	RefRec	Rem	1.37612	6.26e-05	0.00532274	0.194785
								as	c	Betaproteobacteria	RefRec	Rem	0	0	0.000719917	0.685972
								at	c	Fusobacteriia	RefRec	Rem	-1.38497	-0.104549	-0.0928196	0.049438
								au	o	Actinomycetales	RefRec	Rem	3.16253	0.00175208	0.0065286	0.200271
								av	o	Lactobacillales	RefRec	Rem	1.90422	0.0472558	0.13419	0.108176
								aw	o	Peptostreptococcales_Tissierellales	RefRec	Rem	Inf	0.000147891	0.00388563	0.313109
								ax	o	Clostridiales	RefRec	Rem	0.692306	0.0191603	0.0162817	0.412177
								ay	o	Coriobacteriales	RefRec	Rem	0	0	0.000207992	0.938512
								az	o	Coriobacteriales	RefRec	Rem	-0.485267	-0.0100117	-0.016543	0.34817
								ba	o	Bacteroidia	RefRec	Rem	0	0	0.000143724	0.983442
								bb	o	Bifidobacteriales	RefRec	Rem	0	0	0.000482585	0.338256
								bc	o	Erysipelotrichales	RefRec	Rem	0.161548	6.4e-05	-0.000468432	0.956709
								bd	o	Campylobacterales	RefRec	Rem	0	0	-0.00107506	0.452547
								be	o	Clostridiales_1	RefRec	Rem	0	0	0.000608636	0.190084
								bf	o	Clostridiales_2	RefRec	Rem	0	0	0.000750274	0.143902
								bg	o	Corynebacteriales	RefRec	Rem	0	0	0.000334562	0.643476
								bh	o	Veillonellales_Selenomonadales	RefRec	Rem	-0.268884	-0.0217177	-0.0192141	0.519194
								bi	o	Eggerthellales	RefRec	Rem	-0.584927	-0.0022244	-0.00202672	0.172893
								bj	o	Enterobacterales	RefRec	Rem	0	0	0.000381478	0.422103
								bk	o	Oscillospirales	RefRec	Rem	0	0	6.26e-06	0.984381
								bl	o	Bifidobacteriales	RefRec	Rem	-0.298588	-0.0396327	-0.0261411	0.453389
								bm	o	Bacillales	RefRec	Rem	0.480783	0.000863476	0.00937354	0.845539
								bn	o	Pasteurellales	RefRec	Rem	0	0	0.00479578	0.639245
								bo	o	Lachnospirales	RefRec	Rem	3.90396	0.00200548	-0.047596	0.683316
								bp	o	Bacteroidales	RefRec	Rem	0.249315	0.0378134	0.0169636	0.71494
								bq	o	Mycoplasmatales	RefRec	Rem	1.88032	0.00147189	0.0102157	0.3842
								br	o	Nevskiales	RefRec	Rem	0	0	7.78e-05	0.143902
								bs	o	Actinomycetales	RefRec	Rem	1.85093	0.000639709	-0.000130966	0.775937
								bt	o	Burkholderiales	RefRec	Rem	0	0	0.000719917	0.685972
								bu	o	Fusobacteriales	RefRec	Rem	-1.38497	-0.104549	-0.0928196	0.049438
								bv	o	Xanthomonadales	RefRec	Rem	#NAME?	-2.25e-05	6.76e-05	0.652521
								bw	f	Actinomycetaceae	RefRec	Rem	3.16253	0.00175208	0.0065286	0.200271
								bx	f	Aerococcaceae	RefRec	Rem	0.550844	0.00100258	0.0140238	0.43583
								by	f	FamilyXI	RefRec	Rem	Inf	0.000147891	0.00388563	0.313109
								bz	f	Peptoniphilaceae	RefRec	Rem	1.58949	0.0165444	0.0215508	0.0440747
								ca	f	Atopobiaceae_1	RefRec	Rem	0	0	0.000192892	0.517372
								cb	f	Atopobiaceae	RefRec	Rem	0	0	1.63e-05	0.571539
								cc	f	Atopobiaceae	RefRec	Rem	-0.485267	-0.0100117	-0.016543	0.34817
								cd	f	Bacteroidia	RefRec	Rem	0	0	0.000143724	0.983442
								ce	f	Bifidobacteriaceae	RefRec	Rem	0	0	0.000482585	0.338256
								cf	f	Erysipelotrichaceae	RefRec	Rem	0.161548	6.4e-05	-0.000468432	0.956709
								cg	f	Campylobacteraceae	RefRec	Rem	0	0	-0.00107506	0.452547
								ch	f	Clostridiales_1	RefRec	Rem	0	0	0.000608636	0.190084
								ci	f	Clostridiales_2	RefRec	Rem	0	0	0.000750274	0.143902
								cj	f	Corynebacteriaceae	RefRec	Rem	0	0	0.000334562	0.643476
								ck	f	Veillonellaceae	RefRec	Rem	-0.268884	-0.0217177	-0.0192141	0.519194
								cl	f	Eggerthellaceae	RefRec	Rem	0	0	-1.23e-06	0.941229
								cm	f	Eggerthellaceae_1	RefRec	Rem	-0.584927	-0.0022244	-0.00205365	0.161928
								cn	f	Enterobacteriaceae_2	RefRec	Rem	0	0	0.000381478	0.422103
								co	f	Hungateiclostridiaceae	RefRec	Rem	0	0	6.26e-06	0.984381
								cp	f	Bifidobacteriaceae	RefRec	Rem	-0.298588	-0.0396327	-0.0261411	0.453389
								cq	f	Bacillales_IncertaeSedisXI	RefRec	Rem	0.480783	0.000863476	0.0092077	0.901279
								cr	f	Pasteurellaceae	RefRec	Rem	0	0	0.00479578	0.639245
								cs	f	Lachnospiraceae	RefRec	Rem	3.90396	0.00200548	-0.047596	0.683316
								ct	f	Lachnospiraceae_2	RefRec	Rem	0	0	0.000976844	0.337843
								cu	f	Lachnospiraceae_3	RefRec	Rem	0	0	-3.45e-05	0.851831
								cv	f	Lachnospiraceae_4	RefRec	Rem	0	0	-1.5e-05	0.541167
								cw	f	Lactobacillaceae	RefRec	Rem	1.45965	0.0292336	0.118979	0.200107
								cx	f	Lactobacillaceae	RefRec	Rem	0	0	7.05e-05	0.143902
								cy	f	Ruminococcaceae	RefRec	Rem	Inf	9.48e-05	-9.69e-05	0.486372
								cz	f	Muribaculaceae_1	RefRec	Rem	Inf	4.34e-05	0.00302963	0.0686635
								da	f	Mycoplasmataceae	RefRec	Rem	1.88032	0.00147189	0.0102157	0.3842
								db	f	Nevskiaceae	RefRec	Rem	0	0	7.78e-05	0.143902
								dc	f	Actinomycetaceae	RefRec	Rem	1.85093	0.000639709	-0.000130966	0.775937
								dd	f	Peptococcaceae1	RefRec	Rem	0	0	0.000947545	0.0927339
								de	f	Peptoniphilaceae_2	RefRec	Rem	0	0	0.00119188	0.108372
								df	f	Peptoniphilaceae_5	RefRec	Rem	0	0	6.76e-05	0.143902
								dg	f	Peptostreptococcaceae	RefRec	Rem	Inf	1.96e-05	0.00153178	0.189643
								dh	f	Porphyromonadaceae	RefRec	Rem	-1.14361	-0.000903878	0.00688084	0.789944
								di	f	Prevotellaceae	RefRec	Rem	0.244211	0.036764	0.00705313	0.794266
								dj	f	Burkholderiaceae	RefRec	Rem	0	0	0.000719917	0.685972
								dk	f	Ruminococcaceae_2	RefRec	Rem	0.225598	0.00185687	-0.00986223	0.985862
								dl	f	Ruminococcaceae_5	RefRec	Rem	-2.00387	-0.000118112	2.4e-05	0.353374
								dm	f	Eggerthellaceae	RefRec	Rem	0	0	2.69e-05	0.230546
								dn	f	Leptotrichiaceae	RefRec	Rem	-1.38497	-0.104549	-0.0928196	0.049438
								do	f	Staphylococcaceae	RefRec	Rem	0	0	9.54e-05	0.980394
								dp	f	Xanthomonadaceae	RefRec	Rem	#NAME?	-2.25e-05	6.76e-05	0.652521
								dq	f	Streptococcaceae	RefRec	Rem	Inf	1.61e-05	0.00118665	0.689391
								dr	g	Actinobaculum	RefRec	Rem	0	0	5.09e-05	0.337843
								ds	g	Aerococcus	RefRec	Rem	0.550844	0.00100258	0.0140212	0.425197
								dt	g	Aerosphaera	RefRec	Rem	0	0	2.58e-06	1
								du	g	Anaerococcus	RefRec	Rem	0	0	9.14e-05	0.726052
								dv	g	Anaerococcus	RefRec	Rem	2.49222	0.00176297	0.00692993	0.0327911
								dw	g	Arcanobacterium	RefRec	Rem	0	0	-0.000135806	0.537148
								dx	g	Atopobiaceae_1	RefRec	Rem	0	0	0.000192892	0.517372
								dy	g	Atopobium	RefRec	Rem	0	0	1.63e-05	0.571539
								dz	g	Atopobium	RefRec	Rem	-0.485267	-0.0100117	-0.016543	0.34817
								ea	g	Bacteroidia	RefRec	Rem	0	0	0.000143724	0.983442
								eb	g	Bifidobacterium	RefRec	Rem	0	0	0.000482585	0.338256
								ec	g	Bulleidia	RefRec	Rem	0.161548	6.4e-05	-0.000468432	0.956709
								ed	g	Campylobacter	RefRec	Rem	0	0	-0.00107506	0.452547
								ee	g	Clostridiales_1	RefRec	Rem	0	0	0.000608636	0.190084
								ef	g	Clostridiales_2	RefRec	Rem	0	0	0.000750274	0.143902
								eg	g	Corynebacterium	RefRec	Rem	0	0	0.00015513	0.719999
								eh	g	Dialister_1_2	RefRec	Rem	0.643144	0.00803737	0.0144178	0.254941
								ei	g	Dialister_1_3	RefRec	Rem	Inf	1.97e-05	-0.0018123	1
								ej	g	Dialister_1	RefRec	Rem	-0.400836	-0.00215691	0.00226625	0.903171
								ek	g	Dialister_2	RefRec	Rem	0	0	-2.94e-06	0.755989
								el	g	Dialister	RefRec	Rem	-0.184079	-5.49e-06	3.21e-05	0.868051
								em	g	DNF00809	RefRec	Rem	0	0	-1.23e-06	0.941229
								en	g	Eggerthellaceae_1	RefRec	Rem	-0.584927	-0.0022244	-0.00205365	0.161928
								eo	g	Enterobacteriaceae_2	RefRec	Rem	0	0	0.000381478	0.422103
								ep	g	Fastidiosipila	RefRec	Rem	0	0	6.26e-06	0.984381
								eq	g	Fenollaria	RefRec	Rem	0	0	0.0031739	0.539765
								er	g	Finegoldia	RefRec	Rem	Inf	2.22e-05	0.000203034	0.325339
								es	g	Gardnerella	RefRec	Rem	-0.298588	-0.0396327	-0.0261411	0.453389
								et	g	Gemella	RefRec	Rem	0.480783	0.000863476	0.0092077	0.901279
								eu	g	Haemophilus	RefRec	Rem	0	0	0.00479578	0.639245
								ev	g	Howardella	RefRec	Rem	0	0	0.000186954	0.26416
								ew	g	Lachnospiraceae_2	RefRec	Rem	0	0	0.000976844	0.337843
								ex	g	Lachnospiraceae_3	RefRec	Rem	0	0	-3.45e-05	0.851831
								ey	g	Lachnospiraceae_4	RefRec	Rem	0	0	-1.5e-05	0.541167
								ez	g	Lachnospiraceae	RefRec	Rem	0	0	0.00285586	0.562555
								fa	g	Lactobacillus	RefRec	Rem	1.45965	0.0292336	0.118979	0.200107
								fb	g	Lactobacillus	RefRec	Rem	0	0	1.62e-05	0.331053
								fc	g	Lawsonella	RefRec	Rem	0	0	0.000179432	0.422181
								fd	g	Limosilactobacillus	RefRec	Rem	0	0	5.43e-05	0.250529
								fe	g	Mageeibacillus	RefRec	Rem	Inf	9.48e-05	-9.69e-05	0.486372
								ff	g	Megasphaera_1	RefRec	Rem	-8.65982	-0.0975392	-0.0575232	0.00877811
								fg	g	Megasphaera_2	RefRec	Rem	Inf	0.00136344	0.0189099	0.0768564
								fh	g	Megasphaera_3	RefRec	Rem	0	0	-2.15e-05	0.921542
								fi	g	Megasphaera	RefRec	Rem	-0.0791892	-4.19e-06	8.33e-06	0.784884
								fj	g	Mobiluncus	RefRec	Rem	Inf	0.000920509	0.00661349	0.0953207
								fk	g	Murdochiella	RefRec	Rem	0	0	0.000620358	0.422103
								fl	g	Muribaculaceae_1	RefRec	Rem	Inf	4.34e-05	0.00302963	0.0686635
								fm	g	Mycoplasma	RefRec	Rem	Inf	0.000593638	0.0102936	0.169482
								fn	g	Nevskia	RefRec	Rem	0	0	7.78e-05	0.143902
								fo	g	Parvimonas	RefRec	Rem	-1.25204	-0.00137787	0.000616572	0.306635
								fp	g	Pauljensenia	RefRec	Rem	3.72975	0.000601936	-0.000477257	0.927503
								fq	g	Peptococcus	RefRec	Rem	0	0	0.000947545	0.0927339
								fr	g	Peptoniphilaceae_2	RefRec	Rem	0	0	0.00119188	0.108372
								fs	g	Peptoniphilaceae_5	RefRec	Rem	0	0	6.76e-05	0.143902
								ft	g	Peptoniphilus_1	RefRec	Rem	0	0	0.00123341	0.452547
								fu	g	Peptoniphilus	RefRec	Rem	1.59529	0.00813141	0.0125678	0.0367346
								fv	g	Peptostreptococcus	RefRec	Rem	Inf	1.96e-05	0.00153178	0.189643
								fw	g	Porphyromonas	RefRec	Rem	-1.14361	-0.000903878	0.00688084	0.789944
								fx	g	Prevotella_1	RefRec	Rem	0	0	0.00123225	0.190084
								fy	g	Prevotella_4	RefRec	Rem	1.46273	0.00154051	0.0114986	0.067964
								fz	g	Prevotella	RefRec	Rem	0.0486089	0.00682687	-0.00567768	0.794266
								ga	g	Ralstonia	RefRec	Rem	0	0	0.000719917	0.685972
								gb	g	Ruminococcaceae_2	RefRec	Rem	0.225598	0.00185687	-0.00986223	0.985862
								gc	g	Ruminococcaceae_5	RefRec	Rem	-2.00387	-0.000118112	2.4e-05	0.353374
								gd	g	Schaalia	RefRec	Rem	0	0	3.66e-05	0.980394
								ge	g	Shuttleworthia	RefRec	Rem	0.769717	0.000101201	-0.0506389	0.828916
								gf	g	Slackia	RefRec	Rem	0	0	2.69e-05	0.230546
								gg	g	Sneathia	RefRec	Rem	-1.38497	-0.104549	-0.094158	0.045479
								gh	g	Staphylococcus	RefRec	Rem	0	0	9.54e-05	0.980394
								gi	g	Stenotrophomonas	RefRec	Rem	#NAME?	-2.25e-05	6.76e-05	0.652521
								gj	g	Streptobacillus	RefRec	Rem	0	0	0.00133842	0.190084
								gk	g	Streptococcus	RefRec	Rem	Inf	1.61e-05	0.00118665	0.689391
								gl	g	Ureaplasma	RefRec	Rem	-0.403405	-6.9e-05	-7.79e-05	0.871251
								gm	g	Varibaculum	RefRec	Rem	0	0	5.07e-06	1
								gn	g	Veillonella	RefRec	Rem	0	0	0.00451139	0.281607
								go	g	Winkia	RefRec	Rem	0	0	0.000304614	0.230546
								gp	s	Actinobaculum	RefRec	Rem	0	0	5.09e-05	0.337843
								gq	s	Aerococcus_christensenii	RefRec	Rem	0.550844	0.00100258	0.0140212	0.425197
								gr	s	Aerosphaera	RefRec	Rem	0	0	2.58e-06	1
								gs	s	Anaerococcus_hydrogenalis	RefRec	Rem	0	0	9.14e-05	0.726052
								gt	s	Anaerococcus_lactolyticus	RefRec	Rem	0	0	0.000406798	0.809642
								gu	s	Anaerococcus_murdochii99	RefRec	Rem	2.2336	0.00106323	0.00652313	0.0717766
								gv	s	Arcanobacterium	RefRec	Rem	0	0	-0.000135806	0.537148
								gw	s	Atopobiaceae_1	RefRec	Rem	0	0	0.000192892	0.517372
								gx	s	Atopobium_minutum99	RefRec	Rem	0	0	1.63e-05	0.571539
								gy	s	Atopobium_vaginae	RefRec	Rem	-0.485267	-0.0100117	-0.016543	0.34817
								gz	s	Bacteroidia	RefRec	Rem	0	0	0.000143724	0.983442
								ha	s	Bifidobacterium_bifidum99	RefRec	Rem	0	0	0.000482585	0.338256
								hb	s	Bulleidia	RefRec	Rem	0.161548	6.4e-05	-0.000468432	0.956709
								hc	s	Campylobacter	RefRec	Rem	0	0	-0.000983271	0.404367
								hd	s	Campylobacter_ureolyticus	RefRec	Rem	0	0	-9.18e-05	0.602699
								he	s	Clostridiales_1	RefRec	Rem	0	0	0.000608636	0.190084
								hf	s	Clostridiales_2	RefRec	Rem	0	0	0.000750274	0.143902
								hg	s	Corynebacterium_coyleae99	RefRec	Rem	0	0	0.00015513	0.719999
								hh	s	Dialister_1_2	RefRec	Rem	0.643144	0.00803737	0.0144178	0.254941
								hi	s	Dialister_1_3	RefRec	Rem	Inf	1.97e-05	-0.0018123	1
								hj	s	Dialister_1	RefRec	Rem	-0.400836	-0.00215691	0.00226625	0.903171
								hk	s	Dialister_2	RefRec	Rem	0	0	-2.94e-06	0.755989
								hl	s	Dialister_micraerophilus	RefRec	Rem	#NAME?	-3.92e-05	1.32e-05	0.863994
								hm	s	Dialister	RefRec	Rem	0	0	1.89e-05	0.729993
								hn	s	DNF00809	RefRec	Rem	0	0	-1.23e-06	0.941229
								ho	s	Eggerthellaceae_1	RefRec	Rem	-0.584927	-0.0022244	-0.00205365	0.161928
								hp	s	Enterobacteriaceae_2	RefRec	Rem	0	0	0.000381478	0.422103
								hq	s	Fastidiosipila_BVAB299	RefRec	Rem	0	0	6.26e-06	0.984381
								hr	s	Fenollaria	RefRec	Rem	0	0	0.0031739	0.539765
								hs	s	Finegoldia_magna	RefRec	Rem	Inf	2.22e-05	0.000203034	0.325339
								ht	s	Gardnerella	RefRec	Rem	-0.298588	-0.0396327	-0.0261411	0.453389
								hu	s	Gemella_asaccharolytica99	RefRec	Rem	0.480783	0.000863476	0.0092077	0.901279
								hv	s	Haemophilus_parainfluenzae	RefRec	Rem	0	0	0.00479578	0.639245
								hw	s	Howardella	RefRec	Rem	0	0	0.000186954	0.26416
								hx	s	Lachnospiraceae_2	RefRec	Rem	0	0	0.000976844	0.337843
								hy	s	Lachnospiraceae_3	RefRec	Rem	0	0	-3.45e-05	0.851831
								hz	s	Lachnospiraceae_4	RefRec	Rem	0	0	-1.5e-05	0.541167
								ia	s	Lachnospiraceae	RefRec	Rem	0	0	0.00285586	0.562555
								ib	s	Lactobacillus_crispatus99	RefRec	Rem	1.82614	0.000431174	0.0142175	0.0630384
								ic	s	Lactobacillus_gasseri99	RefRec	Rem	Inf	4.33e-05	0.00620501	0.451732
								id	s	Lactobacillus_iners	RefRec	Rem	1.08418	0.0175821	0.076333	0.412177
								ie	s	Lactobacillus_jensenii99	RefRec	Rem	0.253883	2.76e-05	0.0222236	0.381085
								if	s	Lactobacillus_reuteri99	RefRec	Rem	0	0	1.62e-05	0.331053
								ig	s	Lawsonella_clevelandensis	RefRec	Rem	0	0	0.000179432	0.422181
								ih	s	Limosilactobacillus_coleohominis	RefRec	Rem	0	0	5.43e-05	0.250529
								ii	s	Mageeibacillus_indolicus	RefRec	Rem	Inf	9.48e-05	-9.69e-05	0.486372
								ij	s	Megasphaera_1	RefRec	Rem	-8.65982	-0.0975392	-0.0575232	0.00877811
								ik	s	Megasphaera_2	RefRec	Rem	Inf	0.00136344	0.0189099	0.0768564
								il	s	Megasphaera_3	RefRec	Rem	0	0	-2.15e-05	0.921542
								im	s	Megasphaera_massiliensis	RefRec	Rem	0	0	1.03e-05	0.743227
								in	s	Megasphaera	RefRec	Rem	-0.094753	-4e-06	-1.96e-06	0.757052
								io	s	Mobiluncus_curtisii99	RefRec	Rem	Inf	0.000920509	0.00661349	0.0953207
								ip	s	Murdochiella_asaccharolytica	RefRec	Rem	0	0	0.000620358	0.422103
								iq	s	Muribaculaceae_1	RefRec	Rem	Inf	4.34e-05	0.00302963	0.0686635
								ir	s	Mycoplasma_hominis	RefRec	Rem	Inf	0.000593638	0.0102936	0.169482
								is	s	Nevskia_persephonica99	RefRec	Rem	0	0	7.78e-05	0.143902
								it	s	Parvimonas_micra	RefRec	Rem	-1.25204	-0.00137787	0.000616572	0.306635
								iu	s	Pauljensenia_hongkongensis	RefRec	Rem	3.72975	0.000601936	-0.000477257	0.927503
								iv	s	Peptococcus_niger99	RefRec	Rem	0	0	0.000947545	0.0927339
								iw	s	Peptoniphilaceae_2	RefRec	Rem	0	0	0.00119188	0.108372
								ix	s	Peptoniphilaceae_5	RefRec	Rem	0	0	6.76e-05	0.143902
								iy	s	Peptoniphilus_1	RefRec	Rem	0	0	0.00123341	0.452547
								iz	s	Peptoniphilus_asaccharolyticus99	RefRec	Rem	0.726308	0.00173924	0.00354685	0.279996
								ja	s	Peptoniphilus_coxii	RefRec	Rem	0	0	0.00134377	0.680992
								jb	s	Peptoniphilus_duerdenii	RefRec	Rem	0	0	0.000298818	0.248417
								jc	s	Peptoniphilus_lacrimalis	RefRec	Rem	2.69185	0.00393057	0.00737838	0.0677187
								jd	s	Peptostreptococcus_anaerobius	RefRec	Rem	Inf	1.96e-05	0.00153178	0.189643
								je	s	Porphyromonas_circumdentaria99	RefRec	Rem	0	0	0.000661653	0.313653
								jf	s	Porphyromonas	RefRec	Rem	0	0	0.00342493	0.88699
								jg	s	Porphyromonas_uenonis	RefRec	Rem	-1.14185	-0.000877884	0.00279425	0.985777
								jh	s	Prevotella_1	RefRec	Rem	0	0	0.00123225	0.190084
								ji	s	Prevotella_4	RefRec	Rem	1.46273	0.00154051	0.0114986	0.067964
								jj	s	Prevotella_amnii99	RefRec	Rem	2.00149	0.0126803	-0.0302042	0.569197
								jk	s	Prevotella_bergensis	RefRec	Rem	0	0	-5.91e-06	0.571539
								jl	s	Prevotella_bivia	RefRec	Rem	1.69612	0.00342047	0.0133173	0.605946
								jm	s	Prevotella_buccalis	RefRec	Rem	0.0475928	0.000386797	0.00520627	0.696384
								jn	s	Prevotella_corporis	RefRec	Rem	0	0	0.00318206	0.782053
								jo	s	Prevotella_disiens	RefRec	Rem	1.64636	0.00112144	0.00503847	0.292893
								jp	s	Prevotella_melaninogenica	RefRec	Rem	0	0	-0.00901719	0.678627
								jq	s	Prevotella	RefRec	Rem	0	0	2.49e-05	0.190084
								jr	s	Prevotella_timonensis	RefRec	Rem	-0.293379	-0.00809941	0.00678057	0.71494
								js	s	Ralstonia_syzygii99	RefRec	Rem	0	0	0.000719917	0.685972
								jt	s	Ruminococcaceae_2	RefRec	Rem	0.225598	0.00185687	-0.00986223	0.985862
								ju	s	Ruminococcaceae_5	RefRec	Rem	-2.00387	-0.000118112	2.4e-05	0.353374
								jv	s	Schaalia	RefRec	Rem	0	0	3.66e-05	0.980394
								jw	s	Shuttleworthia_BVAB199	RefRec	Rem	0	0	-2.05e-05	0.983442
								jx	s	Shuttleworthia	RefRec	Rem	0.769717	0.000101201	-0.0506184	0.828916
								jy	s	Slackia_exigua	RefRec	Rem	0	0	2.69e-05	0.230546
								jz	s	Sneathia_amnii99	RefRec	Rem	-2.38958	-0.0708216	-0.0717339	0.0738104
								ka	s	Sneathia_sanguinegens99	RefRec	Rem	1.32445	0.00944898	-0.0224241	1
								kb	s	Staphylococcus_auricularis	RefRec	Rem	0	0	9.54e-05	0.980394
								kc	s	Stenotrophomonas_maltophilia99	RefRec	Rem	#NAME?	-2.25e-05	6.76e-05	0.652521
								kd	s	Streptobacillus_moniliformis	RefRec	Rem	0	0	0.00133842	0.190084
								ke	s	Streptococcus_agalactiae99	RefRec	Rem	0	0	0.000585562	0.81414
								kf	s	Streptococcus_anginosus99	RefRec	Rem	0	0	0.000366302	0.679162
								kg	s	Streptococcus	RefRec	Rem	0	0	0.000234788	0.726052
								kh	s	Ureaplasma_urealyticum99	RefRec	Rem	-0.403405	-6.9e-05	-7.79e-05	0.871251
								ki	s	Varibaculum_cambriense	RefRec	Rem	0	0	5.07e-06	1
								kj	s	Veillonella_montpellierensis	RefRec	Rem	0	0	0.00451139	0.281607
								kk	s	Winkia_neuii	RefRec	Rem	0	0	0.000304614	0.230546

## Sheet: Table S10i
Table S10i. Heattree Comparison of Gsp Pre-treatment Refractory vs Pre-treatment Recurrent samples. Input species in Table S7
								id	tax_rank	tax_name	treatment_1	treatment_2	log2_median_ratio	median_diff	mean_diff	wilcox_p_value
								ab	r	Root	Ref	Rec	0	0	0	0.37602
								ac	p	Acidobacteria	Ref	Rec	0.472333	0.00105095	0.00240222	0.669066
								ad	p	Firmicutes	Ref	Rec	0.0264193	0.00874651	-0.0185712	0.962258
								ae	p	Actinobacteria	Ref	Rec	0.253236	0.0378632	-0.0316735	0.669066
								af	p	Bacteroidetes	Ref	Rec	0.581026	0.0782738	0.0434675	0.536199
								ag	p	Proteobacteria	Ref	Rec	0.0879998	4.88e-05	-0.0168867	0.883333
								ah	p	Synergistetes	Ref	Rec	0	0	4.58e-05	0.825806
								ai	p	Fusobacteria	Ref	Rec	0.146821	0.00383744	0.0212159	0.739613
								aj	c	Actinobacteria	Ref	Rec	0.638867	0.00132676	0.00267803	0.474702
								ak	c	Bacilli	Ref	Rec	0.123338	0.0171354	-0.00555641	0.886775
								al	c	Clostridia	Ref	Rec	-0.185684	-0.0139941	-0.0273925	0.669066
								am	c	Negativicutes	Ref	Rec	-0.0951295	-0.00614734	0.0143778	0.886775
								an	c	Coriobacteriia	Ref	Rec	0	0	-0.000275816	0.956433
								ao	c	Coriobacteriia	Ref	Rec	-0.389578	-0.00954945	-0.0136078	0.417318
								ap	c	Bacteroidia	Ref	Rec	0.581026	0.0782738	0.0434675	0.536199
								aq	c	Actinobacteria	Ref	Rec	0.176285	0.0216594	-0.0180657	0.739613
								ar	c	Epsilonproteobacteria	Ref	Rec	0	0	0.000281979	0.869818
								as	c	Gammaproteobacteria	Ref	Rec	-2.35213	-0.000364195	-0.0201113	0.841867
								at	c	Synergistia	Ref	Rec	0	0	4.58e-05	0.825806
								au	c	Betaproteobacteria	Ref	Rec	Inf	0.000338688	0.00294261	0.0812408
								av	c	Fusobacteriia	Ref	Rec	0.146821	0.00383744	0.0212159	0.739613
								aw	o	Actinomycetales	Ref	Rec	2.39972	0.00295492	0.00411429	0.129427
								ax	o	Lactobacillales	Ref	Rec	-0.824817	-0.0836005	-0.055705	1
								ay	o	Peptostreptococcales_Tissierellales	Ref	Rec	-0.401216	-3.14e-05	-0.00123648	1
								az	o	Clostridiales	Ref	Rec	0.183936	0.00648403	0.0191174	0.739613
								ba	o	Veillonellales_Selenomonadales	Ref	Rec	-0.0951295	-0.00614734	0.0143778	0.886775
								bb	o	Coriobacteriales	Ref	Rec	0	0	-0.000275816	0.956433
								bc	o	Coriobacteriales	Ref	Rec	-0.0916471	-0.00142672	-0.0120174	0.474702
								bd	o	Bacteroidia	Ref	Rec	0	0	0.00242547	0.470799
								be	o	Bifidobacteriales	Ref	Rec	0.133335	0.0160656	-0.0197317	0.812526
								bf	o	Erysipelotrichales	Ref	Rec	Inf	0.000610378	3.89e-05	0.336726
								bg	o	Campylobacterales	Ref	Rec	0	0	0.000281979	0.869818
								bh	o	Mycobacteriales	Ref	Rec	#NAME?	-8.61e-05	-0.000390092	0.0767368
								bi	o	Corynebacteriales	Ref	Rec	#NAME?	-0.000237483	-0.00143626	0.110248
								bj	o	Eggerthellales	Ref	Rec	-0.0768254	-0.000271539	-0.00159041	0.886775
								bk	o	Enterobacterales	Ref	Rec	0	0	-0.00117247	0.249993
								bl	o	Oscillospirales	Ref	Rec	Inf	1.96e-05	6.33e-05	0.12318
								bm	o	Bacillales	Ref	Rec	3.21488	0.0185535	0.0228701	0.078799
								bn	o	Pasteurellales	Ref	Rec	0	0	-0.0188171	0.793823
								bo	o	Lachnospirales	Ref	Rec	-3.21807	-0.00253936	-0.0453367	0.557943
								bp	o	Synergistales	Ref	Rec	0	0	4.58e-05	0.825806
								bq	o	Micrococcales	Ref	Rec	0	0	0.000196557	0.713763
								br	o	Bacteroidales	Ref	Rec	0.581813	0.07836	0.0410421	0.536199
								bs	o	Mycoplasmatales	Ref	Rec	1.92747	0.0078506	0.0272395	0.557943
								bt	o	Actinomycetales	Ref	Rec	1.48933	0.000935604	0.00185958	0.130134
								bu	o	Burkholderiales	Ref	Rec	Inf	0.000338688	0.00294261	0.0812408
								bv	o	Fusobacteriales	Ref	Rec	0.146821	0.00383744	0.0212159	0.739613
								bw	o	Xanthomonadales	Ref	Rec	Inf	3.91e-05	-0.000121803	0.827024
								bx	f	Actinomycetaceae	Ref	Rec	2.39972	0.00295492	0.00411429	0.129427
								by	f	Aerococcaceae	Ref	Rec	4.35342	0.0423225	0.0298803	0.0185109
								bz	f	FamilyXI	Ref	Rec	-0.401216	-3.14e-05	-0.00123648	1
								ca	f	Peptoniphilaceae	Ref	Rec	0.367447	0.00551284	0.00151266	0.886775
								cb	f	Veillonellaceae	Ref	Rec	-0.0951295	-0.00614734	0.0143778	0.886775
								cc	f	Atopobiaceae	Ref	Rec	0	0	-0.000272941	0.646282
								cd	f	Atopobiaceae	Ref	Rec	-0.0916471	-0.00142672	-0.0120174	0.474702
								ce	f	Bacteroidia	Ref	Rec	0	0	0.00242547	0.470799
								cf	f	Bifidobacteriaceae	Ref	Rec	0.133335	0.0160656	-0.0197317	0.812526
								cg	f	Erysipelotrichaceae	Ref	Rec	Inf	0.000610378	3.89e-05	0.336726
								ch	f	Campylobacteraceae	Ref	Rec	0	0	0.000281979	0.869818
								ci	f	Corynebacteriaceae	Ref	Rec	#NAME?	-8.61e-05	-0.000390092	0.0767368
								cj	f	Corynebacteriaceae	Ref	Rec	#NAME?	-0.000237483	-0.00143626	0.110248
								ck	f	Eggerthellaceae	Ref	Rec	0	0	-2.88e-06	0.743056
								cl	f	Eggerthellaceae_1	Ref	Rec	-0.0872506	-0.000307285	-0.00161727	0.845158
								cm	f	Enterobacteriaceae_2	Ref	Rec	0	0	-0.00117247	0.249993
								cn	f	Hungateiclostridiaceae	Ref	Rec	Inf	1.96e-05	6.33e-05	0.12318
								co	f	Bacillales_IncertaeSedisXI	Ref	Rec	3.45919	0.0185151	0.0231208	0.0564317
								cp	f	Pasteurellaceae	Ref	Rec	0	0	-0.0188171	0.793823
								cq	f	Lachnospiraceae	Ref	Rec	-3.21807	-0.00253936	-0.0453367	0.557943
								cr	f	Synergistaceae	Ref	Rec	0	0	4.58e-05	0.825806
								cs	f	Lachnospiraceae_2	Ref	Rec	0	0	-0.000149837	1
								ct	f	Lachnospiraceae_3	Ref	Rec	0	0	-0.000191207	0.607354
								cu	f	Lachnospiraceae_4	Ref	Rec	0	0	-2.32e-05	0.555153
								cv	f	Lactobacillaceae	Ref	Rec	-1.31419	-0.114644	-0.0864398	0.669066
								cw	f	Lactobacillaceae	Ref	Rec	0	0	8.26e-06	0.903619
								cx	f	Ruminococcaceae	Ref	Rec	Inf	5.41e-05	0.0090072	0.428061
								cy	f	Micrococcaceae	Ref	Rec	0	0	0.000196557	0.713763
								cz	f	Muribaculaceae_1	Ref	Rec	Inf	0.000110853	0.000190231	0.718375
								da	f	Mycoplasmataceae	Ref	Rec	1.92747	0.0078506	0.0272395	0.557943
								db	f	Actinomycetaceae	Ref	Rec	1.48933	0.000935604	0.00185958	0.130134
								dc	f	Peptococcaceae1	Ref	Rec	0	0	-0.000666955	0.529975
								dd	f	Peptoniphilaceae_2	Ref	Rec	0	0	-0.00459455	0.331741
								de	f	Peptostreptococcaceae	Ref	Rec	Inf	6.8e-05	-0.00011892	0.796721
								df	f	Porphyromonadaceae	Ref	Rec	-1.22033	-0.000551885	0.000722763	0.40566
								dg	f	Prevotellaceae	Ref	Rec	0.52288	0.0687212	0.0401291	0.536199
								dh	f	Burkholderiaceae	Ref	Rec	Inf	0.000109418	0.00256678	0.0432483
								di	f	Ruminococcaceae_2	Ref	Rec	7.20757	0.00949838	0.0139852	0.129427
								dj	f	Ruminococcaceae_5	Ref	Rec	Inf	3.82e-05	0.000356908	0.224294
								dk	f	Eggerthellaceae	Ref	Rec	0	0	2.69e-05	0.391764
								dl	f	Leptotrichiaceae	Ref	Rec	0.146821	0.00383744	0.0212159	0.739613
								dm	f	Staphylococcaceae	Ref	Rec	0	0	-0.000258909	0.249993
								dn	f	Xanthomonadaceae	Ref	Rec	Inf	3.91e-05	-0.000121803	0.827024
								do	f	Streptococcaceae	Ref	Rec	-1.18208	-4.82e-05	0.000854495	0.80042
								dp	f	Comamonadaceae	Ref	Rec	0	0	0.000375827	0.203566
								dq	g	Actinobaculum	Ref	Rec	0	0	-4.96e-05	0.775281
								dr	g	Aerococcus	Ref	Rec	4.35342	0.0423225	0.0298803	0.0185109
								ds	g	Anaerococcus	Ref	Rec	#NAME?	-0.000129199	0.000900812	0.743079
								dt	g	Anaerococcus	Ref	Rec	0.894243	0.00168599	0.011753	0.379483
								du	g	Anaeroglobus	Ref	Rec	0	0	2.78e-05	0.930579
								dv	g	Arcanobacterium	Ref	Rec	Inf	7.74e-05	0.000857695	0.0903556
								dw	g	Atopobium	Ref	Rec	0	0	-0.000272941	0.646282
								dx	g	Atopobium	Ref	Rec	-0.0916471	-0.00142672	-0.0120174	0.474702
								dy	g	Bacteroidia	Ref	Rec	0	0	0.00242547	0.470799
								dz	g	Bifidobacterium	Ref	Rec	0	0	-0.000516886	0.702158
								ea	g	Bulleidia	Ref	Rec	Inf	0.000610378	3.89e-05	0.336726
								eb	g	Campylobacter	Ref	Rec	0	0	0.000281979	0.869818
								ec	g	Corynebacterium_1	Ref	Rec	#NAME?	-8.61e-05	-0.000281829	0.0767368
								ed	g	Corynebacterium	Ref	Rec	0	0	-0.00130656	0.304393
								ee	g	Corynebacterium	Ref	Rec	0	0	-0.000108263	0.0978812
								ef	g	Dialister_1_2	Ref	Rec	1.016	0.0139612	0.0231397	0.133073
								eg	g	Dialister_1_3	Ref	Rec	-1.79708	-0.000138246	-0.00100954	0.470748
								eh	g	Dialister_1	Ref	Rec	1.47537	0.0152798	0.0154118	0.0702386
								ei	g	Dialister_2	Ref	Rec	0	0	1.27e-05	0.743056
								ej	g	Dialister	Ref	Rec	0.729287	5.21e-05	0.000112732	0.255832
								ek	g	DNF00809	Ref	Rec	0	0	-2.88e-06	0.743056
								el	g	Eggerthellaceae_1	Ref	Rec	-0.0872506	-0.000307285	-0.00161727	0.845158
								em	g	Enterobacteriaceae_2	Ref	Rec	0	0	-0.00117247	0.249993
								en	g	Fastidiosipila	Ref	Rec	Inf	1.96e-05	6.33e-05	0.12318
								eo	g	Fenollaria	Ref	Rec	0	0	-0.00213729	0.743056
								ep	g	Finegoldia	Ref	Rec	-0.292264	-2.18e-05	-0.000342025	0.881057
								eq	g	Gardnerella	Ref	Rec	0.13304	0.0160284	-0.0192149	0.812526
								er	g	Gemella	Ref	Rec	3.45919	0.0185151	0.0231208	0.0564317
								es	g	Haemophilus	Ref	Rec	0	0	-0.0188171	0.793823
								et	g	Howardella	Ref	Rec	Inf	0.000182406	-0.000220808	0.718375
								eu	g	Jonquetella	Ref	Rec	0	0	4.58e-05	0.825806
								ev	g	Lachnospiraceae_2	Ref	Rec	0	0	-0.000149837	1
								ew	g	Lachnospiraceae_3	Ref	Rec	0	0	-0.000191207	0.607354
								ex	g	Lachnospiraceae_4	Ref	Rec	0	0	-2.32e-05	0.555153
								ey	g	Lactobacillus	Ref	Rec	-1.31419	-0.114644	-0.0864398	0.669066
								ez	g	Lactobacillus	Ref	Rec	0	0	6.23e-06	0.930579
								fa	g	Lawsonella	Ref	Rec	#NAME?	-0.000193367	-0.000129706	0.135165
								fb	g	Limosilactobacillus	Ref	Rec	0	0	2.02e-06	0.941519
								fc	g	Mageeibacillus	Ref	Rec	Inf	5.41e-05	0.0090072	0.428061
								fd	g	Megasphaera_1	Ref	Rec	0.388254	2e-05	0.0120826	0.689885
								fe	g	Megasphaera_2	Ref	Rec	#NAME?	-0.00111138	-0.022427	0.2793
								ff	g	Megasphaera_3	Ref	Rec	0	0	-4.15e-05	0.0333805
								fg	g	Megasphaera	Ref	Rec	-2.72314	-0.000109633	-0.0116413	0.134578
								fh	g	Micrococcus	Ref	Rec	0	0	0.000196557	0.713763
								fi	g	Mobiluncus	Ref	Rec	1.16123	0.000854269	0.00330618	0.555753
								fj	g	Muribaculaceae_1	Ref	Rec	Inf	0.000110853	0.000190231	0.718375
								fk	g	Mycoplasma	Ref	Rec	Inf	0.0104171	0.0276255	0.0837828
								fl	g	Parvimonas	Ref	Rec	0.523852	0.00020852	0.000563451	1
								fm	g	Pauljensenia	Ref	Rec	1.96947	0.000627962	0.00123935	0.318508
								fn	g	Peptococcus	Ref	Rec	0	0	-0.000666955	0.529975
								fo	g	Peptoniphilaceae_2	Ref	Rec	0	0	-0.00459455	0.331741
								fp	g	Peptoniphilus_1	Ref	Rec	#NAME?	-0.000129199	1.63e-05	0.584861
								fq	g	Peptoniphilus	Ref	Rec	-0.0696789	-0.000478657	-0.0104781	0.669066
								fr	g	Peptostreptococcus	Ref	Rec	Inf	6.8e-05	-0.00011892	0.796721
								fs	g	Porphyromonas	Ref	Rec	-1.22033	-0.000551885	0.000722763	0.40566
								ft	g	Prevotella_1	Ref	Rec	0	0	0.000939614	0.743056
								fu	g	Prevotella_4	Ref	Rec	-2.93026	-0.00924192	-0.0155025	0.107131
								fv	g	Prevotella	Ref	Rec	0.74465	0.0717549	0.054692	0.229535
								fw	g	Ralstonia	Ref	Rec	Inf	0.000109418	0.00256678	0.0432483
								fx	g	Ruminococcaceae_2	Ref	Rec	7.20757	0.00949838	0.0139852	0.129427
								fy	g	Ruminococcaceae_5	Ref	Rec	Inf	3.82e-05	0.000356908	0.224294
								fz	g	Schaalia	Ref	Rec	0	0	3.35e-05	0.555153
								ga	g	Shuttleworthia	Ref	Rec	-2.00297	-5.96e-05	-0.0451159	0.448205
								gb	g	Slackia	Ref	Rec	0	0	2.69e-05	0.391764
								gc	g	Sneathia	Ref	Rec	0.146821	0.00383744	0.0212159	0.739613
								gd	g	Staphylococcus	Ref	Rec	0	0	-0.000258909	0.249993
								ge	g	Stenotrophomonas	Ref	Rec	Inf	3.91e-05	-0.000121803	0.827024
								gf	g	Streptococcus	Ref	Rec	-1.18208	-4.82e-05	0.000854495	0.80042
								gg	g	Ureaplasma	Ref	Rec	1.5668	0.000311576	-0.000386005	1
								gh	g	Varibaculum	Ref	Rec	0	0	-9.46e-05	0.0978812
								gi	g	Variovorax	Ref	Rec	0	0	0.000375827	0.203566
								gj	g	Veillonella	Ref	Rec	Inf	3.91e-05	-0.00129005	0.957864
								gk	g	Winkia	Ref	Rec	Inf	1.98e-05	0.000681249	0.274571
								gl	s	Actinobaculum	Ref	Rec	0	0	-4.96e-05	0.775281
								gm	s	Aerococcus_christensenii	Ref	Rec	4.35342	0.0423225	0.0298803	0.0185109
								gn	s	Anaerococcus_hydrogenalis	Ref	Rec	0	0	0.00090733	1
								go	s	Anaerococcus_lactolyticus	Ref	Rec	0	0	0.000838727	0.249993
								gp	s	Anaerococcus_mediterraneensis	Ref	Rec	0	0	-6.52e-06	0.941519
								gq	s	Anaerococcus_murdochii99	Ref	Rec	0.117585	0.00016674	0.0108948	0.625373
								gr	s	Anaerococcus_prevotii99	Ref	Rec	0	0	1.95e-05	0.257418
								gs	s	Anaeroglobus_geminatus	Ref	Rec	0	0	2.78e-05	0.930579
								gt	s	Arcanobacterium	Ref	Rec	Inf	7.74e-05	0.000857695	0.0903556
								gu	s	Atopobium_minutum99	Ref	Rec	0	0	-0.000272941	0.646282
								gv	s	Atopobium_vaginae	Ref	Rec	-0.0916471	-0.00142672	-0.0120174	0.474702
								gw	s	Bacteroidia	Ref	Rec	0	0	0.00242547	0.470799
								gx	s	Bifidobacterium_bifidum99	Ref	Rec	0	0	-0.000516886	0.702158
								gy	s	Bulleidia	Ref	Rec	Inf	0.000610378	3.89e-05	0.336726
								gz	s	Campylobacter	Ref	Rec	0	0	0.000302753	0.930579
								ha	s	Campylobacter_ureolyticus	Ref	Rec	0	0	-2.08e-05	1
								hb	s	Corynebacterium_1	Ref	Rec	#NAME?	-8.61e-05	-0.000281829	0.0767368
								hc	s	Corynebacterium_aurimucosum	Ref	Rec	0	0	-0.000747082	0.304393
								hd	s	Corynebacterium_coyleae99	Ref	Rec	0	0	-0.000559474	0.304393
								he	s	Corynebacterium_glucuronolyticum	Ref	Rec	0	0	-0.000108263	0.0978812
								hf	s	Dialister_1_2	Ref	Rec	1.016	0.0139612	0.0231397	0.133073
								hg	s	Dialister_1_3	Ref	Rec	-1.79708	-0.000138246	-0.00100954	0.470748
								hh	s	Dialister_1	Ref	Rec	1.47537	0.0152798	0.0154118	0.0702386
								hi	s	Dialister_2	Ref	Rec	0	0	1.27e-05	0.743056
								hj	s	Dialister_micraerophilus	Ref	Rec	Inf	0.000103718	8.42e-05	0.0952155
								hk	s	Dialister	Ref	Rec	Inf	3.87e-05	2.85e-05	0.642885
								hl	s	DNF00809	Ref	Rec	0	0	-2.88e-06	0.743056
								hm	s	Eggerthellaceae_1	Ref	Rec	-0.0872506	-0.000307285	-0.00161727	0.845158
								hn	s	Enterobacteriaceae_2	Ref	Rec	0	0	-0.00117247	0.249993
								ho	s	Fastidiosipila_BVAB299	Ref	Rec	Inf	1.96e-05	6.33e-05	0.12318
								hp	s	Fenollaria	Ref	Rec	0	0	-0.00213729	0.743056
								hq	s	Finegoldia_magna	Ref	Rec	-0.292264	-2.18e-05	-0.000342025	0.881057
								hr	s	Gardnerella_G_piotii_Gsp03	Ref	Rec	-0.127527	-0.00213971	-0.0545879	0.474702
								hs	s	Gardnerella_Gsp_07	Ref	Rec	0.36411	0.00302755	0.00373872	0.669066
								ht	s	Gardnerella_Gsp01_02	Ref	Rec	1.46387	0.00761611	0.036916	0.161251
								hu	s	Gardnerella_Gsp08_09_10	Ref	Rec	-4.82065	-0.012281	-0.0149948	0.417318
								hv	s	Gardnerella_swidsinskii_leopoldii	Ref	Rec	1.31364	0.0336356	0.00971312	0.812526
								hw	s	Gemella_asaccharolytica99	Ref	Rec	3.45919	0.0185151	0.0231208	0.0564317
								hx	s	Haemophilus_parainfluenzae	Ref	Rec	0	0	-0.0188171	0.793823
								hy	s	Howardella	Ref	Rec	Inf	0.000182406	-0.000220808	0.718375
								hz	s	Jonquetella_anthropi	Ref	Rec	0	0	4.58e-05	0.825806
								ia	s	Lachnospiraceae_2	Ref	Rec	0	0	-0.000149837	1
								ib	s	Lachnospiraceae_3	Ref	Rec	0	0	-0.000191207	0.607354
								ic	s	Lachnospiraceae_4	Ref	Rec	0	0	-2.32e-05	0.555153
								id	s	Lactobacillus_crispatus99	Ref	Rec	-4.54777	-0.00502945	-0.0353552	0.000411353
								ie	s	Lactobacillus_gasseri99	Ref	Rec	-3.92466	-0.00117412	0.0102407	0.299508
								if	s	Lactobacillus_iners	Ref	Rec	1.19938	0.0333531	-0.0898272	0.962258
								ig	s	Lactobacillus_jensenii99	Ref	Rec	-5.25756	-0.00541399	0.0285018	0.524845
								ih	s	Lactobacillus_reuteri99	Ref	Rec	0	0	6.23e-06	0.930579
								ii	s	Lawsonella_clevelandensis	Ref	Rec	#NAME?	-0.000193367	-0.000129706	0.135165
								ij	s	Limosilactobacillus_coleohominis	Ref	Rec	0	0	2.02e-06	0.941519
								ik	s	Mageeibacillus_indolicus	Ref	Rec	Inf	5.41e-05	0.0090072	0.428061
								il	s	Megasphaera_1	Ref	Rec	0.388254	2e-05	0.0120826	0.689885
								im	s	Megasphaera_2	Ref	Rec	#NAME?	-0.00111138	-0.022427	0.2793
								in	s	Megasphaera_3	Ref	Rec	0	0	-4.15e-05	0.0333805
								io	s	Megasphaera	Ref	Rec	#NAME?	-7.92e-05	-4.88e-05	0.327651
								ip	s	Megasphaera_vaginalis	Ref	Rec	0	0	-0.0115925	0.304393
								iq	s	Micrococcus_lylae	Ref	Rec	0	0	0.000196557	0.713763
								ir	s	Mobiluncus_curtisii99	Ref	Rec	1.16123	0.000854269	0.00330618	0.555753
								is	s	Muribaculaceae_1	Ref	Rec	Inf	0.000110853	0.000190231	0.718375
								it	s	Mycoplasma_hominis	Ref	Rec	Inf	0.0104171	0.0276255	0.0837828
								iu	s	Parvimonas_micra	Ref	Rec	0.523852	0.00020852	0.000563451	1
								iv	s	Pauljensenia_hongkongensis	Ref	Rec	1.96947	0.000627962	0.00123935	0.318508
								iw	s	Peptococcus_niger99	Ref	Rec	0	0	-0.000666955	0.529975
								ix	s	Peptoniphilaceae_2	Ref	Rec	0	0	-0.00459455	0.331741
								iy	s	Peptoniphilus_1	Ref	Rec	#NAME?	-0.000129199	1.63e-05	0.584861
								iz	s	Peptoniphilus_asaccharolyticus99	Ref	Rec	-0.731238	-0.00290243	-0.00427438	0.600884
								ja	s	Peptoniphilus_coxii	Ref	Rec	#NAME?	-6.47e-05	-0.000258175	0.711502
								jb	s	Peptoniphilus_duerdenii	Ref	Rec	0	0	-0.000463812	0.689404
								jc	s	Peptoniphilus_lacrimalis	Ref	Rec	-1.24765	-0.00345857	-0.00548173	0.261449
								jd	s	Peptostreptococcus_anaerobius	Ref	Rec	Inf	6.8e-05	-0.00011892	0.796721
								je	s	Porphyromonas	Ref	Rec	#NAME?	-3.96e-05	0.00219165	0.512108
								jf	s	Porphyromonas_uenonis	Ref	Rec	-1.29088	-0.00057169	-0.00146889	0.376836
								jg	s	Prevotella_1	Ref	Rec	0	0	0.000939614	0.743056
								jh	s	Prevotella_4	Ref	Rec	-2.93026	-0.00924192	-0.0155025	0.107131
								ji	s	Prevotella_amnii99	Ref	Rec	6.0086	0.00818898	0.03947	0.653513
								jj	s	Prevotella_bergensis	Ref	Rec	0	0	4.94e-07	1
								jk	s	Prevotella_bivia	Ref	Rec	-0.366797	-0.00629099	0.0405314	0.739613
								jl	s	Prevotella_buccalis	Ref	Rec	-1.70276	-0.0101185	-0.0120505	0.187412
								jm	s	Prevotella_disiens	Ref	Rec	-2.64878	-0.0112099	-0.0146884	0.844307
								jn	s	Prevotella_melaninogenica	Ref	Rec	0	0	-0.00428103	0.0978812
								jo	s	Prevotella_timonensis	Ref	Rec	-0.0872509	-0.0019587	0.00571005	1
								jp	s	Ralstonia_syzygii99	Ref	Rec	Inf	0.000109418	0.00256678	0.0432483
								jq	s	Ruminococcaceae_2	Ref	Rec	7.20757	0.00949838	0.0139852	0.129427
								jr	s	Ruminococcaceae_5	Ref	Rec	Inf	3.82e-05	0.000356908	0.224294
								js	s	Schaalia	Ref	Rec	0	0	3.35e-05	0.555153
								jt	s	Shuttleworthia_BVAB199	Ref	Rec	0	0	-0.000128749	0.529975
								ju	s	Shuttleworthia	Ref	Rec	-2.00297	-5.96e-05	-0.0449872	0.448205
								jv	s	Slackia_exigua	Ref	Rec	0	0	2.69e-05	0.391764
								jw	s	Sneathia_amnii99	Ref	Rec	5.01572	0.016227	0.0104002	0.314788
								jx	s	Sneathia_sanguinegens99	Ref	Rec	0.751047	0.00638303	0.0108157	0.764743
								jy	s	Staphylococcus_auricularis	Ref	Rec	0	0	-0.000258909	0.249993
								jz	s	Stenotrophomonas_maltophilia99	Ref	Rec	Inf	3.91e-05	-0.000121803	0.827024
								ka	s	Streptococcus_agalactiae99	Ref	Rec	0	0	0.00068328	0.903619
								kb	s	Streptococcus_anginosus99	Ref	Rec	0	0	0.000271955	0.844074
								kc	s	Streptococcus	Ref	Rec	0	0	-0.00010074	0.95447
								kd	s	Ureaplasma_urealyticum99	Ref	Rec	1.5668	0.000311576	-0.000386005	1
								ke	s	Varibaculum_cambriense	Ref	Rec	0	0	-9.46e-05	0.0978812
								kf	s	Variovorax_paradoxus	Ref	Rec	0	0	0.000375827	0.203566
								kg	s	Veillonella_montpellierensis	Ref	Rec	Inf	3.91e-05	-0.00129005	0.957864
								kh	s	Winkia_neuii	Ref	Rec	Inf	1.98e-05	0.000681249	0.274571

## Sheet: Table S10j
Table S10j. Heattree Comparison of Gsp Pre-treatment Refractory vs Pre-treatment Remission samples. Input species in Table S7
								id	tax_rank	tax_name	treatment_1	treatment_2	log2_median_ratio	median_diff	mean_diff	wilcox_p_value
								ab	r	Root	Ref	Rem	0	0	0	0.518605
								ac	p	Acidobacteria	Ref	Rem	3.47221	0.00342495	0.00434908	0.0559441
								ad	p	Firmicutes	Ref	Rem	0.454022	0.130141	0.0459281	0.635365
								ae	p	Actinobacteria	Ref	Rem	-0.148774	-0.0255483	-0.0239962	0.712787
								af	p	Bacteroidetes	Ref	Rem	0.25869	0.0387586	0.0119279	0.712787
								ag	p	Proteobacteria	Ref	Rem	0.871183	0.000374078	0.00159755	0.587319
								ah	p	Synergistetes	Ref	Rem	0	0	6.42e-05	0.299694
								ai	p	Fusobacteria	Ref	Rem	-1.84962	-0.103274	-0.0398706	0.147103
								aj	c	Actinobacteria	Ref	Rem	4.52388	0.00354708	0.00435527	0.0917616
								ak	c	Bacilli	Ref	Rem	2.57035	0.173915	0.190316	0.041958
								al	c	Clostridia	Ref	Rem	-1.00146	-0.102087	-0.103492	0.263487
								am	c	Negativicutes	Ref	Rem	-0.763986	-0.0629672	-0.0408959	0.263487
								an	c	Coriobacteriia	Ref	Rem	0	0	-6.18e-06	0.755353
								ao	c	Coriobacteriia	Ref	Rem	-0.209011	-0.00480215	-0.00302626	0.792458
								ap	c	Bacteroidia	Ref	Rem	0.25869	0.0387586	0.0119279	0.712787
								aq	c	Actinobacteria	Ref	Rem	-0.224601	-0.0317212	-0.0209699	0.792458
								ar	c	Epsilonproteobacteria	Ref	Rem	0	0	-0.00128367	1
								as	c	Gammaproteobacteria	Ref	Rem	0.517991	2.68e-05	0.000291798	0.408961
								at	c	Synergistia	Ref	Rem	0	0	6.42e-05	0.299694
								au	c	Betaproteobacteria	Ref	Rem	Inf	0.000338688	0.00258943	0.602119
								av	c	Fusobacteriia	Ref	Rem	-1.84962	-0.103274	-0.0398706	0.147103
								aw	o	Actinomycetales	Ref	Rem	5.04902	0.00353568	0.00414869	0.1104
								ax	o	Lactobacillales	Ref	Rem	1.83549	0.0780178	0.139592	0.0934066
								ay	o	Peptostreptococcales_Tissierellales	Ref	Rem	Inf	9.78e-05	0.00203392	0.0558501
								az	o	Clostridiales	Ref	Rem	0.808047	0.0232297	0.0296115	0.635365
								ba	o	Veillonellales_Selenomonadales	Ref	Rem	-0.763986	-0.0629672	-0.0408959	0.263487
								bb	o	Coriobacteriales	Ref	Rem	0	0	-6.18e-06	0.755353
								bc	o	Coriobacteriales	Ref	Rem	-0.219707	-0.00357837	-0.00176008	0.874875
								bd	o	Bacteroidia	Ref	Rem	0	0	-0.000545547	0.84319
								be	o	Bifidobacteriales	Ref	Rem	-0.240869	-0.0330677	-0.0218896	0.874875
								bf	o	Erysipelotrichales	Ref	Rem	-1.4257	-0.00102936	-0.00100693	0.355133
								bg	o	Campylobacterales	Ref	Rem	0	0	-0.00128367	1
								bh	o	Mycobacteriales	Ref	Rem	0	0	-9.43e-07	1
								bi	o	Corynebacteriales	Ref	Rem	#NAME?	-1.96e-05	0.000206577	0.765087
								bj	o	Eggerthellales	Ref	Rem	-0.297607	-0.00113742	-0.00126618	0.712787
								bk	o	Enterobacterales	Ref	Rem	0	0	0.000106479	0.811364
								bl	o	Oscillospirales	Ref	Rem	-0.326395	-4.97e-06	3.69e-05	0.643058
								bm	o	Bacillales	Ref	Rem	2.79053	0.0177876	0.024299	0.0934066
								bn	o	Pasteurellales	Ref	Rem	0	0	0.000125525	0.850436
								bo	o	Lachnospirales	Ref	Rem	-8.49763	-0.110205	-0.135174	0.587319
								bp	o	Synergistales	Ref	Rem	0	0	6.42e-05	0.299694
								bq	o	Micrococcales	Ref	Rem	0	0	0.000215043	0.299694
								br	o	Bacteroidales	Ref	Rem	0.25869	0.0387586	0.0124734	0.712787
								bs	o	Mycoplasmatales	Ref	Rem	3.99542	0.00998273	0.0274321	0.192732
								bt	o	Actinomycetales	Ref	Rem	1.02028	0.000736742	0.000705598	0.480472
								bu	o	Burkholderiales	Ref	Rem	Inf	0.000338688	0.00258943	0.602119
								bv	o	Fusobacteriales	Ref	Rem	-1.84962	-0.103274	-0.0398706	0.147103
								bw	o	Xanthomonadales	Ref	Rem	-0.113662	-3.21e-06	5.98e-05	1
								bx	f	Actinomycetaceae	Ref	Rem	5.04902	0.00353568	0.00414869	0.1104
								by	f	Aerococcaceae	Ref	Rem	4.89391	0.0430028	0.0355218	0.015984
								bz	f	FamilyXI	Ref	Rem	Inf	9.78e-05	0.00203392	0.0558501
								ca	f	Peptoniphilaceae	Ref	Rem	1.82163	0.017582	0.0281312	0.147103
								cb	f	Veillonellaceae	Ref	Rem	-0.763986	-0.0629672	-0.0408959	0.263487
								cc	f	Atopobiaceae	Ref	Rem	0	0	2.64e-06	0.669028
								cd	f	Atopobiaceae	Ref	Rem	-0.219707	-0.00357837	-0.00176008	0.874875
								ce	f	Bacteroidia	Ref	Rem	0	0	-0.000545547	0.84319
								cf	f	Bifidobacteriaceae	Ref	Rem	-0.240869	-0.0330677	-0.0218896	0.874875
								cg	f	Erysipelotrichaceae	Ref	Rem	-1.4257	-0.00102936	-0.00100693	0.355133
								ch	f	Campylobacteraceae	Ref	Rem	0	0	-0.00128367	1
								ci	f	Corynebacteriaceae	Ref	Rem	0	0	-9.43e-07	1
								cj	f	Corynebacteriaceae	Ref	Rem	#NAME?	-1.96e-05	0.000206577	0.765087
								ck	f	Eggerthellaceae	Ref	Rem	0	0	-8.83e-06	0.61797
								cl	f	Eggerthellaceae_1	Ref	Rem	-0.308032	-0.00117316	-0.00130683	0.635365
								cm	f	Enterobacteriaceae_2	Ref	Rem	0	0	0.000106479	0.811364
								cn	f	Hungateiclostridiaceae	Ref	Rem	-0.326395	-4.97e-06	3.69e-05	0.643058
								co	f	Bacillales_IncertaeSedisXI	Ref	Rem	3.06069	0.017926	0.0243998	0.0934066
								cp	f	Pasteurellaceae	Ref	Rem	0	0	0.000125525	0.850436
								cq	f	Lachnospiraceae	Ref	Rem	-8.49763	-0.110205	-0.135174	0.587319
								cr	f	Synergistaceae	Ref	Rem	0	0	6.42e-05	0.299694
								cs	f	Lachnospiraceae_2	Ref	Rem	0	0	0.000761438	0.568694
								ct	f	Lachnospiraceae_3	Ref	Rem	#NAME?	-0.000141379	-0.000192938	0.261982
								cu	f	Lachnospiraceae_4	Ref	Rem	#NAME?	-5.66e-05	-5.62e-05	0.166145
								cv	f	Lactobacillaceae	Ref	Rem	1.44182	0.0487297	0.102257	0.263487
								cw	f	Lactobacillaceae	Ref	Rem	0	0	4.85e-05	0.176232
								cx	f	Ruminococcaceae	Ref	Rem	-4.55322	-0.00121612	0.000280221	0.865135
								cy	f	Micrococcaceae	Ref	Rem	0	0	0.000215043	0.299694
								cz	f	Muribaculaceae_1	Ref	Rem	Inf	0.000110853	0.00122873	0.182744
								da	f	Mycoplasmataceae	Ref	Rem	3.99542	0.00998273	0.0274321	0.192732
								db	f	Actinomycetaceae	Ref	Rem	1.02028	0.000736742	0.000705598	0.480472
								dc	f	Peptococcaceae1	Ref	Rem	0	0	0.000413073	0.476173
								dd	f	Peptoniphilaceae_2	Ref	Rem	0	0	1.99e-05	0.176232
								de	f	Peptostreptococcaceae	Ref	Rem	Inf	6.8e-05	0.00251443	0.135166
								df	f	Porphyromonadaceae	Ref	Rem	-2.44268	-0.00184094	-0.000933373	0.783131
								dg	f	Prevotellaceae	Ref	Rem	0.196388	0.0287678	0.0121781	0.792458
								dh	f	Burkholderiaceae	Ref	Rem	Inf	0.000109418	0.00222266	0.602119
								di	f	Ruminococcaceae_2	Ref	Rem	-0.331717	-0.00247216	-0.00249708	0.874875
								dj	f	Ruminococcaceae_5	Ref	Rem	-2.29833	-0.000149639	0.000237406	0.477539
								dk	f	Eggerthellaceae	Ref	Rem	0	0	4.06e-05	0.101279
								dl	f	Leptotrichiaceae	Ref	Rem	-1.84962	-0.103274	-0.0398706	0.147103
								dm	f	Staphylococcaceae	Ref	Rem	0	0	-0.000149269	0.521378
								dn	f	Xanthomonadaceae	Ref	Rem	-0.113662	-3.21e-06	5.98e-05	1
								do	f	Streptococcaceae	Ref	Rem	Inf	3.8e-05	0.00181366	0.384887
								dp	f	Comamonadaceae	Ref	Rem	0	0	0.000366768	0.493032
								dq	g	Actinobaculum	Ref	Rem	0	0	6.74e-05	0.176232
								dr	g	Aerococcus	Ref	Rem	4.89391	0.0430028	0.0355218	0.015984
								ds	g	Anaerococcus	Ref	Rem	0	0	0.000997951	0.176232
								dt	g	Anaerococcus	Ref	Rem	4.25961	0.00345902	0.0143101	0.02175
								du	g	Anaeroglobus	Ref	Rem	0	0	0.000231	0.518605
								dv	g	Arcanobacterium	Ref	Rem	Inf	7.74e-05	0.00094998	0.0291746
								dw	g	Atopobium	Ref	Rem	0	0	2.64e-06	0.669028
								dx	g	Atopobium	Ref	Rem	-0.219707	-0.00357837	-0.00176008	0.874875
								dy	g	Bacteroidia	Ref	Rem	0	0	-0.000545547	0.84319
								dz	g	Bifidobacterium	Ref	Rem	0	0	0.000550667	0.574893
								ea	g	Bulleidia	Ref	Rem	-1.4257	-0.00102936	-0.00100693	0.355133
								eb	g	Campylobacter	Ref	Rem	0	0	-0.00128367	1
								ec	g	Corynebacterium_1	Ref	Rem	0	0	1.48e-05	0.299694
								ed	g	Corynebacterium	Ref	Rem	0	0	2.34e-05	0.381512
								ee	g	Corynebacterium	Ref	Rem	0	0	-1.57e-05	0.245278
								ef	g	Dialister_1_2	Ref	Rem	1.16156	0.0152718	0.0150915	0.367632
								eg	g	Dialister_1_3	Ref	Rem	Inf	5.59e-05	6.72e-05	0.437219
								eh	g	Dialister_1	Ref	Rem	1.90642	0.0174963	0.0149255	0.0559441
								ei	g	Dialister_2	Ref	Rem	0	0	1.62e-05	0.936591
								ej	g	Dialister	Ref	Rem	1.74287	9.2e-05	0.000131567	0.1372
								ek	g	DNF00809	Ref	Rem	0	0	-8.83e-06	0.61797
								el	g	Eggerthellaceae_1	Ref	Rem	-0.308032	-0.00117316	-0.00130683	0.635365
								em	g	Enterobacteriaceae_2	Ref	Rem	0	0	0.000106479	0.811364
								en	g	Fastidiosipila	Ref	Rem	-0.326395	-4.97e-06	3.69e-05	0.643058
								eo	g	Fenollaria	Ref	Rem	0	0	0.00103597	0.299694
								ep	g	Finegoldia	Ref	Rem	Inf	9.7e-05	0.000283754	0.0639391
								eq	g	Gardnerella	Ref	Rem	-0.240725	-0.0330396	-0.0224403	0.792458
								er	g	Gemella	Ref	Rem	3.06069	0.017926	0.0243998	0.0934066
								es	g	Haemophilus	Ref	Rem	0	0	0.000125525	0.850436
								et	g	Howardella	Ref	Rem	Inf	0.000182406	0.000158476	0.209482
								eu	g	Jonquetella	Ref	Rem	0	0	6.42e-05	0.299694
								ev	g	Lachnospiraceae_2	Ref	Rem	0	0	0.000761438	0.568694
								ew	g	Lachnospiraceae_3	Ref	Rem	#NAME?	-0.000141379	-0.000192938	0.261982
								ex	g	Lachnospiraceae_4	Ref	Rem	#NAME?	-5.66e-05	-5.62e-05	0.166145
								ey	g	Lactobacillus	Ref	Rem	1.44182	0.0487297	0.102257	0.263487
								ez	g	Lactobacillus	Ref	Rem	0	0	2.18e-05	0.518605
								fa	g	Lawsonella	Ref	Rem	0	0	0.000183175	0.468257
								fb	g	Limosilactobacillus	Ref	Rem	0	0	2.66e-05	0.299694
								fc	g	Mageeibacillus	Ref	Rem	-4.55322	-0.00121612	0.000280221	0.865135
								fd	g	Megasphaera_1	Ref	Rem	-10.1779	-0.0980054	-0.0816291	0.014378
								fe	g	Megasphaera_2	Ref	Rem	0	0	0.00866794	0.662674
								ff	g	Megasphaera_3	Ref	Rem	0	0	0
								fg	g	Megasphaera	Ref	Rem	-2.05931	-6.2e-05	-1.37e-05	0.372954
								fh	g	Micrococcus	Ref	Rem	0	0	0.000215043	0.299694
								fi	g	Mobiluncus	Ref	Rem	3.81053	0.00143503	0.00313133	0.316188
								fj	g	Muribaculaceae_1	Ref	Rem	Inf	0.000110853	0.00122873	0.182744
								fk	g	Mycoplasma	Ref	Rem	Inf	0.0104171	0.0277742	0.0179294
								fl	g	Parvimonas	Ref	Rem	-1.67596	-0.00150341	0.000957785	0.408961
								fm	g	Pauljensenia	Ref	Rem	0.447671	0.000224969	-9.26e-05	1
								fn	g	Peptococcus	Ref	Rem	0	0	0.000413073	0.476173
								fo	g	Peptoniphilaceae_2	Ref	Rem	0	0	1.99e-05	0.176232
								fp	g	Peptoniphilus_1	Ref	Rem	0	0	0.000550057	0.947427
								fq	g	Peptoniphilus	Ref	Rem	1.98736	0.00723357	0.0120295	0.0726773
								fr	g	Peptostreptococcus	Ref	Rem	Inf	6.8e-05	0.00251443	0.135166
								fs	g	Porphyromonas	Ref	Rem	-2.44268	-0.00184094	-0.000933373	0.783131
								ft	g	Prevotella_1	Ref	Rem	0	0	0.00239778	0.299694
								fu	g	Prevotella_4	Ref	Rem	1.11825	0.000752677	0.00622648	0.624463
								fv	g	Prevotella	Ref	Rem	-0.148104	-0.0192406	0.0035538	0.792458
								fw	g	Ralstonia	Ref	Rem	Inf	0.000109418	0.00222266	0.602119
								fx	g	Ruminococcaceae_2	Ref	Rem	-0.331717	-0.00247216	-0.00249708	0.874875
								fy	g	Ruminococcaceae_5	Ref	Rem	-2.29833	-0.000149639	0.000237406	0.477539
								fz	g	Schaalia	Ref	Rem	0	0	5.81e-05	0.176232
								ga	g	Shuttleworthia	Ref	Rem	-12.4423	-0.110209	-0.135333	0.118956
								gb	g	Slackia	Ref	Rem	0	0	4.06e-05	0.101279
								gc	g	Sneathia	Ref	Rem	-1.84962	-0.103274	-0.0398706	0.147103
								gd	g	Staphylococcus	Ref	Rem	0	0	-0.000149269	0.521378
								ge	g	Stenotrophomonas	Ref	Rem	-0.113662	-3.21e-06	5.98e-05	1
								gf	g	Streptococcus	Ref	Rem	Inf	3.8e-05	0.00181366	0.384887
								gg	g	Ureaplasma	Ref	Rem	0.177668	5.45e-05	-0.000342049	1
								gh	g	Varibaculum	Ref	Rem	0	0	-3.27e-05	0.245278
								gi	g	Variovorax	Ref	Rem	0	0	0.000366768	0.493032
								gj	g	Veillonella	Ref	Rem	Inf	3.91e-05	0.00161599	0.212634
								gk	g	Winkia	Ref	Rem	Inf	1.98e-05	0.000772793	0.134751
								gl	s	Actinobaculum	Ref	Rem	0	0	6.74e-05	0.176232
								gm	s	Aerococcus_christensenii	Ref	Rem	4.89391	0.0430028	0.0355218	0.015984
								gn	s	Anaerococcus_hydrogenalis	Ref	Rem	0	0	0.000981788	0.176232
								go	s	Anaerococcus_lactolyticus	Ref	Rem	0	0	0.000851032	0.101279
								gp	s	Anaerococcus_mediterraneensis	Ref	Rem	0	0	1.62e-05	0.299694
								gq	s	Anaerococcus_murdochii99	Ref	Rem	3.48295	0.00193977	0.0134396	0.037879
								gr	s	Anaerococcus_prevotii99	Ref	Rem	0	0	1.95e-05	0.299694
								gs	s	Anaeroglobus_geminatus	Ref	Rem	0	0	0.000231	0.518605
								gt	s	Arcanobacterium	Ref	Rem	Inf	7.74e-05	0.00094998	0.0291746
								gu	s	Atopobium_minutum99	Ref	Rem	0	0	2.64e-06	0.669028
								gv	s	Atopobium_vaginae	Ref	Rem	-0.219707	-0.00357837	-0.00176008	0.874875
								gw	s	Bacteroidia	Ref	Rem	0	0	-0.000545547	0.84319
								gx	s	Bifidobacterium_bifidum99	Ref	Rem	0	0	0.000550667	0.574893
								gy	s	Bulleidia	Ref	Rem	-1.4257	-0.00102936	-0.00100693	0.355133
								gz	s	Campylobacter	Ref	Rem	0	0	-0.00131518	0.301031
								ha	s	Campylobacter_ureolyticus	Ref	Rem	0	0	3.15e-05	0.476173
								hb	s	Corynebacterium_1	Ref	Rem	0	0	1.48e-05	0.299694
								hc	s	Corynebacterium_aurimucosum	Ref	Rem	0	0	-1.12e-05	0.301031
								hd	s	Corynebacterium_coyleae99	Ref	Rem	0	0	3.47e-05	0.518605
								he	s	Corynebacterium_glucuronolyticum	Ref	Rem	0	0	-1.57e-05	0.245278
								hf	s	Dialister_1_2	Ref	Rem	1.16156	0.0152718	0.0150915	0.367632
								hg	s	Dialister_1_3	Ref	Rem	Inf	5.59e-05	6.72e-05	0.437219
								hh	s	Dialister_1	Ref	Rem	1.90642	0.0174963	0.0149255	0.0559441
								hi	s	Dialister_2	Ref	Rem	0	0	1.62e-05	0.936591
								hj	s	Dialister_micraerophilus	Ref	Rem	2.40339	8.41e-05	7.93e-05	0.147673
								hk	s	Dialister	Ref	Rem	Inf	3.87e-05	5.22e-05	0.384887
								hl	s	DNF00809	Ref	Rem	0	0	-8.83e-06	0.61797
								hm	s	Eggerthellaceae_1	Ref	Rem	-0.308032	-0.00117316	-0.00130683	0.635365
								hn	s	Enterobacteriaceae_2	Ref	Rem	0	0	0.000106479	0.811364
								ho	s	Fastidiosipila_BVAB299	Ref	Rem	-0.326395	-4.97e-06	3.69e-05	0.643058
								hp	s	Fenollaria	Ref	Rem	0	0	0.00103597	0.299694
								hq	s	Finegoldia_magna	Ref	Rem	Inf	9.7e-05	0.000283754	0.0639391
								hr	s	Gardnerella_G_piotii_Gsp03	Ref	Rem	0.122583	0.00188593	-0.0222373	0.957792
								hs	s	Gardnerella_Gsp_07	Ref	Rem	5.58928	0.0132914	0.0187384	0.015984
								ht	s	Gardnerella_Gsp01_02	Ref	Rem	-2.4846	-0.0549187	-0.0252433	0.492258
								hu	s	Gardnerella_Gsp08_09_10	Ref	Rem	-1.08546	-0.000505517	0.00833124	0.712787
								hv	s	Gardnerella_swidsinskii_leopoldii	Ref	Rem	1.77069	0.0397829	-0.00202928	0.874875
								hw	s	Gemella_asaccharolytica99	Ref	Rem	3.06069	0.017926	0.0243998	0.0934066
								hx	s	Haemophilus_parainfluenzae	Ref	Rem	0	0	0.000125525	0.850436
								hy	s	Howardella	Ref	Rem	Inf	0.000182406	0.000158476	0.209482
								hz	s	Jonquetella_anthropi	Ref	Rem	0	0	6.42e-05	0.299694
								ia	s	Lachnospiraceae_2	Ref	Rem	0	0	0.000761438	0.568694
								ib	s	Lachnospiraceae_3	Ref	Rem	#NAME?	-0.000141379	-0.000192938	0.261982
								ic	s	Lachnospiraceae_4	Ref	Rem	#NAME?	-5.66e-05	-5.62e-05	0.166145
								id	s	Lactobacillus_crispatus99	Ref	Rem	0.689791	8.54e-05	8.03e-05	0.367632
								ie	s	Lactobacillus_gasseri99	Ref	Rem	1.54948	5.45e-05	0.014517	0.316188
								if	s	Lactobacillus_iners	Ref	Rem	1.11432	0.0317907	0.0406249	0.367632
								ig	s	Lactobacillus_jensenii99	Ref	Rem	-0.0649912	-6.7e-06	0.0470343	0.547844
								ih	s	Lactobacillus_reuteri99	Ref	Rem	0	0	2.18e-05	0.518605
								ii	s	Lawsonella_clevelandensis	Ref	Rem	0	0	0.000183175	0.468257
								ij	s	Limosilactobacillus_coleohominis	Ref	Rem	0	0	2.66e-05	0.299694
								ik	s	Mageeibacillus_indolicus	Ref	Rem	-4.55322	-0.00121612	0.000280221	0.865135
								il	s	Megasphaera_1	Ref	Rem	-10.1779	-0.0980054	-0.0816291	0.014378
								im	s	Megasphaera_2	Ref	Rem	0	0	0.00866794	0.662674
								in	s	Megasphaera_3	Ref	Rem	0	0	0
								io	s	Megasphaera	Ref	Rem	#NAME?	-8.16e-05	-7.92e-05	0.12637
								ip	s	Megasphaera_vaginalis	Ref	Rem	0	0	6.55e-05	0.518605
								iq	s	Micrococcus_lylae	Ref	Rem	0	0	0.000215043	0.299694
								ir	s	Mobiluncus_curtisii99	Ref	Rem	3.81053	0.00143503	0.00313133	0.316188
								is	s	Muribaculaceae_1	Ref	Rem	Inf	0.000110853	0.00122873	0.182744
								it	s	Mycoplasma_hominis	Ref	Rem	Inf	0.0104171	0.0277742	0.0179294
								iu	s	Parvimonas_micra	Ref	Rem	-1.67596	-0.00150341	0.000957785	0.408961
								iv	s	Pauljensenia_hongkongensis	Ref	Rem	0.447671	0.000224969	-9.26e-05	1
								iw	s	Peptococcus_niger99	Ref	Rem	0	0	0.000413073	0.476173
								ix	s	Peptoniphilaceae_2	Ref	Rem	0	0	1.99e-05	0.176232
								iy	s	Peptoniphilus_1	Ref	Rem	0	0	0.000550057	0.947427
								iz	s	Peptoniphilus_asaccharolyticus99	Ref	Rem	1.44473	0.00278184	0.00431125	0.0732943
								ja	s	Peptoniphilus_coxii	Ref	Rem	0	0	0.00138957	0.493032
								jb	s	Peptoniphilus_duerdenii	Ref	Rem	0	0	0.000235859	0.176232
								jc	s	Peptoniphilus_lacrimalis	Ref	Rem	4.95564	0.00243508	0.00609277	0.20889
								jd	s	Peptostreptococcus_anaerobius	Ref	Rem	Inf	6.8e-05	0.00251443	0.135166
								je	s	Porphyromonas	Ref	Rem	0	0	-0.000584451	0.84319
								jf	s	Porphyromonas_uenonis	Ref	Rem	-2.16515	-0.00137714	-0.000348922	0.783131
								jg	s	Prevotella_1	Ref	Rem	0	0	0.00239778	0.299694
								jh	s	Prevotella_4	Ref	Rem	1.11825	0.000752677	0.00622648	0.624463
								ji	s	Prevotella_amnii99	Ref	Rem	1.90532	0.00609758	-0.0154617	0.783131
								jj	s	Prevotella_bergensis	Ref	Rem	0	0	3.03e-05	0.568694
								jk	s	Prevotella_bivia	Ref	Rem	3.10796	0.019211	0.0464718	0.328616
								jl	s	Prevotella_buccalis	Ref	Rem	-2.906	-0.0291426	-0.032429	0.251236
								jm	s	Prevotella_disiens	Ref	Rem	6.76118	0.00210697	0.00700144	0.0632232
								jn	s	Prevotella_melaninogenica	Ref	Rem	0	0	-0.000120613	0.245278
								jo	s	Prevotella_timonensis	Ref	Rem	0.254694	0.00508448	-0.00193847	0.957792
								jp	s	Ralstonia_syzygii99	Ref	Rem	Inf	0.000109418	0.00222266	0.602119
								jq	s	Ruminococcaceae_2	Ref	Rem	-0.331717	-0.00247216	-0.00249708	0.874875
								jr	s	Ruminococcaceae_5	Ref	Rem	-2.29833	-0.000149639	0.000237406	0.477539
								js	s	Schaalia	Ref	Rem	0	0	5.81e-05	0.176232
								jt	s	Shuttleworthia_BVAB199	Ref	Rem	#NAME?	-8.48e-05	-0.000165587	0.261982
								ju	s	Shuttleworthia	Ref	Rem	-12.4412	-0.110124	-0.135167	0.118956
								jv	s	Slackia_exigua	Ref	Rem	0	0	4.06e-05	0.101279
								jw	s	Sneathia_amnii99	Ref	Rem	-2.07312	-0.053716	-0.028924	0.492258
								jx	s	Sneathia_sanguinegens99	Ref	Rem	1.39551	0.00974987	-0.0109466	1
								jy	s	Staphylococcus_auricularis	Ref	Rem	0	0	-0.000149269	0.521378
								jz	s	Stenotrophomonas_maltophilia99	Ref	Rem	-0.113662	-3.21e-06	5.98e-05	1
								ka	s	Streptococcus_agalactiae99	Ref	Rem	0	0	0.00123095	0.568694
								kb	s	Streptococcus_anginosus99	Ref	Rem	0	0	0.000764542	0.299694
								kc	s	Streptococcus	Ref	Rem	0	0	-0.000181832	0.851697
								kd	s	Ureaplasma_urealyticum99	Ref	Rem	0.177668	5.45e-05	-0.000342049	1
								ke	s	Varibaculum_cambriense	Ref	Rem	0	0	-3.27e-05	0.245278
								kf	s	Variovorax_paradoxus	Ref	Rem	0	0	0.000366768	0.493032
								kg	s	Veillonella_montpellierensis	Ref	Rem	Inf	3.91e-05	0.00161599	0.212634
								kh	s	Winkia_neuii	Ref	Rem	Inf	1.98e-05	0.000772793	0.134751

[truncated: 8 more sheets: Table S10k, Table S10l, Table S10m, Table S10n, Table S10o, Table S10p, Table S10q, Table S10r]
